# Supplementary material for: Bioinformatics-Driven Identification of p62 as A Crucial Oncogene in Liver Cancer
Source: Front Oncol. 2022 Jun 24;12:923009. doi: 10.3389/fonc.2022.923009 (PMC9263135; doi:10.3389/fonc.2022.923009)
Supplement: Supplementary file 5 [file Table_1.xlsx]

## Sheet: Sheet1
FusionGID	FusionGene	Hgene	HGID	Tgene	TGID
1441	ALB_SQSTM1	ALB	213	SQSTM1	8878
2489	ARHGDIA_SQSTM1	ARHGDIA	396	SQSTM1	8878
3669	AXL_SQSTM1	AXL	558	SQSTM1	8878
6102	CCT3_SQSTM1	CCT3	7203	SQSTM1	8878
9090	CYB561_SQSTM1	CYB561	1534	SQSTM1	8878
13436	FGR_SQSTM1	FGR	2268	SQSTM1	8878
16361	HLA-DPA1_SQSTM1	HLA-DPA1	3113	SQSTM1	8878
17550	INS-IGF2_SQSTM1	INS-IGF2	723961	SQSTM1	8878
17570	INTS1_SQSTM1	INTS1	26173	SQSTM1	8878
23635	NCL_SQSTM1	NCL	80331	SQSTM1	8878
27602	PLEKHA6_SQSTM1	PLEKHA6	22874	SQSTM1	8878
28529	PPP6R2_SQSTM1	PPP6R2	9701	SQSTM1	8878
31822	RPL18_SQSTM1	RPL18	6141	SQSTM1	8878
35699	SPINK4_SQSTM1	SPINK4	27290	SQSTM1	8878
35886	SQSTM1_ALK	SQSTM1	8878	ALK	238
35887	SQSTM1_AP1G2	SQSTM1	8878	AP1G2	8906
35888	SQSTM1_CPB1	SQSTM1	8878	CPB1	1360
35889	SQSTM1_GRIA1	SQSTM1	8878	GRIA1	2890
35890	SQSTM1_HIPK2	SQSTM1	8878	HIPK2	28996
35891	SQSTM1_HSD17B8	SQSTM1	8878	HSD17B8	7923
35892	SQSTM1_IQCE	SQSTM1	8878	IQCE	23288
35893	SQSTM1_KMT2C	SQSTM1	8878	KMT2C	58508
35894	SQSTM1_NTRK1	SQSTM1	8878	NTRK1	4914
35895	SQSTM1_NTRK2	SQSTM1	8878	NTRK2	4915
35896	SQSTM1_PDLIM7	SQSTM1	8878	PDLIM7	9260
35897	SQSTM1_PIGR	SQSTM1	8878	PIGR	5284
35898	SQSTM1_PKM	SQSTM1	8878	PKM	5315
35899	SQSTM1_PLIN2	SQSTM1	8878	PLIN2	123
35900	SQSTM1_PPM1K	SQSTM1	8878	PPM1K	152926
35901	SQSTM1_RABGAP1L	SQSTM1	8878	RABGAP1L	9910
35902	SQSTM1_SQSTM1	SQSTM1	8878	SQSTM1	8878
39807	TSPAN10_SQSTM1	TSPAN10	83882	SQSTM1	8878
41251	UTP3_SQSTM1	UTP3	57050	SQSTM1	8878
