# Supplementary material for: Bioinformatics-Driven Identification of p62 as A Crucial Oncogene in Liver Cancer
Source: Front Oncol. 2022 Jun 24;12:923009. doi: 10.3389/fonc.2022.923009 (PMC9263135; doi:10.3389/fonc.2022.923009)
Supplement: Supplementary file 6 [file Table_2.xlsx]

## Sheet: Target_LIHC_results
Mutation of	Mean expression (mutant)	Mean expression (wild)	Number of mutant	Number of wild	FC (mutant/wild)	Direction	p-value
TP53	25733.7	17276.5	102	256	1.49	up	5.89e-05
AXIN1	11209.2	20405.3	28	330	1.82	down	0.000201
DOCK2	40078.7	18543.2	19	339	2.16	up	0.000802
TG	33361.6	19129.5	14	344	1.74	up	0.000915
DNAH10	34474.5	19084.2	14	344	1.81	up	0.00106
ALB	32631.1	18148.9	38	320	1.8	up	0.00718
KCNB2	47111.2	18898	10	348	2.49	up	0.00759
PCDH7	32605.1	19160.3	14	344	1.7	up	0.00801
TRPM6	10840.2	19888.3	8	350	1.82	down	0.0109
FCGBP	44013.3	18548	16	342	2.37	up	0.0129
SLC4A3	34912.6	19338.1	8	350	1.81	up	0.0166
CLSTN2	32921.6	19383.6	8	350	1.7	up	0.0174
LRRIQ1	10767.2	20076.1	15	343	1.85	down	0.0176
ARHGEF17	33174.8	19377.8	8	350	1.71	up	0.0179
MED13L	30529.4	19438.2	8	350	1.57	up	0.0237
COL9A1	38662.6	19196.7	9	349	2.01	up	0.0274
DHX9	31609.4	19272.6	12	346	1.64	up	0.0282
FAT4	40877	18823.7	14	344	2.17	up	0.0319
SYNE1	42822.6	18674.3	15	343	2.29	up	0.0321
BAP1	12229.5	20127.3	20	338	1.64	down	0.0381
SLC9C1	38883.1	19134.5	10	348	2.03	up	0.0407
PTPRB	33202.8	19217.3	12	346	1.73	up	0.0409
IL6ST	10016.4	19964	10	348	2	down	0.0432
LRP1	33162.2	18888.7	20	338	1.76	up	0.0472
EML5	41636.8	19184.4	8	350	2.17	up	0.0479
