# Supplementary material for: Bioinformatics-Driven Identification of p62 as A Crucial Oncogene in Liver Cancer
Source: Front Oncol. 2022 Jun 24;12:923009. doi: 10.3389/fonc.2022.923009 (PMC9263135; doi:10.3389/fonc.2022.923009)
Supplement: Supplementary file 7 [file Table_3.xlsx]

## Sheet: CHIP
TNMplot: differential gene expression analysis in Tumor, Normal and Metastatic tissues
Gene name	Spearman's Rho	p-value
SQSTM1	1	0.00e+00
TXNRD1	0.67	2.88e-106
AKR1B10	0.6	2.24e-78
PIR	0.59	1.51e-75
TALDO1	0.56	2.07e-66
TKT	0.56	1.94e-66
GPX2	0.54	1.72e-62
HTATIP2	0.54	1.20e-61
AKR1C2	0.53	2.67e-60
ANO10	0.53	9.82e-59
CTSA	0.52	3.74e-58
AKR1C3	0.52	1.07e-56
ATP6V0E1	0.51	1.40e-53
NUPR1	0.51	3.31e-54
SOD2	0.51	1.05e-53
PRDX1	0.5	3.02e-53
YARS	0.5	1.09e-51
MGAT4B	0.5	2.98e-53
SLC22A18	0.49	5.50e-51
TGM3	0.49	8.28e-50
PSMB3	0.48	7.23e-47
HEXB	0.48	1.54e-47
MVP	0.48	1.49e-47
UGDH	0.47	2.61e-46
TNIP1	0.47	1.54e-44
EMC3	0.47	7.64e-45
RGS14	0.47	2.75e-45
RHOC	0.46	1.43e-42
TTC1	0.46	2.75e-44
NDUFB3	0.46	1.76e-43
HSPA4	0.46	2.54e-44
ASPH	0.46	1.79e-42
FLAD1	0.46	3.93e-43
FTH1	0.46	1.17e-42
ZNF706	0.46	1.56e-43
NPL	0.46	2.12e-44
CYC1	0.45	4.12e-41
NME1	0.45	1.80e-40
GCLM	0.45	1.44e-41
CYB561D2	0.45	4.23e-42
DDX41	0.45	5.70e-42
PSMD2	0.44	3.49e-39
PSMC4	0.44	8.51e-39
G6PD	0.44	4.50e-39
ME1	0.44	8.78e-40
GM2A	0.44	6.30e-40
GMPPA	0.44	7.21e-39
HS1BP3	0.44	6.20e-39
IFI30	0.43	3.15e-38
ANXA2	0.43	4.15e-38
COX6C	0.43	1.26e-37
KIAA0196	0.43	2.88e-38
NSF	0.43	1.33e-37
NEU1	0.43	5.63e-38
IFRD2	0.43	7.03e-37
BOP1	0.43	3.31e-38
GLA	0.43	5.42e-38
MRPS7	0.43	1.29e-37
LRRC59	0.43	1.51e-37
ALDOA	0.42	5.43e-36
PSMD12	0.42	3.16e-36
ABCB6	0.42	8.35e-36
IL32	0.42	3.58e-35
ALDH3A1	0.42	2.35e-35
GPI	0.42	5.75e-36
SPP1	0.42	3.86e-36
HN1	0.42	3.80e-35
GLRX2	0.42	1.77e-35
RITA1	0.42	8.47e-36
TPP1	0.41	1.32e-34
HNRNPAB	0.41	8.69e-35
ADRM1	0.41	8.18e-35
GNPDA1	0.41	1.10e-33
KLHL21	0.41	1.10e-34
MPP6	0.41	3.69e-34
WBSCR22	0.41	1.37e-33
ATP5G1	0.41	1.39e-33
CLN3	0.41	1.50e-34
DERL1	0.41	3.22e-33
OSGIN1	0.41	5.25e-34
GCNT3	0.41	4.09e-34
ATP6V0B	0.4	8.73e-32
CLTC	0.4	1.08e-31
GPX1	0.4	1.83e-32
HEXA	0.4	7.53e-33
ICT1	0.4	9.14e-33
GSR	0.4	1.06e-31
ALG3	0.4	4.91e-33
DAP3	0.4	7.70e-33
NHP2	0.4	1.68e-32
IFI35	0.4	5.50e-33
PUF60	0.4	1.21e-32
PSMD4	0.4	4.76e-32
TTC39A	0.4	8.69e-33
PSMD14	0.4	1.67e-31
MTERFD1	0.4	5.07e-33
SLC52A2	0.4	8.76e-33
TAGLN2	0.39	4.74e-30
HAX1	0.39	9.14e-31
ENO1	0.39	5.64e-30
SLC9A3R1	0.39	5.02e-30
PTDSS1	0.39	6.66e-30
SCAMP3	0.39	2.28e-30
BLVRB	0.39	1.76e-31
FAM50A	0.39	5.32e-31
GARS	0.39	1.79e-30
PSMC5	0.39	1.98e-31
VDAC1	0.39	5.17e-30
GNS	0.39	2.55e-30
LCN2	0.39	2.41e-30
MINA	0.39	2.44e-31
PRR13	0.39	3.74e-30
NPLOC4	0.39	1.20e-30
RRAGC	0.39	6.93e-30
TRIB3	0.39	1.38e-30
C8orf33	0.39	9.45e-31
MRPL24	0.39	4.35e-30
UBIAD1	0.39	1.48e-30
GUK1	0.38	7.62e-29
SDCBP	0.38	4.35e-29
CSTB	0.38	1.05e-29
PSMD3	0.38	2.64e-29
UQCRC1	0.38	1.10e-29
LSM4	0.38	2.40e-29
POP4	0.38	8.23e-30
GBE1	0.38	9.34e-30
RRP9	0.38	3.91e-29
PITRM1	0.38	3.68e-29
EIF4G1	0.38	8.77e-29
NDUFAF3	0.38	7.40e-30
SLC38A6	0.38	1.01e-28
ACSM1	0.38	1.13e-28
MTCH2	0.38	2.47e-29
EXOSC5	0.38	8.20e-30
SLC17A5	0.38	7.77e-29
TACO1	0.38	3.23e-29
RRAGD	0.38	1.37e-28
CANX	0.37	8.02e-28
MSN	0.37	6.77e-27
AARS	0.37	9.59e-28
SYNGR2	0.37	2.86e-27
COPS5	0.37	5.89e-28
HSPB1	0.37	2.32e-27
ASNA1	0.37	2.36e-27
SLC4A2	0.37	8.49e-28
P4HA2	0.37	2.62e-27
ZMPSTE24	0.37	3.63e-27
TUBB2A	0.37	8.58e-28
CDK5	0.37	1.46e-27
UBD	0.37	3.06e-27
ABCC2	0.37	8.32e-27
P2RY2	0.37	4.28e-28
MAPT	0.37	4.61e-28
GLRX	0.37	8.96e-28
XK	0.37	1.48e-27
WBP2	0.37	3.19e-27
HARS2	0.37	6.46e-27
CLTB	0.37	4.12e-28
IMP4	0.37	7.05e-27
DLAT	0.37	9.92e-28
PDCD6IP	0.37	3.26e-27
DUS1L	0.37	6.08e-27
MRPS30	0.37	5.41e-28
ORMDL2	0.37	3.59e-28
KIAA1598	0.37	2.03e-27
IKBKG	0.37	3.91e-27
ATP6V0C	0.37	2.01e-27
ELOVL1	0.37	4.98e-27
PSMA7	0.36	2.41e-26
PSMA5	0.36	2.80e-26
PYGB	0.36	7.42e-26
GPAA1	0.36	8.11e-26
ARPC1B	0.36	2.20e-25
CYB5R1	0.36	1.52e-25
RER1	0.36	2.00e-25
POLR2K	0.36	7.83e-26
SPR	0.36	1.41e-26
SLC22A18AS	0.36	1.06e-25
ATP6V1E1	0.36	6.05e-26
STRA13	0.36	9.97e-26
GRINA	0.36	4.99e-26
SLC25A46	0.36	2.80e-26
NOP16	0.36	9.16e-27
LBP	0.36	4.13e-26
ADAM15	0.36	9.64e-26
OSTM1	0.36	2.13e-26
UTP11L	0.36	1.34e-26
ENY2	0.36	9.37e-27
SIRT7	0.36	1.44e-26
SLC50A1	0.36	8.82e-26
MOCOS	0.36	8.16e-26
MCUR1	0.36	5.14e-26
TARS2	0.36	1.27e-26
C19orf24	0.36	1.11e-25
UBL4A	0.36	1.49e-25
TAF10	0.35	3.13e-24
PSMD8	0.35	5.19e-24
TMEM106C	0.35	4.99e-24
PLOD3	0.35	8.63e-25
PSMB4	0.35	2.04e-24
IDH3G	0.35	4.14e-24
MRPL12	0.35	1.34e-24
MAP3K14	0.35	6.14e-25
RNH1	0.35	4.21e-25
B4GALNT1	0.35	9.06e-25
TXN	0.35	1.89e-24
BAG2	0.35	1.17e-24
DPAGT1	0.35	2.93e-24
PLA2G4C	0.35	2.94e-25
PHLDA2	0.35	1.35e-24
MAP2	0.35	5.39e-25
ATP5H	0.35	2.15e-24
BIRC3	0.35	4.46e-24
EFR3A	0.35	6.75e-25
RNF187	0.35	3.51e-24
ALDH1A1	0.35	1.59e-24
FAM21A	0.35	1.73e-24
CAP2	0.35	2.61e-24
GPS1	0.35	5.49e-25
POLR2E	0.35	8.92e-25
SCPEP1	0.35	3.48e-25
SIL1	0.35	9.53e-25
SLC35C1	0.35	8.30e-25
EIF2B3	0.35	5.19e-24
EXOSC4	0.35	5.94e-24
CCDC51	0.35	3.22e-24
LAGE3	0.35	4.03e-25
NOL3	0.35	3.77e-25
KXD1	0.34	6.58e-23
LMAN2	0.34	7.06e-24
MAP4	0.34	1.33e-23
UBA1	0.34	5.08e-23
PSMD1	0.34	2.29e-23
COPE	0.34	5.11e-23
YIF1A	0.34	7.84e-23
SLC35B1	0.34	8.70e-24
AK1	0.34	1.09e-23
ATP6V1C1	0.34	1.80e-23
NDUFS8	0.34	1.62e-23
MTFR1	0.34	1.76e-23
STX4	0.34	6.48e-23
PSMB8	0.34	3.08e-23
ZFPL1	0.34	4.50e-23
FAF1	0.34	2.37e-23
TSKU	0.34	8.11e-23
VPS28	0.34	4.20e-23
AKIP1	0.34	7.76e-23
VMP1	0.34	1.32e-22
ASAP3	0.34	4.42e-23
HYOU1	0.33	2.64e-21
EPRS	0.33	5.06e-22
SLC3A2	0.33	3.32e-22
PGD	0.33	5.75e-22
SRM	0.33	1.85e-22
UQCRQ	0.33	1.28e-21
TXNL1	0.33	9.17e-22
TUBG1	0.33	6.99e-22
COASY	0.33	1.36e-21
NDUFS2	0.33	3.23e-22
BCL7B	0.33	1.55e-21
LYN	0.33	2.28e-22
POLD4	0.33	1.44e-22
RTCA	0.33	3.72e-22
NDUFS6	0.33	1.03e-21
MRPS12	0.33	1.08e-21
DPH2	0.33	1.84e-21
CBR3	0.33	1.10e-21
TAPBP	0.33	1.67e-22
ATP6V0D1	0.33	1.98e-21
TRIM37	0.33	2.77e-21
MED24	0.33	5.64e-22
STIP1	0.33	8.00e-22
SEC61A1	0.33	5.62e-22
KCMF1	0.33	3.39e-22
MRPL13	0.33	1.68e-21
COMMD9	0.33	9.07e-22
GSDMD	0.33	1.92e-21
REXO2	0.33	9.27e-22
RMND5B	0.33	1.27e-21
TMEM14A	0.33	1.00e-21
ATG7	0.33	1.09e-21
PYCRL	0.33	1.23e-21
SAP30L	0.33	2.57e-22
NINJ2	0.33	2.24e-21
SHARPIN	0.33	2.12e-21
SLC25A32	0.33	5.32e-22
CANT1	0.33	1.92e-21
TRABD	0.33	3.96e-22
OAZ3	0.33	1.41e-22
DNPEP	0.33	1.53e-22
CAPNS1	0.32	2.23e-20
NARS	0.32	3.74e-21
CAP1	0.32	1.29e-20
P4HB	0.32	2.13e-20
PGK1	0.32	3.84e-21
PSMB7	0.32	3.43e-20
PLOD1	0.32	2.78e-20
ARPC1A	0.32	5.27e-21
PSME3	0.32	7.37e-21
TWF2	0.32	3.94e-20
ATP5J2	0.32	8.01e-21
PMVK	0.32	8.88e-21
ZNF593	0.32	9.69e-21
CEBPG	0.32	3.31e-21
CYP4F11	0.32	5.49e-21
NRD1	0.32	1.86e-20
FLOT1	0.32	1.49e-20
LONP1	0.32	1.22e-20
SF3B4	0.32	5.15e-21
DIAPH1	0.32	7.88e-21
TUBA1C	0.32	3.04e-21
HIGD2A	0.32	6.31e-21
SMYD5	0.32	6.69e-21
TAF2	0.32	3.08e-20
RRS1	0.32	2.58e-20
UCK2	0.32	9.77e-21
GSK3B	0.32	7.48e-21
GOSR2	0.32	3.82e-20
HGS	0.32	6.77e-21
KPNA2	0.32	1.87e-20
ATP6V0A1	0.32	3.24e-20
RNF115	0.32	3.07e-20
YIPF1	0.32	3.10e-20
ARL8B	0.32	2.60e-20
SPCS1	0.32	1.29e-20
GOLT1B	0.32	3.06e-21
NR1H2	0.32	4.26e-21
DDA1	0.32	1.03e-20
AMDHD2	0.32	1.73e-20
PLEKHF1	0.32	3.29e-21
PLA1A	0.32	2.87e-21
CLIP4	0.32	7.45e-21
WBSCR16	0.32	1.27e-20
EGLN1	0.32	3.04e-20
SLC26A6	0.32	4.50e-20
CORO1B	0.32	3.76e-20
C9orf16	0.32	3.34e-20
CTSD	0.31	4.96e-19
CCT3	0.31	1.07e-19
GPX4	0.31	7.37e-20
RAB5C	0.31	5.14e-19
COX6B1	0.31	1.14e-19
PPP1R11	0.31	6.95e-20
IRAK1	0.31	2.23e-19
CLIP1	0.31	3.35e-19
TSPO	0.31	5.90e-19
TMEM147	0.31	2.11e-19
NRAS	0.31	1.51e-19
LTBR	0.31	1.45e-19
AK6	0.31	6.82e-19
STK3	0.31	2.05e-19
CD151	0.31	2.87e-19
RAB40B	0.31	1.66e-19
SRP19	0.31	1.67e-19
RBM42	0.31	1.07e-19
HMGA1	0.31	7.15e-19
CYCS	0.31	4.02e-19
AATF	0.31	6.08e-19
WDR45	0.31	3.63e-19
NUDC	0.31	5.50e-20
GRN	0.31	1.45e-19
NCOA2	0.31	2.79e-19
ATP6V0E2	0.31	1.63e-19
MRPS16	0.31	4.16e-19
PTGES2	0.31	8.25e-20
ARMC1	0.31	6.38e-20
LAMTOR2	0.31	5.45e-19
SPON2	0.31	1.15e-19
PTRH2	0.31	8.14e-20
DHRS11	0.31	1.08e-19
INTS8	0.31	1.12e-19
ZNHIT2	0.31	9.94e-20
FAM203A	0.31	1.38e-19
TRPM4	0.31	1.47e-19
BHMT2	0.31	3.24e-19
FGF21	0.31	8.63e-20
ATP6V1H	0.31	3.81e-19
CERS2	0.31	8.83e-20
TSTA3	0.31	7.84e-20
DAD1	0.3	4.58e-18
ACO2	0.3	3.04e-18
SEPHS2	0.3	1.84e-18
RARS	0.3	8.98e-19
FLOT2	0.3	9.39e-18
LRP10	0.3	5.24e-18
KRT18	0.3	1.22e-18
VARS	0.3	5.08e-18
NDUFA1	0.3	1.14e-17
PMF1	0.3	6.42e-18
RFX5	0.3	1.16e-17
EMC2	0.3	3.13e-18
OSGIN2	0.3	5.66e-18
LGALS4	0.3	1.44e-18
TYMP	0.3	9.66e-19
HSPA4L	0.3	1.42e-18
RNPEP	0.3	1.26e-18
COPA	0.3	8.46e-19
BECN1	0.3	2.00e-18
ERI3	0.3	2.77e-18
COMMD4	0.3	4.95e-18
CBR1	0.3	3.53e-18
DPM2	0.3	3.23e-18
MTX1	0.3	1.62e-18
UBR4	0.3	1.21e-18
FAM98A	0.3	1.41e-18
TUBB4B	0.3	9.16e-19
APRT	0.3	9.30e-19
SHC1	0.3	1.80e-18
LINC00963	0.3	6.14e-18
UBE2Q1	0.3	9.16e-18
PFDN2	0.3	8.67e-18
TNFRSF12A	0.3	2.08e-18
TIMM10	0.3	2.60e-18
RMDN1	0.3	2.46e-18
MECR	0.3	1.08e-18
RAB7L1	0.3	1.96e-18
LACTB2	0.3	2.72e-18
RHBDF2	0.3	1.01e-17
UCHL5	0.3	2.90e-18
MRPS15	0.3	3.88e-18
TMEM222	0.3	1.05e-17
ANKRD27	0.3	1.15e-17
GDF15	0.3	6.53e-18
OXLD1	0.3	4.57e-18
NPM1	0.3	6.60e-18
MFN2	0.29	9.69e-17
MAPKAPK2	0.29	4.85e-17
ADAR	0.29	6.58e-17
CPNE3	0.29	2.09e-17
PPP2R5A	0.29	8.40e-17
GALE	0.29	1.75e-17
ICAM1	0.29	8.73e-17
GBP2	0.29	1.65e-17
DGAT1	0.29	1.81e-17
FADS3	0.29	4.97e-17
AK4	0.29	7.92e-17
RBM19	0.29	2.31e-17
PSMA6	0.29	3.66e-17
PRPF6	0.29	1.87e-17
NFKB2	0.29	5.88e-17
KHDRBS3	0.29	1.40e-17
SPAG1	0.29	1.41e-17
AKR1C4	0.29	4.00e-17
CLPTM1	0.29	1.26e-16
PSEN2	0.29	2.51e-17
MTDH	0.29	8.15e-17
EXOC3	0.29	1.54e-17
PIK3CB	0.29	4.05e-17
RRP12	0.29	7.98e-17
POLDIP2	0.29	1.68e-17
ENAH	0.29	5.03e-17
PEF1	0.29	9.41e-17
POMGNT1	0.29	9.26e-17
NDC1	0.29	7.66e-17
FAM96B	0.29	1.47e-17
MRPS34	0.29	9.21e-17
NDUFA8	0.29	3.53e-17
SLC38A1	0.29	5.54e-17
AP1M2	0.29	6.72e-17
NABP2	0.29	9.76e-17
PIP4K2C	0.29	2.95e-17
COA7	0.29	4.84e-17
HCFC2	0.29	1.28e-16
SPSB1	0.29	6.03e-17
GMPPB	0.29	7.71e-17
SNX11	0.29	4.85e-17
HKDC1	0.29	1.32e-17
FAM162A	0.29	7.84e-17
HSPB8	0.29	1.68e-17
ZSCAN31	0.29	8.98e-17
OPLAH	0.29	1.79e-17
PFDN6	0.29	7.09e-17
CFL1	0.28	4.74e-16
ARF1	0.28	7.55e-16
LITAF	0.28	9.01e-16
CTNNA1	0.28	1.36e-15
BCAP31	0.28	1.05e-15
PPP1CA	0.28	3.65e-16
S100A10	0.28	3.56e-16
SNX17	0.28	1.70e-16
PSMC3	0.28	1.85e-16
RUVBL2	0.28	1.75e-15
EPHX1	0.28	1.03e-15
CHMP2A	0.28	2.95e-16
TUBB3	0.28	1.29e-15
LAMTOR5	0.28	5.34e-16
MAP2K2	0.28	4.70e-16
TFIP11	0.28	3.21e-16
HMBS	0.28	4.82e-16
TCTA	0.28	1.11e-15
SSSCA1	0.28	4.30e-16
UNC119	0.28	2.58e-16
DFFA	0.28	2.45e-16
TERF1	0.28	3.12e-16
MPV17	0.28	1.21e-15
UTP18	0.28	1.21e-15
NFKBIE	0.28	7.42e-16
ANAPC15	0.28	2.42e-16
MKLN1	0.28	8.42e-16
MAFG	0.28	1.34e-15
CD58	0.28	8.56e-16
BRE	0.28	2.10e-16
BUD31	0.28	6.78e-16
UGT2B4	0.28	8.50e-16
LY96	0.28	3.33e-16
VAT1	0.28	2.54e-16
NDUFV1	0.28	1.12e-15
ESYT1	0.28	2.67e-16
BANF1	0.28	2.44e-16
EIF6	0.28	3.96e-16
PEX2	0.28	2.70e-16
MFSD5	0.28	1.30e-15
HRAS	0.28	2.13e-16
PRKAR2A	0.28	3.95e-16
TMCC1	0.28	6.62e-16
TFG	0.28	5.53e-16
FAM49B	0.28	4.22e-16
MRPL42	0.28	6.36e-16
MRPL15	0.28	4.36e-16
MCTS1	0.28	2.51e-16
PARP12	0.28	1.65e-15
DPP3	0.28	1.64e-15
C19orf60	0.28	8.09e-16
MRPS17	0.28	4.24e-16
TTLL7	0.28	6.84e-16
C5orf30	0.28	1.67e-16
SFN	0.28	4.53e-16
RAB15	0.28	8.10e-16
HSP90AB1	0.27	1.16e-14
NUCB1	0.27	1.23e-14
SARS	0.27	3.44e-15
AHCYL1	0.27	9.69e-15
PALLD	0.27	3.47e-15
EBNA1BP2	0.27	6.39e-15
GSS	0.27	4.40e-15
DDX39A	0.27	7.38e-15
PSME2	0.27	2.29e-15
AKR1A1	0.27	4.34e-15
HSPBP1	0.27	4.03e-15
BLOC1S1	0.27	8.22e-15
IRF3	0.27	1.15e-14
NAA10	0.27	1.62e-14
BPGM	0.27	1.20e-14
BYSL	0.27	5.91e-15
NQO2	0.27	3.76e-15
ZDHHC24	0.27	6.36e-15
DTNA	0.27	1.23e-14
TBC1D9B	0.27	4.10e-15
NAPA	0.27	6.31e-15
EIF3B	0.27	1.54e-14
CCT5	0.27	4.96e-15
VAPA	0.27	2.66e-15
NADK	0.27	1.42e-14
NDUFA2	0.27	3.82e-15
TAF12	0.27	5.61e-15
ANXA9	0.27	3.97e-15
ANKRD40	0.27	4.44e-15
BLVRA	0.27	2.57e-15
ARPC5	0.27	9.69e-15
IFITM3	0.27	3.52e-15
HPCAL1	0.27	1.21e-14
TMEM110	0.27	1.22e-14
BRMS1	0.27	3.64e-15
TBCB	0.27	3.03e-15
NDRG3	0.27	9.11e-15
KYNU	0.27	1.03e-14
POMP	0.27	1.42e-14
GOLM1	0.27	1.58e-14
COA3	0.27	2.67e-15
RBM47	0.27	1.67e-14
MFSD1	0.27	3.12e-15
SCAMP2	0.27	6.81e-15
PPCS	0.27	4.87e-15
DHDDS	0.27	2.24e-15
HECTD3	0.27	2.32e-15
PDCD5	0.27	1.26e-14
PDZK1IP1	0.27	3.75e-15
DEF8	0.27	1.46e-14
MRTO4	0.27	9.08e-15
TMEM208	0.27	1.65e-14
FAM63A	0.27	8.43e-15
IK	0.26	7.71e-14
SLC25A5	0.26	1.08e-13
HSPA1A	0.26	1.96e-13
ARF4	0.26	1.79e-13
EIF4A3	0.26	6.41e-14
GPX3	0.26	3.97e-14
DUSP3	0.26	6.66e-14
PACSIN2	0.26	1.11e-13
RSU1	0.26	2.25e-14
FIBP	0.26	1.53e-13
TOMM40	0.26	6.23e-14
ITGAV	0.26	1.05e-13
ENSA	0.26	6.64e-14
MANF	0.26	9.26e-14
PSMD6	0.26	8.47e-14
RALBP1	0.26	1.36e-13
IMPA2	0.26	8.97e-14
PMM2	0.26	4.32e-14
DHX8	0.26	1.50e-13
BCAR3	0.26	2.32e-14
PSMB9	0.26	5.58e-14
IARS	0.26	8.07e-14
POP5	0.26	7.31e-14
BCL3	0.26	8.46e-14
TRADD	0.26	9.55e-14
ITGAM	0.26	1.06e-13
ABCB8	0.26	1.52e-13
IL15RA	0.26	1.21e-13
PPP2CA	0.26	7.17e-14
PSMB5	0.26	4.87e-14
STAT3	0.26	5.83e-14
DNAJB6	0.26	7.73e-14
DDIT3	0.26	2.78e-14
CEACAM1	0.26	8.26e-14
PLA2G16	0.26	1.72e-13
PAK1	0.26	1.54e-13
CSF1	0.26	6.65e-14
MRPS11	0.26	2.09e-14
RAB7A	0.26	1.34e-13
XPOT	0.26	2.54e-14
PCCB	0.26	2.32e-14
UBXN2B	0.26	5.79e-14
B3GNTL1	0.26	2.49e-14
MARS	0.26	4.07e-14
TBC1D31	0.26	1.28e-13
ITGA7	0.26	1.40e-13
MIF	0.26	9.37e-14
BAG3	0.26	1.51e-13
DYNLRB1	0.26	1.28e-13
AMZ2	0.26	1.03e-13
NDUFB4	0.26	2.66e-14
NDUFA3	0.26	4.28e-14
MAN1B1	0.26	1.25e-13
TRNAU1AP	0.26	1.22e-13
ZNF668	0.26	2.79e-14
TRMT12	0.26	7.07e-14
NARF	0.26	5.85e-14
TMEM104	0.26	1.02e-13
HHLA3	0.26	1.24e-13
BET1L	0.26	2.98e-14
TBRG4	0.26	8.01e-14
CDK5RAP2	0.26	8.17e-14
SH3BGRL3	0.26	2.64e-14
ATG3	0.26	3.44e-14
CORO1C	0.26	3.65e-14
HLA-F	0.26	6.13e-14
IL17RC	0.26	6.37e-14
SDF4	0.26	1.32e-13
DNPH1	0.26	1.44e-13
JTB	0.25	9.47e-13
ZPR1	0.25	1.26e-12
AP2M1	0.25	6.77e-13
YWHAZ	0.25	7.16e-13
HSPA9	0.25	2.45e-13
COX6A1	0.25	4.90e-13
MDH1	0.25	5.53e-13
OGDH	0.25	2.15e-13
APEH	0.25	1.38e-12
NQO1	0.25	6.36e-13
CIB1	0.25	2.80e-13
ATP6V1A	0.25	2.29e-13
PES1	0.25	4.77e-13
TAP1	0.25	4.69e-13
MPC2	0.25	1.09e-12
SSBP1	0.25	1.99e-13
MAPKAPK3	0.25	4.74e-13
GAA	0.25	3.53e-13
TXNL4A	0.25	8.36e-13
STK10	0.25	5.14e-13
RABEPK	0.25	5.20e-13
NPRL2	0.25	6.53e-13
DRAP1	0.25	2.13e-13
KIFAP3	0.25	5.19e-13
CSTF2	0.25	5.35e-13
BID	0.25	4.87e-13
GALK2	0.25	1.21e-12
SULT1C2	0.25	3.19e-13
ATP6V0A2	0.25	6.90e-13
TCP11L1	0.25	8.15e-13
CDKN2A	0.25	1.64e-12
ATP6AP1	0.25	2.59e-13
ABCC3	0.25	2.84e-13
BSG	0.25	4.44e-13
BAD	0.25	1.69e-12
HLA-G	0.25	7.05e-13
SMG5	0.25	3.40e-13
HMGXB3	0.25	1.29e-12
SPAG9	0.25	9.54e-13
SPTSSA	0.25	2.90e-13
COX5B	0.25	1.11e-12
NECAB2	0.25	6.87e-13
GORASP1	0.25	4.50e-13
TMEM115	0.25	2.67e-13
STX3	0.25	1.03e-12
SPG21	0.25	2.17e-13
MRPL18	0.25	2.53e-13
ATP13A1	0.25	9.64e-13
MRPL4	0.25	1.44e-12
EIF2D	0.25	8.07e-13
SAR1B	0.25	8.87e-13
DARS2	0.25	2.56e-13
SNF8	0.25	8.46e-13
TMEM33	0.25	9.08e-13
C1orf27	0.25	1.27e-12
MCOLN1	0.25	3.78e-13
MLST8	0.25	2.61e-13
HP1BP3	0.25	1.35e-12
UEVLD	0.25	1.27e-12
GTPBP2	0.25	5.31e-13
APOO	0.25	3.20e-13
BABAM1	0.25	1.27e-12
CLPB	0.25	3.91e-13
TREX1	0.25	1.20e-12
ABCF1	0.24	7.39e-12
MLEC	0.24	2.45e-12
LASP1	0.24	6.40e-12
PTGES3	0.24	7.59e-12
ACTR1A	0.24	2.36e-12
FAM120A	0.24	4.00e-12
TMX2	0.24	2.96e-12
IFITM2	0.24	2.25e-12
ATP5B	0.24	8.38e-12
PLEC	0.24	2.01e-12
SIGMAR1	0.24	2.64e-12
PEX19	0.24	3.62e-12
VPS72	0.24	6.10e-12
TK1	0.24	7.84e-12
CUX1	0.24	2.94e-12
IGSF3	0.24	7.89e-12
POLR2L	0.24	6.51e-12
IRF6	0.24	2.58e-12
UBE2S	0.24	1.80e-12
TOM1	0.24	4.79e-12
VAMP7	0.24	1.22e-11
NIT1	0.24	4.48e-12
MTSS1	0.24	1.40e-11
CDK2AP2	0.24	6.10e-12
PDCD6	0.24	4.63e-12
ATOX1	0.24	4.26e-12
GGH	0.24	3.25e-12
C5orf22	0.24	6.05e-12
RPS6KA3	0.24	2.35e-12
TESK1	0.24	4.08e-12
EBAG9	0.24	7.37e-12
MYO5A	0.24	2.02e-12
ADA	0.24	6.81e-12
HSPE1	0.24	1.88e-12
CRYM	0.24	8.83e-12
HSPH1	0.24	3.87e-12
MAGEA1	0.24	5.86e-12
LIG3	0.24	2.37e-12
AP2S1	0.24	2.02e-12
EIF3I	0.24	8.97e-12
PRCC	0.24	7.90e-12
UBE2V2	0.24	7.66e-12
TM4SF1	0.24	8.43e-12
CREB3	0.24	6.62e-12
RNF139	0.24	5.43e-12
SLC7A11	0.24	1.95e-12
NCF2	0.24	3.53e-12
CDC37	0.24	4.47e-12
AIMP2	0.24	6.93e-12
ABCB1	0.24	2.15e-12
TBCD	0.24	1.13e-11
PMPCA	0.24	2.15e-12
MAPK1	0.24	4.27e-12
LSM12	0.24	1.84e-12
STX10	0.24	5.64e-12
MED8	0.24	3.40e-12
ZC3H3	0.24	2.19e-12
NEAT1	0.24	1.38e-11
SNTB1	0.24	2.86e-12
SP140L	0.24	6.47e-12
SFT2D2	0.24	4.62e-12
DNASE2	0.24	1.27e-11
HLA-A	0.24	7.31e-12
HSPB11	0.24	3.70e-12
TCEA1	0.24	9.79e-12
HLA-DMA	0.24	2.61e-12
DDX56	0.24	4.01e-12
PPME1	0.24	5.25e-12
STUB1	0.24	9.73e-12
TRAPPC4	0.24	4.20e-12
SAP30BP	0.24	5.26e-12
MSRB1	0.24	9.38e-12
VAC14	0.24	6.95e-12
NOL6	0.24	7.92e-12
POGK	0.24	7.29e-12
SNRNP25	0.24	2.53e-12
TEX264	0.24	3.68e-12
AURKAIP1	0.24	3.44e-12
ATPIF1	0.24	1.18e-11
TMEM38B	0.24	8.05e-12
ZC3H12A	0.24	1.11e-11
PAK1IP1	0.24	2.35e-12
FBXL6	0.24	1.89e-12
EDC3	0.24	1.31e-11
IL17RB	0.24	2.25e-12
GEMIN6	0.24	2.25e-12
EIF5A2	0.24	1.79e-12
ASAP1	0.24	1.14e-11
CUTA	0.24	1.02e-11
PRRC1	0.24	1.15e-11
TMEM8A	0.24	5.38e-12
GNB1	0.23	2.12e-11
CCT7	0.23	1.83e-11
DHCR24	0.23	8.07e-11
PSAP	0.23	1.75e-11
HDGF	0.23	5.80e-11
SRPR	0.23	1.71e-11
DCTN2	0.23	1.57e-11
MGAT1	0.23	1.76e-11
BAP1	0.23	4.21e-11
ATP6V1F	0.23	2.04e-11
PSMA3	0.23	3.24e-11
TRIB1	0.23	1.74e-11
TACC2	0.23	1.04e-10
EHMT2	0.23	2.50e-11
GFPT1	0.23	1.45e-11
MVD	0.23	1.03e-10
TP53BP2	0.23	4.95e-11
B3GAT3	0.23	1.47e-11
BCAT2	0.23	1.03e-10
RARRES3	0.23	4.47e-11
P2RX4	0.23	1.04e-10
NRCAM	0.23	8.91e-11
IMPDH1	0.23	8.94e-11
S100P	0.23	2.40e-11
DOLK	0.23	2.21e-11
ALDH1L1	0.23	1.55e-11
TMED9	0.23	8.81e-11
RAB3B	0.23	4.74e-11
EGF	0.23	2.55e-11
APOBEC3B	0.23	1.60e-11
HMMR	0.23	5.14e-11
SEC13	0.23	2.19e-11
CAPN2	0.23	8.20e-11
TMCO1	0.23	2.84e-11
ATIC	0.23	2.06e-11
MRPL3	0.23	7.24e-11
PTK2	0.23	2.10e-11
PPP2R4	0.23	9.72e-11
WDR45B	0.23	3.03e-11
CYB561	0.23	2.75e-11
SQLE	0.23	3.45e-11
NELFE	0.23	8.73e-11
VPS45	0.23	1.72e-11
POLR3C	0.23	2.34e-11
RIT1	0.23	4.07e-11
IFT20	0.23	2.17e-11
TXNDC9	0.23	7.14e-11
SZRD1	0.23	3.56e-11
FASN	0.23	2.37e-11
TXLNA	0.23	2.84e-11
RRAS	0.23	2.32e-11
ATG4A	0.23	6.38e-11
DHX34	0.23	5.05e-11
PQBP1	0.23	4.61e-11
VPS52	0.23	2.28e-11
CDK18	0.23	5.76e-11
DEDD	0.23	6.65e-11
DXO	0.23	3.36e-11
ADIPOR1	0.23	2.03e-11
MAPKAP1	0.23	2.84e-11
C6orf106	0.23	1.76e-11
TOLLIP	0.23	7.37e-11
NUP85	0.23	5.83e-11
VRK3	0.23	5.12e-11
SNX10	0.23	5.59e-11
IMPAD1	0.23	6.34e-11
AGGF1	0.23	2.36e-11
ABHD4	0.23	7.84e-11
RBM28	0.23	6.60e-11
TFB2M	0.23	2.31e-11
SLC38A7	0.23	4.42e-11
TNFRSF21	0.23	2.37e-11
MRPL35	0.23	6.89e-11
SLC41A3	0.23	4.28e-11
TMEM185B	0.23	9.06e-11
WDR44	0.23	1.54e-11
WRAP73	0.23	2.27e-11
BOLA1	0.23	5.05e-11
TMEM70	0.23	2.34e-11
TMEM127	0.23	4.69e-11
KLHL12	0.23	2.80e-11
HHIPL2	0.23	7.41e-11
TMEM176B	0.23	4.14e-11
ARNTL2	0.23	6.11e-11
NDUFA13	0.23	2.85e-11
SMG9	0.23	1.71e-11
METTL5	0.23	4.34e-11
TMEM135	0.23	7.73e-11
COL5A3	0.23	2.52e-11
SOD1	0.22	3.90e-10
PHB	0.22	2.20e-10
CCT4	0.22	6.53e-10
FKBP4	0.22	1.55e-10
TRAM1	0.22	3.79e-10
DDX23	0.22	5.18e-10
VBP1	0.22	3.21e-10
PRKAG1	0.22	3.69e-10
ALDH3A2	0.22	2.49e-10
ARL2BP	0.22	1.39e-10
COX7B	0.22	2.30e-10
HSD17B10	0.22	1.30e-10
HSF1	0.22	3.40e-10
RFXANK	0.22	4.23e-10
NDUFV2	0.22	6.29e-10
ETFB	0.22	4.41e-10
CCDC86	0.22	1.81e-10
PSMA4	0.22	1.31e-10
HEBP2	0.22	1.89e-10
PRAF2	0.22	1.43e-10
CPQ	0.22	1.08e-10
ZHX2	0.22	4.24e-10
PNO1	0.22	4.01e-10
PARN	0.22	1.04e-10
PCYT1A	0.22	4.61e-10
APEX2	0.22	2.90e-10
ARHGEF5	0.22	6.39e-10
UGCG	0.22	2.21e-10
CCNE2	0.22	4.32e-10
RELB	0.22	3.66e-10
CCL20	0.22	1.13e-10
AIFM1	0.22	1.07e-10
DNAJA3	0.22	1.07e-10
HCP5	0.22	5.00e-10
CUL1	0.22	3.43e-10
OSER1	0.22	4.42e-10
UFD1L	0.22	3.93e-10
POP7	0.22	1.54e-10
GAS2L1	0.22	1.89e-10
EFNA3	0.22	2.36e-10
DYRK3	0.22	6.86e-10
NECAB3	0.22	1.07e-10
TUBA1B	0.22	2.43e-10
USP32	0.22	5.82e-10
PSMA1	0.22	2.05e-10
WIPF2	0.22	4.04e-10
TEX261	0.22	1.54e-10
PLEKHM2	0.22	3.32e-10
AZIN1	0.22	1.81e-10
CEBPB	0.22	1.76e-10
SCRIB	0.22	2.07e-10
RNF4	0.22	1.30e-10
RFNG	0.22	1.97e-10
SRRD	0.22	2.92e-10
GNAL	0.22	3.25e-10
NFKBIB	0.22	1.30e-10
GTF3A	0.22	1.80e-10
TRIM31	0.22	4.23e-10
ZYX	0.22	3.83e-10
DSCR3	0.22	4.36e-10
MAP7D1	0.22	1.88e-10
TMEM248	0.22	3.05e-10
MEA1	0.22	5.94e-10
C17orf62	0.22	4.40e-10
MOCS2	0.22	6.77e-10
ATG101	0.22	4.51e-10
RUFY1	0.22	6.92e-10
PSENEN	0.22	1.84e-10
MRPL22	0.22	3.39e-10
TMEM176A	0.22	1.97e-10
PELO	0.22	1.22e-10
XPO4	0.22	6.62e-10
PUS1	0.22	5.10e-10
SDF2L1	0.22	1.72e-10
GPN2	0.22	4.24e-10
NOC4L	0.22	1.11e-10
EPS8L3	0.22	1.19e-10
TRIM68	0.22	4.77e-10
SOWAHC	0.22	1.28e-10
TREM2	0.22	3.07e-10
LONRF3	0.22	6.47e-10
ANKMY1	0.22	2.25e-10
CC2D1A	0.22	3.29e-10
WDR13	0.22	1.44e-10
MTMR14	0.22	4.36e-10
NCLN	0.22	1.46e-10
RHOA	0.21	3.14e-09
OAZ1	0.21	2.34e-09
SNRPD2	0.21	3.39e-09
RAD23A	0.21	2.22e-09
COX8A	0.21	1.21e-09
ACLY	0.21	1.23e-09
ILK	0.21	2.91e-09
CSNK2B	0.21	1.77e-09
ZNHIT1	0.21	7.72e-10
COX7A2	0.21	7.24e-10
PWP1	0.21	2.40e-09
KIAA0100	0.21	1.58e-09
CDC25B	0.21	4.09e-09
GDI1	0.21	1.14e-09
MYC	0.21	1.22e-09
PRPSAP1	0.21	3.31e-09
FADD	0.21	1.67e-09
MCRS1	0.21	3.71e-09
STIM1	0.21	2.77e-09
MAPK9	0.21	4.15e-09
TBCE	0.21	8.48e-10
CDC42BPA	0.21	1.52e-09
TSPAN8	0.21	9.64e-10
TRIP13	0.21	1.58e-09
CSTA	0.21	7.07e-10
ABCD1	0.21	1.25e-09
PLS1	0.21	1.40e-09
AGPS	0.21	1.91e-09
ALDH3B1	0.21	1.45e-09
ABLIM3	0.21	1.68e-09
CGREF1	0.21	1.58e-09
POLR3G	0.21	1.58e-09
H2AFY	0.21	1.63e-09
P2RY6	0.21	3.54e-09
DDB1	0.21	1.07e-09
PARP1	0.21	2.39e-09
OXA1L	0.21	4.22e-09
ATP6V1D	0.21	1.41e-09
GLRX3	0.21	3.33e-09
EHD4	0.21	2.06e-09
MRPL9	0.21	1.42e-09
VLDLR	0.21	2.82e-09
FRAT2	0.21	8.50e-10
RHOD	0.21	2.84e-09
MSC	0.21	1.86e-09
MARCH2	0.21	2.35e-09
ZNF174	0.21	9.01e-10
C8G	0.21	3.61e-09
NDUFS7	0.21	2.39e-09
ACACA	0.21	9.51e-10
TUBA4A	0.21	1.69e-09
TFE3	0.21	1.29e-09
CYHR1	0.21	1.59e-09
ACTR3	0.21	1.50e-09
SNRPB	0.21	9.38e-10
PRMT3	0.21	7.27e-10
ABCA5	0.21	1.51e-09
DPY19L4	0.21	2.55e-09
LAPTM4B	0.21	2.21e-09
NFE2L1	0.21	2.27e-09
GRB2	0.21	1.39e-09
COPZ1	0.21	1.54e-09
GSTK1	0.21	9.61e-10
NDUFA10	0.21	1.38e-09
TMEM214	0.21	2.57e-09
COMMD3	0.21	1.17e-09
UQCR10	0.21	1.54e-09
MID1IP1	0.21	9.56e-10
SLC25A10	0.21	3.23e-09
SLC48A1	0.21	2.34e-09
LPPR2	0.21	1.20e-09
WDR12	0.21	7.96e-10
CNIH4	0.21	1.15e-09
GPATCH3	0.21	2.03e-09
ABHD8	0.21	1.30e-09
HSD17B14	0.21	1.18e-09
TIPIN	0.21	3.24e-09
PXMP4	0.21	4.10e-09
CUEDC1	0.21	1.21e-09
CEP85	0.21	1.93e-09
LRP12	0.21	1.47e-09
PRR7	0.21	2.47e-09
FICD	0.21	4.07e-09
MYH14	0.21	1.69e-09
N6AMT1	0.21	8.58e-10
GLTPD1	0.21	1.20e-09
TMOD3	0.21	1.08e-09
COQ3	0.21	2.52e-09
RIC8A	0.21	2.20e-09
MRPL17	0.21	1.39e-09
STOML1	0.21	2.49e-09
TRIM28	0.2	1.21e-08
TUFM	0.2	7.58e-09
RUVBL1	0.2	8.61e-09
UBE2L6	0.2	1.02e-08
USP14	0.2	9.50e-09
CDC123	0.2	8.84e-09
DAXX	0.2	5.66e-09
FAM127A	0.2	4.94e-09
CCT2	0.2	4.43e-09
EXT1	0.2	5.45e-09
PKN1	0.2	1.11e-08
TAF9	0.2	1.02e-08
POLR2G	0.2	1.03e-08
IRF1	0.2	1.95e-08
HSPA1B	0.2	1.12e-08
LPGAT1	0.2	6.64e-09
SP100	0.2	7.88e-09
ARFGEF1	0.2	8.31e-09
IMPA1	0.2	1.70e-08
BCAS2	0.2	9.88e-09
PAPSS2	0.2	4.90e-09
DNM1L	0.2	1.69e-08
AP3B1	0.2	9.44e-09
SLC33A1	0.2	1.79e-08
RHOG	0.2	5.04e-09
MTRR	0.2	1.63e-08
UVRAG	0.2	2.22e-08
DTYMK	0.2	8.50e-09
PPP6C	0.2	6.75e-09
GPKOW	0.2	1.26e-08
COX17	0.2	9.43e-09
CKS2	0.2	1.30e-08
NAT9	0.2	6.51e-09
ARSA	0.2	1.83e-08
DAG1	0.2	5.33e-09
PLAU	0.2	6.25e-09
DAPK2	0.2	7.91e-09
DIO1	0.2	4.59e-09
PDK1	0.2	1.75e-08
RNF40	0.2	1.94e-08
TFRC	0.2	8.64e-09
PPP4C	0.2	1.82e-08
UROD	0.2	1.84e-08
ISCU	0.2	2.15e-08
TSPAN1	0.2	5.88e-09
HLA-B	0.2	6.92e-09
EMG1	0.2	6.01e-09
CHI3L1	0.2	8.41e-09
HIP1R	0.2	1.22e-08
CD74	0.2	1.24e-08
TBL3	0.2	1.73e-08
PCGF1	0.2	1.33e-08
B4GALT3	0.2	8.72e-09
TTPA	0.2	5.29e-09
LMNA	0.2	1.45e-08
AK2	0.2	1.68e-08
LHFPL2	0.2	1.04e-08
ZNF787	0.2	9.17e-09
TPGS2	0.2	4.44e-09
CRYBG3	0.2	2.27e-08
SHMT2	0.2	6.22e-09
MYRIP	0.2	9.23e-09
PMS2P3	0.2	2.05e-08
CCNB1	0.2	1.51e-08
CD40	0.2	7.93e-09
STOML2	0.2	1.13e-08
PIGT	0.2	1.44e-08
ARPC4	0.2	5.40e-09
FIS1	0.2	7.68e-09
FTSJ3	0.2	2.06e-08
MRPS10	0.2	1.87e-08
SRPRB	0.2	1.51e-08
CLN6	0.2	5.69e-09
SPATA20	0.2	2.38e-08
IPO4	0.2	7.24e-09
CRELD2	0.2	1.59e-08
RPF1	0.2	1.19e-08
UTP6	0.2	6.13e-09
CENPM	0.2	5.98e-09
SH3GLB2	0.2	6.41e-09
TPRA1	0.2	4.77e-09
ISOC2	0.2	1.44e-08
SLC37A1	0.2	4.37e-09
PTER	0.2	2.38e-08
PUS7	0.2	6.71e-09
DSCC1	0.2	2.01e-08
ATAD3A	0.2	2.00e-08
OGFOD3	0.2	5.63e-09
ECHDC3	0.2	1.92e-08
EXOC2	0.2	1.77e-08
NAP1L2	0.2	1.90e-08
C2orf49	0.2	1.47e-08
RAB11FIP1	0.2	2.04e-08
RNF220	0.2	8.86e-09
VSIG10	0.2	9.34e-09
ZNF557	0.2	8.40e-09
AUP1	0.2	1.86e-08
RAP2A	0.2	4.66e-09
RNF19B	0.2	1.49e-08
FKBP8	0.2	6.95e-09
G6PC3	0.2	6.17e-09
ARF3	0.19	6.13e-08
COX4I1	0.19	8.65e-08
SF3B2	0.19	3.79e-08
CD63	0.19	3.83e-08
PPP2R1A	0.19	4.28e-08
PEA15	0.19	2.86e-08
MLF2	0.19	3.11e-08
DCTN1	0.19	2.82e-08
POLD2	0.19	4.77e-08
PSMD13	0.19	7.24e-08
CLDN4	0.19	2.91e-08
EIF3H	0.19	1.14e-07
SND1	0.19	5.27e-08
EIF2B1	0.19	1.14e-07
JAK1	0.19	6.65e-08
API5	0.19	2.94e-08
TPD52	0.19	7.83e-08
CKS1B	0.19	3.85e-08
GNPAT	0.19	7.74e-08
DYNLT1	0.19	5.29e-08
EIF1	0.19	9.44e-08
ARFIP2	0.19	6.16e-08
RIOK3	0.19	9.39e-08
TMED5	0.19	2.46e-08
DNAJB2	0.19	3.11e-08
SDHB	0.19	1.07e-07
TCEB1	0.19	4.81e-08
PRPF19	0.19	2.59e-08
RNF44	0.19	3.61e-08
RAB21	0.19	3.12e-08
GSTM4	0.19	7.70e-08
RTN2	0.19	6.58e-08
SP2	0.19	4.63e-08
FKBP5	0.19	9.05e-08
UCHL3	0.19	7.07e-08
MAP4K2	0.19	2.49e-08
DDX10	0.19	2.78e-08
NAGPA	0.19	1.02e-07
COCH	0.19	6.74e-08
SCO2	0.19	6.80e-08
STEAP1	0.19	4.67e-08
SERPINB8	0.19	5.45e-08
LIN7A	0.19	7.56e-08
NUP155	0.19	3.11e-08
AP3D1	0.19	3.26e-08
CSRP2	0.19	8.74e-08
MFN1	0.19	2.81e-08
RBCK1	0.19	8.34e-08
TNFSF14	0.19	3.28e-08
PPARG	0.19	7.90e-08
RAC1	0.19	2.41e-08
KRT8	0.19	3.11e-08
EDF1	0.19	7.66e-08
PPP6R1	0.19	1.16e-07
PCYT2	0.19	8.39e-08
PRUNE	0.19	8.57e-08
ACOX1	0.19	1.14e-07
MCCC2	0.19	2.59e-08
SLC25A1	0.19	1.22e-07
TRMT1	0.19	4.87e-08
MLX	0.19	2.51e-08
ARHGDIA	0.19	2.77e-08
XPO6	0.19	3.41e-08
LARP1	0.19	5.88e-08
GART	0.19	9.83e-08
CHD1L	0.19	5.83e-08
NUP188	0.19	9.92e-08
EIF3K	0.19	3.61e-08
C1orf216	0.19	1.18e-07
TTC9	0.19	2.51e-08
TAF6L	0.19	7.89e-08
CA5BP1	0.19	5.99e-08
ABTB2	0.19	1.08e-07
SNX3	0.19	4.33e-08
SERPINB1	0.19	6.03e-08
LRRC42	0.19	7.13e-08
GGCT	0.19	5.72e-08
ASCC2	0.19	3.58e-08
HLA-C	0.19	1.10e-07
UBE2Z	0.19	5.87e-08
NDFIP1	0.19	1.07e-07
SELT	0.19	4.69e-08
PIH1D1	0.19	4.24e-08
MAT2B	0.19	9.96e-08
MLPH	0.19	3.69e-08
NAGK	0.19	1.08e-07
STYXL1	0.19	8.84e-08
KIF4A	0.19	2.45e-08
THEM6	0.19	5.79e-08
PCTP	0.19	4.13e-08
CDK5RAP3	0.19	2.82e-08
KLC2	0.19	9.81e-08
OPN3	0.19	3.07e-08
REPIN1	0.19	9.46e-08
CYB5R4	0.19	4.36e-08
NSUN3	0.19	7.01e-08
COPZ2	0.19	3.29e-08
DECR2	0.19	1.18e-07
XPNPEP3	0.19	8.21e-08
ADM2	0.19	9.27e-08
ARPC5L	0.19	3.63e-08
UNKL	0.19	1.16e-07
RNFT1	0.19	4.38e-08
RASSF4	0.19	3.96e-08
DFNB31	0.19	2.63e-08
SGSH	0.19	5.04e-08
TNIP2	0.19	2.72e-08
HEMK1	0.19	4.45e-08
B4GALT7	0.19	6.35e-08
KAT7	0.18	5.32e-07
SSR2	0.18	1.81e-07
NPC2	0.18	1.77e-07
PSME1	0.18	2.02e-07
CTTN	0.18	4.54e-07
CCT6A	0.18	1.38e-07
CST3	0.18	4.39e-07
WSB2	0.18	3.20e-07
LPCAT1	0.18	3.70e-07
UBE2A	0.18	2.30e-07
LIMK2	0.18	5.70e-07
LEPROT	0.18	2.34e-07
DHRS3	0.18	1.50e-07
FAH	0.18	1.47e-07
NINJ1	0.18	3.10e-07
PCSK7	0.18	2.79e-07
TIMM17B	0.18	1.65e-07
MBD1	0.18	2.75e-07
COX5A	0.18	2.18e-07
RPS6KB2	0.18	4.43e-07
RAP1GAP	0.18	1.32e-07
SLC31A1	0.18	1.36e-07
NUPL2	0.18	1.43e-07
GPR137B	0.18	2.49e-07
ACOT8	0.18	2.92e-07
DCTN3	0.18	1.31e-07
CYP11A1	0.18	2.97e-07
GALK1	0.18	5.52e-07
KIF21B	0.18	2.74e-07
POLA2	0.18	2.95e-07
TMEM186	0.18	4.65e-07
ISG20	0.18	4.78e-07
BCAP29	0.18	5.67e-07
FPGT	0.18	1.35e-07
SLC25A40	0.18	5.54e-07
TUFT1	0.18	1.73e-07
VNN2	0.18	2.80e-07
SNUPN	0.18	3.28e-07
CFHR5	0.18	4.91e-07
VOPP1	0.18	4.04e-07
URM1	0.18	1.87e-07
DNAJC3	0.18	1.96e-07
RNF10	0.18	4.96e-07
VCP	0.18	3.15e-07
MAP1LC3B	0.18	2.46e-07
RAP1GDS1	0.18	5.03e-07
PDLIM3	0.18	2.49e-07
CNPY2	0.18	1.48e-07
SNCG	0.18	2.63e-07
SERF2	0.18	5.53e-07
MPZ	0.18	4.07e-07
DDX49	0.18	3.87e-07
PML	0.18	2.64e-07
GYG1	0.18	1.89e-07
DYNC1H1	0.18	2.28e-07
MAZ	0.18	1.40e-07
RHOQ	0.18	3.13e-07
CD59	0.18	1.48e-07
KCTD2	0.18	5.28e-07
FKBP15	0.18	1.51e-07
MAPKAPK5	0.18	4.81e-07
NCAPH	0.18	3.18e-07
SLC36A1	0.18	3.09e-07
ERCC2	0.18	1.40e-07
LOC440434	0.18	5.30e-07
PPFIA3	0.18	4.34e-07
SKA1	0.18	2.90e-07
PERP	0.18	3.74e-07
SLC39A1	0.18	1.78e-07
PRMT5	0.18	2.78e-07
C16orf58	0.18	1.30e-07
SQRDL	0.18	4.14e-07
ZFAND3	0.18	1.29e-07
AAAS	0.18	3.78e-07
SMAP1	0.18	3.06e-07
FYCO1	0.18	4.70e-07
MUL1	0.18	2.95e-07
THTPA	0.18	4.36e-07
NIT2	0.18	4.12e-07
CISD1	0.18	2.31e-07
IER5	0.18	1.43e-07
TSSC4	0.18	4.89e-07
MRPS33	0.18	1.28e-07
FNDC4	0.18	2.33e-07
SIGIRR	0.18	2.43e-07
FBXL15	0.18	3.77e-07
C5orf28	0.18	2.17e-07
SHQ1	0.18	1.64e-07
FKBP11	0.18	2.20e-07
AFF4	0.18	3.31e-07
FASTKD3	0.18	2.40e-07
OLA1	0.18	4.49e-07
SLC29A3	0.18	1.49e-07
ELL3	0.18	2.69e-07
CBX8	0.18	4.72e-07
LIN7B	0.18	1.56e-07
MEPCE	0.18	2.61e-07
CABYR	0.18	2.89e-07
ZNF589	0.18	2.39e-07
SLC7A9	0.18	2.39e-07
PLEKHA8P1	0.18	3.47e-07
AIDA	0.18	5.52e-07
GMEB1	0.18	1.84e-07
C18orf8	0.18	1.68e-07
SF3B5	0.18	1.23e-07
TMEM14B	0.18	2.27e-07
EIF4EBP1	0.18	2.66e-07
PPAN	0.18	2.30e-07
WLS	0.18	2.21e-07
MIIP	0.18	2.28e-07
SLC25A3	0.17	6.91e-07
TCEB2	0.17	2.44e-06
ACTN4	0.17	1.73e-06
WDR1	0.17	1.54e-06
WARS	0.17	7.92e-07
S100A11	0.17	1.11e-06
PRKCSH	0.17	1.46e-06
KDELR1	0.17	1.11e-06
LGALS1	0.17	1.86e-06
IDH1	0.17	1.05e-06
CREG1	0.17	1.36e-06
PKM	0.17	1.39e-06
FDPS	0.17	1.39e-06
DAB2	0.17	6.96e-07
MGST3	0.17	1.00e-06
LAMP1	0.17	2.15e-06
ETF1	0.17	1.05e-06
ENTPD6	0.17	7.91e-07
MRPL49	0.17	1.50e-06
NDUFS3	0.17	2.14e-06
SNRPA	0.17	7.97e-07
UBE3C	0.17	7.96e-07
RRM2	0.17	9.90e-07
SNX2	0.17	1.71e-06
ARHGAP1	0.17	1.20e-06
TDP2	0.17	1.20e-06
SHFM1	0.17	6.22e-07
DECR1	0.17	9.81e-07
GDE1	0.17	9.03e-07
PSMB10	0.17	5.78e-07
DNTTIP2	0.17	2.19e-06
RNASEH2A	0.17	8.61e-07
ABCC4	0.17	1.59e-06
UPP1	0.17	9.10e-07
RPS6KA1	0.17	1.89e-06
PSMG1	0.17	1.10e-06
ZBTB17	0.17	1.92e-06
DDX28	0.17	1.82e-06
SLC9A6	0.17	9.21e-07
CDC6	0.17	8.94e-07
CEBPA	0.17	1.02e-06
TPST2	0.17	6.70e-07
SIPA1	0.17	1.63e-06
SLC2A5	0.17	7.97e-07
ME3	0.17	9.92e-07
NMT2	0.17	1.43e-06
BMP2	0.17	7.88e-07
IL1R2	0.17	1.54e-06
ISG15	0.17	1.51e-06
SMPD2	0.17	8.43e-07
IL15	0.17	1.00e-06
MICB	0.17	7.92e-07
PEX10	0.17	1.13e-06
TNFRSF11A	0.17	7.03e-07
GNG5	0.17	2.28e-06
YBX1	0.17	1.25e-06
NCSTN	0.17	1.56e-06
CSNK1D	0.17	2.42e-06
ELOVL5	0.17	6.02e-07
ITPA	0.17	2.19e-06
CRYAB	0.17	9.47e-07
SIAH2	0.17	1.39e-06
COA1	0.17	7.64e-07
AP1S1	0.17	1.02e-06
BUB1	0.17	8.78e-07
ITSN2	0.17	1.15e-06
TPX2	0.17	2.09e-06
ANXA2P1	0.17	1.45e-06
HSPA5	0.17	6.97e-07
COQ9	0.17	9.20e-07
SEL1L3	0.17	9.81e-07
PLEKHM1	0.17	2.29e-06
ISG20L2	0.17	1.10e-06
MEGF9	0.17	1.22e-06
DNAJC2	0.17	6.74e-07
COG7	0.17	8.91e-07
ACVR1B	0.17	7.62e-07
SRC	0.17	1.02e-06
RPP40	0.17	1.70e-06
NSUN5	0.17	2.41e-06
RALA	0.17	1.03e-06
HNF4A	0.17	6.67e-07
SDHC	0.17	1.06e-06
DNAJC11	0.17	1.63e-06
YIPF3	0.17	2.24e-06
ATP11A	0.17	1.49e-06
COPG1	0.17	5.76e-07
GNL3	0.17	2.11e-06
PREB	0.17	6.26e-07
EMC7	0.17	1.04e-06
MRPS35	0.17	1.87e-06
BCL2L13	0.17	1.41e-06
DCTN4	0.17	1.36e-06
USB1	0.17	8.03e-07
SLC12A7	0.17	9.82e-07
C12orf10	0.17	7.12e-07
PARL	0.17	1.22e-06
TRAPPC2L	0.17	2.36e-06
ALG12	0.17	2.15e-06
TBC1D17	0.17	2.02e-06
NDUFA4L2	0.17	8.03e-07
CD320	0.17	7.89e-07
RRP1	0.17	1.14e-06
TMEM62	0.17	1.15e-06
ASB13	0.17	1.79e-06
PLGRKT	0.17	6.77e-07
TMEM140	0.17	9.45e-07
WDYHV1	0.17	2.03e-06
RNF141	0.17	1.59e-06
MRPL11	0.17	1.67e-06
NT5C	0.17	1.81e-06
ZNF408	0.17	2.15e-06
PRMT7	0.17	6.10e-07
CLCF1	0.17	2.22e-06
NEIL3	0.17	1.39e-06
SMPX	0.17	9.13e-07
VCPIP1	0.17	9.39e-07
SLC22A11	0.17	8.51e-07
NIPAL2	0.17	1.99e-06
CAMK1D	0.17	1.29e-06
BCAS4	0.17	1.45e-06
COA4	0.17	1.13e-06
CKLF	0.17	2.26e-06
KLHDC4	0.17	8.77e-07
SNX27	0.17	7.85e-07
SOAT1	0.17	2.15e-06
CHPT1	0.17	2.22e-06
C19orf10	0.17	7.88e-07
LDLRAP1	0.17	1.11e-06
SLC35E1	0.17	1.52e-06
GAK	0.17	1.39e-06
MICALL1	0.17	6.97e-07
GAPDH	0.17	1.13e-06
NDRG1	0.16	3.46e-06
HDLBP	0.16	4.32e-06
ODC1	0.16	5.18e-06
DNAJA1	0.16	4.60e-06
COPB2	0.16	8.09e-06
ERP29	0.16	5.13e-06
STAT6	0.16	7.71e-06
BAZ2A	0.16	5.31e-06
AHSA1	0.16	9.16e-06
RNASE1	0.16	4.12e-06
OSBP	0.16	3.10e-06
SCCPDH	0.16	4.27e-06
CD55	0.16	2.70e-06
GNL2	0.16	3.45e-06
BCKDK	0.16	3.20e-06
PEPD	0.16	9.07e-06
LSM3	0.16	4.94e-06
NAE1	0.16	8.12e-06
PRPF31	0.16	4.74e-06
KEAP1	0.16	9.39e-06
AP3S1	0.16	5.89e-06
AFG3L2	0.16	6.51e-06
MLH1	0.16	6.40e-06
OGFR	0.16	4.73e-06
CDC20	0.16	5.68e-06
NBN	0.16	6.17e-06
GCLC	0.16	4.87e-06
PIN1	0.16	2.94e-06
FOXK2	0.16	2.71e-06
MYO6	0.16	7.79e-06
F8A1	0.16	3.68e-06
VPS11	0.16	8.82e-06
STX5	0.16	4.39e-06
PDLIM7	0.16	9.02e-06
APOE	0.16	3.88e-06
SUCO	0.16	3.53e-06
PEX14	0.16	3.88e-06
ALG8	0.16	5.02e-06
IPO13	0.16	4.02e-06
SRP54	0.16	3.79e-06
BAK1	0.16	4.13e-06
CDC45	0.16	3.86e-06
SBNO2	0.16	2.53e-06
SURF1	0.16	4.91e-06
ST6GALNAC2	0.16	8.53e-06
B3GNT3	0.16	4.43e-06
E2F1	0.16	8.47e-06
IFT27	0.16	5.88e-06
MAPK8IP2	0.16	3.49e-06
SCN1B	0.16	4.38e-06
OGG1	0.16	3.25e-06
SLBP	0.16	3.74e-06
SPINK1	0.16	4.97e-06
APCS	0.16	6.45e-06
FHIT	0.16	2.86e-06
CBX4	0.16	6.82e-06
CGGBP1	0.16	7.54e-06
RUSC1	0.16	9.07e-06
HSD17B3	0.16	3.91e-06
UGT2B15	0.16	8.45e-06
DDO	0.16	2.85e-06
TECR	0.16	9.06e-06
INPP4A	0.16	4.52e-06
ATP1B3	0.16	4.14e-06
MBOAT7	0.16	8.18e-06
GPS2	0.16	8.98e-06
TMED7	0.16	4.40e-06
FAM3A	0.16	5.34e-06
PRPS1	0.16	5.58e-06
PTS	0.16	6.27e-06
CCHCR1	0.16	3.54e-06
NR1D2	0.16	4.79e-06
PDCD10	0.16	5.01e-06
ATP5F1	0.16	5.94e-06
ERAL1	0.16	6.03e-06
CENPB	0.16	4.72e-06
DHX29	0.16	6.93e-06
SLC25A44	0.16	4.85e-06
SOS1	0.16	8.06e-06
CARS	0.16	4.61e-06
PLCL2	0.16	9.10e-06
GTF2H5	0.16	6.70e-06
PAQR3	0.16	5.27e-06
PHLPP2	0.16	8.49e-06
UBE3B	0.16	6.16e-06
WIPI1	0.16	6.63e-06
ELL2	0.16	2.88e-06
NOP14	0.16	5.27e-06
TSC2	0.16	3.75e-06
TTLL12	0.16	8.66e-06
SKAP2	0.16	5.89e-06
RTFDC1	0.16	9.50e-06
CNDP2	0.16	3.25e-06
TMEM50A	0.16	7.98e-06
YKT6	0.16	5.07e-06
CAB39	0.16	5.99e-06
SUCLG1	0.16	4.24e-06
IARS2	0.16	4.68e-06
TSSC1	0.16	4.29e-06
CPSF3L	0.16	3.07e-06
ARFGEF2	0.16	8.72e-06
NANS	0.16	2.55e-06
TOMM6	0.16	2.80e-06
MRPL48	0.16	7.71e-06
GOLPH3L	0.16	3.96e-06
OAS3	0.16	3.86e-06
AGBL5	0.16	4.91e-06
PNPO	0.16	4.49e-06
RIOK2	0.16	5.78e-06
FERMT1	0.16	2.63e-06
RPL26L1	0.16	3.43e-06
SLC35E3	0.16	8.60e-06
PPCDC	0.16	8.50e-06
C1orf159	0.16	3.68e-06
DIABLO	0.16	4.72e-06
PSMD10	0.16	6.92e-06
SHCBP1	0.16	5.10e-06
RAD54B	0.16	6.57e-06
CENPN	0.16	7.12e-06
ACSS3	0.16	6.10e-06
TRIM36	0.16	7.64e-06
TTC26	0.16	2.76e-06
WDR55	0.16	9.76e-06
MRPS28	0.16	6.23e-06
IPP	0.16	6.06e-06
POPDC3	0.16	6.04e-06
ERO1LB	0.16	4.38e-06
TMEM230	0.16	5.66e-06
MRPL20	0.16	6.49e-06
FBXL18	0.16	7.99e-06
HDHD3	0.16	4.11e-06
KPNA3	0.16	2.56e-06
STAP2	0.16	6.50e-06
ACOT9	0.16	6.63e-06
PYCARD	0.16	9.48e-06
DALRD3	0.16	4.09e-06
GPR137	0.16	8.19e-06
EZH1	0.16	5.01e-06
CRP	0.16	3.37e-06
SEPT9	0.16	4.14e-06
NAA60	0.16	2.54e-06
ILF2	0.15	1.82e-05
HINT1	0.15	1.30e-05
ZNF207	0.15	1.80e-05
RPL8	0.15	1.36e-05
YWHAH	0.15	2.11e-05
GPNMB	0.15	1.60e-05
WDR77	0.15	1.37e-05
DKC1	0.15	3.25e-05
TOMM70A	0.15	1.14e-05
HARS	0.15	1.34e-05
NUP62	0.15	3.11e-05
GMFB	0.15	2.29e-05
STK39	0.15	3.22e-05
AHR	0.15	2.62e-05
CRYZ	0.15	1.16e-05
NDUFS1	0.15	1.77e-05
MTIF2	0.15	1.86e-05
C1orf123	0.15	2.26e-05
PAFAH1B3	0.15	3.40e-05
DYNLT3	0.15	1.22e-05
HMOX1	0.15	2.52e-05
RFC2	0.15	1.00e-05
PHKG2	0.15	3.27e-05
NMI	0.15	3.53e-05
PTPN3	0.15	2.59e-05
RASSF1	0.15	1.10e-05
PEX6	0.15	1.87e-05
FEN1	0.15	2.54e-05
RASSF7	0.15	1.51e-05
CENPA	0.15	2.89e-05
EMP2	0.15	2.13e-05
CTDP1	0.15	3.01e-05
ZNF7	0.15	1.78e-05
IRF5	0.15	1.87e-05
USP5	0.15	1.65e-05
BAAT	0.15	1.21e-05
GNA13	0.15	1.31e-05
CYP7A1	0.15	1.25e-05
HNF4G	0.15	1.76e-05
POLR1C	0.15	1.86e-05
DHPS	0.15	1.79e-05
RFC1	0.15	1.46e-05
PDIA6	0.15	2.08e-05
DDOST	0.15	1.02e-05
PRKDC	0.15	1.97e-05
KLHDC3	0.15	2.53e-05
POLE3	0.15	2.32e-05
POLR2C	0.15	2.34e-05
KIF1B	0.15	1.99e-05
TSPAN4	0.15	2.94e-05
CASP4	0.15	1.38e-05
DEAF1	0.15	2.71e-05
RNF113A	0.15	1.52e-05
STK16	0.15	1.31e-05
CDKN3	0.15	1.31e-05
MPPE1	0.15	1.24e-05
SHMT1	0.15	2.84e-05
SSNA1	0.15	2.84e-05
HSF4	0.15	9.97e-06
HFE	0.15	2.74e-05
CDV3	0.15	1.56e-05
INTS1	0.15	2.05e-05
GALNT10	0.15	3.24e-05
KIAA0232	0.15	1.00e-05
CDC34	0.15	2.69e-05
LMF2	0.15	1.58e-05
ZBTB18	0.15	1.71e-05
SMYD2	0.15	2.15e-05
UHRF1BP1L	0.15	1.83e-05
ROBO1	0.15	1.52e-05
LOC730101	0.15	3.19e-05
RAP2B	0.15	1.83e-05
KRT20	0.15	2.33e-05
GANAB	0.15	2.33e-05
SPTAN1	0.15	1.99e-05
ERGIC3	0.15	3.33e-05
CLTA	0.15	1.19e-05
CHCHD2	0.15	1.36e-05
TRMT112	0.15	9.99e-06
BZW2	0.15	2.45e-05
YTHDF2	0.15	2.22e-05
NAT10	0.15	1.06e-05
DCAF6	0.15	2.48e-05
TPCN1	0.15	2.21e-05
NOP10	0.15	2.97e-05
CHCHD3	0.15	1.88e-05
ATP5SL	0.15	1.64e-05
ADCK3	0.15	2.78e-05
NDUFB2	0.15	3.09e-05
NUBP2	0.15	3.26e-05
GTPBP4	0.15	1.38e-05
WDR74	0.15	2.88e-05
HEATR2	0.15	1.07e-05
SMG8	0.15	2.06e-05
JMJD4	0.15	1.12e-05
TMEM57	0.15	1.98e-05
FAM114A2	0.15	3.04e-05
MUC13	0.15	2.76e-05
ATAD2	0.15	3.38e-05
ACP6	0.15	2.39e-05
NADSYN1	0.15	2.89e-05
MOSPD1	0.15	2.73e-05
NDUFAF4	0.15	1.84e-05
NSD1	0.15	2.41e-05
ARMC7	0.15	1.74e-05
IFIH1	0.15	1.14e-05
ZBTB38	0.15	2.04e-05
LRFN3	0.15	1.72e-05
OTUB2	0.15	1.21e-05
COQ10B	0.15	1.65e-05
SLC15A3	0.15	2.07e-05
ALG6	0.15	1.35e-05
IGFLR1	0.15	1.63e-05
FAM173A	0.15	2.49e-05
VASH2	0.15	1.91e-05
TMEM180	0.15	1.05e-05
SLC12A8	0.15	1.87e-05
SPAG4	0.15	1.44e-05
KCNE1L	0.15	1.04e-05
TMCO3	0.15	3.01e-05
SGK2	0.15	1.95e-05
VNN3	0.15	3.02e-05
NSMF	0.15	1.32e-05
YIPF5	0.15	9.96e-06
ARPP19	0.15	2.36e-05
CDCA8	0.15	3.45e-05
ASB6	0.15	3.47e-05
TM2D3	0.15	3.36e-05
TBC1D16	0.15	1.08e-05
BSDC1	0.15	1.75e-05
PARVB	0.15	2.54e-05
PARK7	0.14	1.02e-04
LGALS3BP	0.14	4.19e-05
DSTN	0.14	9.40e-05
BLCAP	0.14	9.36e-05
CDIPT	0.14	7.18e-05
TRAP1	0.14	7.52e-05
ADRBK1	0.14	1.16e-04
PLEKHB2	0.14	5.23e-05
NPEPPS	0.14	3.94e-05
GSTO1	0.14	4.27e-05
TRIP12	0.14	8.37e-05
BST2	0.14	9.50e-05
SCARB1	0.14	5.21e-05
TOMM34	0.14	6.36e-05
SLC20A1	0.14	7.79e-05
SMS	0.14	9.42e-05
SLC39A6	0.14	3.95e-05
PARP4	0.14	6.76e-05
DNM2	0.14	9.41e-05
MTOR	0.14	4.38e-05
BCKDHA	0.14	4.29e-05
IFI27	0.14	8.04e-05
FOXM1	0.14	4.31e-05
NPC1	0.14	9.82e-05
NNT	0.14	1.15e-04
ABCC1	0.14	8.50e-05
TTC37	0.14	3.80e-05
FECH	0.14	5.33e-05
SRPK2	0.14	5.79e-05
ARRB2	0.14	6.67e-05
TRIM38	0.14	4.29e-05
TAF6	0.14	1.05e-04
DYNC1LI2	0.14	9.81e-05
MON1B	0.14	5.45e-05
TTLL4	0.14	6.56e-05
ERCC1	0.14	4.29e-05
POLRMT	0.14	5.32e-05
HLA-DMB	0.14	8.00e-05
RFC4	0.14	5.07e-05
IL2RG	0.14	4.34e-05
LRP3	0.14	6.54e-05
MMP12	0.14	7.90e-05
C2CD2L	0.14	5.03e-05
MELK	0.14	4.14e-05
SH3BGR	0.14	4.43e-05
EFNA4	0.14	8.92e-05
FGF13	0.14	5.67e-05
TIMM8A	0.14	5.34e-05
CD3EAP	0.14	7.41e-05
HLA-DOB	0.14	7.26e-05
ATP5C1	0.14	4.74e-05
POLG2	0.14	4.83e-05
PI4KB	0.14	7.24e-05
DGKG	0.14	8.69e-05
MBTPS2	0.14	8.74e-05
SIM1	0.14	1.10e-04
CHM	0.14	6.39e-05
SULT1A2	0.14	1.21e-04
CCL16	0.14	9.52e-05
CYP7B1	0.14	3.86e-05
ARHGAP12	0.14	5.60e-05
EPB41	0.14	4.69e-05
ARHGEF16	0.14	6.87e-05
HUWE1	0.14	1.09e-04
ATP6V1G1	0.14	6.65e-05
UBR5	0.14	7.53e-05
NDUFA9	0.14	5.06e-05
COPS7A	0.14	4.39e-05
SWAP70	0.14	8.15e-05
ULK1	0.14	6.78e-05
ATP5I	0.14	1.04e-04
MID2	0.14	6.96e-05
RIPK1	0.14	1.05e-04
NRXN2	0.14	6.02e-05
NAPG	0.14	4.13e-05
TBC1D22A	0.14	8.65e-05
BAG6	0.14	6.12e-05
MR1	0.14	1.10e-04
ADSL	0.14	3.86e-05
ODF2	0.14	8.60e-05
LAIR1	0.14	5.39e-05
CASK	0.14	1.00e-04
CIZ1	0.14	6.81e-05
CCRL2	0.14	3.75e-05
TGM2	0.14	1.11e-04
ATP2B4	0.14	5.87e-05
LPIN1	0.14	4.53e-05
CAST	0.14	6.01e-05
PXDC1	0.14	1.00e-04
NACC2	0.14	6.82e-05
VPS13B	0.14	1.16e-04
MDH2	0.14	9.59e-05
SFMBT1	0.14	5.78e-05
CASP8	0.14	9.67e-05
LIN37	0.14	3.82e-05
RP5-886K2.3	0.14	5.40e-05
TMEM259	0.14	8.19e-05
HLX	0.14	7.42e-05
EIF2B4	0.14	5.26e-05
SPPL2B	0.14	7.21e-05
UFC1	0.14	4.76e-05
RNF130	0.14	6.21e-05
UQCC1	0.14	7.39e-05
ENOPH1	0.14	7.39e-05
DYNC1LI1	0.14	3.94e-05
FAM65A	0.14	4.70e-05
TMEM9B	0.14	4.18e-05
DCTPP1	0.14	4.42e-05
WDR26	0.14	6.16e-05
TIMM23	0.14	6.99e-05
GATAD2A	0.14	4.40e-05
RSAD1	0.14	4.44e-05
TACC3	0.14	3.83e-05
GTF2IRD1	0.14	6.33e-05
COMMD10	0.14	9.58e-05
NFS1	0.14	1.03e-04
ANAPC2	0.14	7.42e-05
URGCP	0.14	9.09e-05
ATP13A2	0.14	3.83e-05
PLEKHF2	0.14	9.85e-05
DYSF	0.14	6.21e-05
APIP	0.14	4.13e-05
KIF20A	0.14	4.24e-05
REXO4	0.14	4.00e-05
SLC30A5	0.14	4.29e-05
C12orf43	0.14	8.35e-05
RPP25	0.14	5.07e-05
PBK	0.14	6.78e-05
TMEM160	0.14	4.20e-05
PTCD2	0.14	6.77e-05
ECT2	0.14	9.27e-05
ASPM	0.14	5.51e-05
ANKEF1	0.14	5.25e-05
PSAT1	0.14	4.60e-05
MTMR12	0.14	9.94e-05
RNF123	0.14	7.05e-05
HRASLS2	0.14	9.40e-05
CHST5	0.14	3.93e-05
ASUN	0.14	3.94e-05
EHBP1L1	0.14	7.61e-05
NOL11	0.14	6.10e-05
C1orf174	0.14	7.28e-05
CTNS	0.14	8.38e-05
SART1	0.13	3.50e-04
DNAJB1	0.13	3.34e-04
CAPN1	0.13	1.94e-04
HSPD1	0.13	1.93e-04
SCD	0.13	2.44e-04
PPM1G	0.13	1.77e-04
PHC2	0.13	2.40e-04
PFKP	0.13	1.64e-04
SDHA	0.13	3.45e-04
DDX1	0.13	2.63e-04
ATP1B1	0.13	1.53e-04
RAF1	0.13	1.90e-04
RALY	0.13	3.18e-04
TOP2A	0.13	2.09e-04
ARHGEF12	0.13	2.02e-04
CRTAP	0.13	2.24e-04
ALDH9A1	0.13	2.02e-04
EFNA1	0.13	3.41e-04
NDUFAB1	0.13	1.21e-04
CLK3	0.13	2.67e-04
SLC6A8	0.13	1.68e-04
NNMT	0.13	3.03e-04
ACBD3	0.13	2.04e-04
SEC24C	0.13	1.38e-04
MPI	0.13	1.42e-04
TBCC	0.13	1.54e-04
PRKCD	0.13	1.86e-04
RNF103	0.13	2.89e-04
IL8	0.13	3.01e-04
SMAD2	0.13	2.42e-04
TIMM44	0.13	2.34e-04
ZNF148	0.13	2.47e-04
SEC61G	0.13	1.97e-04
TRAPPC3	0.13	1.51e-04
CAMLG	0.13	1.52e-04
KIAA0020	0.13	3.43e-04
TPD52L1	0.13	2.02e-04
NDUFAF1	0.13	1.28e-04
NDC80	0.13	2.12e-04
PPP1R3C	0.13	1.85e-04
TRAF2	0.13	1.40e-04
RAD1	0.13	3.02e-04
PPIP5K1	0.13	2.95e-04
EXO1	0.13	2.82e-04
NEK4	0.13	3.49e-04
TTK	0.13	3.25e-04
GNAZ	0.13	1.33e-04
TRAF6	0.13	3.60e-04
RPP38	0.13	1.49e-04
FMO5	0.13	3.30e-04
VNN1	0.13	1.47e-04
GPR64	0.13	1.49e-04
CHML	0.13	2.95e-04
RAC3	0.13	2.14e-04
ADH1C	0.13	3.09e-04
GALNS	0.13	3.61e-04
XIAP	0.13	1.59e-04
RENBP	0.13	1.55e-04
BTBD2	0.13	2.98e-04
[truncated: 10,212 more rows]

## Sheet: RNA-Seq
TNMplot: differential gene expression analysis in Tumor, Normal and Metastatic tissues
Gene Name	Spearman's Rho	p-value
SQSTM1	1	0.00e+00
LUCAT1	0.63	1.32e-41
TXNRD1	0.61	7.85e-40
SRXN1	0.59	9.78e-36
UGT1A6	0.58	2.14e-34
TKT	0.56	2.17e-31
NMRAL2P	0.54	1.99e-29
AKR1B10	0.53	8.26e-29
LOC101927136	0.53	3.92e-28
PIR	0.52	1.59e-26
MPZ	0.52	1.31e-27
LINC02561	0.52	3.49e-27
TRIM16L	0.51	4.43e-26
NLN	0.49	1.79e-23
TREML3P	0.49	1.36e-23
GCLM	0.48	2.33e-22
ME1	0.48	6.99e-23
UGDH	0.48	1.92e-22
AKR1C2	0.48	6.37e-23
MGAT4B	0.48	6.97e-23
AKR1B15	0.48	5.23e-23
KLHL21	0.47	7.06e-22
MAFG	0.47	5.51e-22
TRIM54	0.46	2.30e-20
TRIM16	0.46	2.08e-20
MAP2	0.45	6.46e-20
HTATIP2	0.45	1.40e-19
GCNT3	0.45	3.65e-20
GBA	0.45	1.33e-19
RGS14	0.44	2.56e-19
ASPH	0.44	9.91e-19
CES1	0.44	1.06e-18
FAM114A2	0.43	3.22e-18
RBM24	0.43	8.24e-18
B4GALNT1	0.43	2.53e-18
NPL	0.43	9.77e-18
CPLX2	0.43	2.76e-18
AKR1C1	0.43	1.92e-18
TREML4	0.43	1.60e-18
LINC01269	0.43	5.84e-18
UNKL	0.42	1.34e-17
PANX2	0.42	5.44e-17
CLCN7	0.42	1.19e-17
GNS	0.42	4.40e-17
GNAL	0.42	1.06e-17
HHIPL2	0.42	3.13e-17
CCR3	0.42	2.76e-17
SGTB	0.42	3.88e-17
C4orf54	0.42	1.82e-17
ALG1	0.41	1.80e-16
TMEM40	0.41	1.35e-16
CLIP4	0.41	2.35e-16
SLC7A11	0.41	1.20e-16
ATP6V1C1	0.41	3.48e-16
DRAM2	0.41	7.41e-17
EPB41	0.41	3.22e-16
FBXW10	0.41	1.15e-16
TMEM150B	0.41	1.68e-16
TMEM64	0.41	7.61e-17
UGT1A1	0.41	2.46e-16
ALDH3A1	0.4	1.60e-15
SLC22A18	0.4	1.04e-15
BAG2	0.4	1.85e-15
ABCB6	0.4	1.23e-15
TGM3	0.4	7.24e-16
MARCH6	0.4	1.11e-15
MSN	0.4	2.53e-15
PPARGC1B	0.4	2.29e-15
MRNIP	0.4	1.34e-15
CCDC110	0.4	1.85e-15
GRINA	0.4	1.34e-15
ABCC2	0.39	1.03e-14
HPF1	0.39	1.35e-14
DUSP13	0.39	2.71e-15
WASHC2A	0.39	7.67e-15
EGF	0.39	6.08e-15
OSGIN1	0.39	7.60e-15
TNIP1	0.39	7.72e-15
WASHC5	0.39	4.03e-15
RIOX2	0.39	5.10e-15
SHTN1	0.39	2.88e-15
MKLN1-AS	0.39	4.06e-15
ABHD4	0.38	6.69e-14
PRDX1	0.38	4.62e-14
SPP1	0.38	2.02e-14
RBM19	0.38	2.74e-14
BCAN	0.38	3.84e-14
GSDMC	0.38	1.50e-14
NSMCE2	0.38	2.98e-14
PKD1L2	0.38	5.71e-14
SLC3A2	0.38	2.07e-14
GPX2	0.38	3.66e-14
TALDO1	0.38	3.30e-14
ZNF746	0.38	2.34e-14
AKR1C3	0.38	2.63e-14
LOC153910	0.38	4.36e-14
UGT1A7	0.38	6.81e-14
CASP8	0.37	3.56e-13
TRIM6	0.37	2.21e-13
TRAP1	0.37	2.01e-13
CANX	0.37	3.24e-13
RHBDF2	0.37	2.52e-13
CEP85	0.37	8.03e-14
ENAM	0.37	9.40e-14
RNASEL	0.37	2.40e-13
TINAG	0.37	3.75e-13
SLC38A6	0.37	3.51e-13
VASH2	0.37	1.90e-13
DLAT	0.37	1.06e-13
UGT2B4	0.37	3.14e-13
SLC22A11	0.37	8.30e-14
CYP4F11	0.37	1.08e-13
ATP6V0C	0.37	3.54e-13
MAPT	0.37	1.43e-13
CDRT1	0.37	3.43e-13
MAP3K14	0.36	1.49e-12
VPS41	0.36	4.52e-13
MTMR11	0.36	9.67e-13
FLYWCH1	0.36	9.35e-13
MAPRE3	0.36	1.26e-12
GSR	0.36	9.29e-13
HSPA9	0.36	1.46e-12
EEF2KMT	0.36	6.70e-13
HS1BP3	0.36	4.37e-13
SLC36A1	0.36	1.22e-12
PALLD	0.36	4.28e-13
DAP3	0.36	4.77e-13
PGD	0.36	6.20e-13
LRP12	0.36	6.14e-13
TASOR	0.36	1.81e-12
FTH1	0.36	6.26e-13
NQO1	0.36	7.72e-13
SLC22A12	0.36	6.55e-13
DNAJB3	0.36	9.93e-13
RPL13P5	0.36	1.38e-12
EID3	0.36	1.63e-12
EPDR1	0.35	2.25e-12
POLR3G	0.35	2.43e-12
PSMD14	0.35	5.83e-12
KIF21B	0.35	5.01e-12
ETF1	0.35	2.03e-12
SPATA5	0.35	3.26e-12
SLC5A11	0.35	1.99e-12
G6PD	0.35	2.81e-12
COA7	0.35	6.58e-12
CUL5	0.35	3.72e-12
TPP1	0.35	4.13e-12
SPNS1	0.35	6.61e-12
ITGAM	0.35	4.29e-12
TMCC1	0.35	2.14e-12
TSKU	0.35	6.86e-12
ANXA2	0.35	7.29e-12
EIF3C	0.35	7.87e-12
JAKMIP3	0.35	4.73e-12
TTC37	0.35	7.18e-12
SLC35F6	0.35	3.97e-12
LINC00488	0.35	2.82e-12
LINC01508	0.35	1.93e-12
DGKG	0.34	1.38e-11
RFFL	0.34	2.94e-11
GBE1	0.34	1.40e-11
BTN2A2	0.34	1.11e-11
DERL1	0.34	3.47e-11
UTP4	0.34	1.05e-11
ILDR2	0.34	1.34e-11
ANO10	0.34	1.86e-11
SHROOM1	0.34	3.36e-11
CES1P1	0.34	1.16e-11
LINC01532	0.34	1.21e-11
CTSA	0.33	1.17e-10
YBX1	0.33	3.75e-11
ENO1	0.33	7.03e-11
OSTM1	0.33	6.44e-11
FTL	0.33	6.55e-11
DNAJA3	0.33	4.33e-11
NBN	0.33	3.83e-11
PTGR1	0.33	6.26e-11
RAB5C	0.33	1.38e-10
GNPDA1	0.33	8.81e-11
RNF113A	0.33	7.04e-11
EFR3A	0.33	3.94e-11
ITGAV	0.33	7.02e-11
CDKN2B	0.33	9.23e-11
AK4	0.33	5.45e-11
TUBA1C	0.33	5.22e-11
VSIG10L	0.33	3.92e-11
ERICH2	0.33	4.77e-11
LINC02313	0.33	1.35e-10
GCLC	0.32	4.29e-10
TFPI	0.32	4.60e-10
MAT2B	0.32	3.33e-10
HEXB	0.32	1.73e-10
OPN3	0.32	4.43e-10
CSTF2	0.32	5.34e-10
ZC3HAV1	0.32	3.61e-10
CAP2	0.32	1.43e-10
CDK18	0.32	3.79e-10
UTP25	0.32	1.54e-10
PAIP2	0.32	2.84e-10
COPA	0.32	3.91e-10
AP1M2	0.32	2.78e-10
WDR44	0.32	2.87e-10
FAM104A	0.32	2.57e-10
IRAK2	0.32	2.46e-10
PLA1A	0.32	1.80e-10
MTDH	0.32	4.04e-10
SRFBP1	0.32	1.49e-10
ZSWIM5	0.32	1.75e-10
FUBP1	0.32	2.09e-10
DCAF13	0.32	4.40e-10
ATXN2L	0.32	2.35e-10
LRP1B	0.32	3.82e-10
YWHAG	0.32	4.47e-10
LONRF3	0.32	1.44e-10
B3GNTL1	0.32	2.38e-10
GABRR3	0.32	1.83e-10
DDX41	0.32	1.43e-10
SESTD1	0.32	4.34e-10
GM2A	0.32	2.17e-10
LINC00189	0.32	2.36e-10
SP2-AS1	0.32	1.97e-10
TTC4	0.32	1.54e-10
LINC00519	0.32	1.62e-10
MVP	0.31	7.64e-10
RRP12	0.31	7.16e-10
OTUB2	0.31	1.53e-09
ICAM1	0.31	1.86e-09
SUPT16H	0.31	1.65e-09
CDC23	0.31	1.98e-09
HSP90AB1	0.31	7.94e-10
SLC6A2	0.31	9.08e-10
RNF40	0.31	6.89e-10
NEIL3	0.31	9.97e-10
LIN7A	0.31	7.94e-10
GCG	0.31	1.69e-09
IFIH1	0.31	1.02e-09
KLHL12	0.31	1.60e-09
CAP1	0.31	5.90e-10
BHMT2	0.31	7.18e-10
AP3B1	0.31	9.65e-10
NARS	0.31	5.57e-10
TMEM241	0.31	1.66e-09
DTNA	0.31	1.61e-09
PKIB	0.31	5.47e-10
KIAA0513	0.31	1.49e-09
SDCBP	0.31	1.02e-09
BCAR3	0.31	5.71e-10
CDC42BPA	0.31	1.03e-09
RNF145	0.31	1.13e-09
TATDN1	0.31	9.91e-10
CCT5	0.31	1.31e-09
HARS	0.31	6.02e-10
RAB43	0.31	5.96e-10
MAB21L3	0.31	1.62e-09
RPS6KA3	0.31	1.84e-09
CENPBD1	0.31	1.43e-09
GLMP	0.31	8.79e-10
LINC01719	0.31	1.88e-09
TNFRSF12A	0.3	2.04e-09
DNAJC11	0.3	5.20e-09
RRAGD	0.3	6.28e-09
ABCF2	0.3	2.89e-09
CTNNA1	0.3	6.84e-09
POLR3E	0.3	5.50e-09
ITGA6	0.3	6.45e-09
RAB5IF	0.3	3.88e-09
KPNA3	0.3	3.21e-09
CPQ	0.3	4.59e-09
SCN1B	0.3	3.54e-09
CCDC47	0.3	6.49e-09
CCDC86	0.3	2.27e-09
PTPMT1	0.3	5.41e-09
FAM98A	0.3	3.86e-09
WDR55	0.3	2.36e-09
GORAB	0.3	4.02e-09
COPS5	0.3	2.83e-09
SCPEP1	0.3	3.49e-09
POLK	0.3	5.25e-09
TTC9	0.3	2.08e-09
NHP2	0.3	3.24e-09
LACTB2	0.3	5.57e-09
SLC26A7	0.3	2.47e-09
SACS	0.3	5.30e-09
POC5	0.3	6.60e-09
LY96	0.3	6.67e-09
OTUD6B	0.3	6.43e-09
CD109	0.3	2.38e-09
ZBTB7B	0.3	3.41e-09
AMDHD2	0.3	2.35e-09
LZIC	0.3	6.62e-09
BROX	0.3	4.99e-09
CCT3	0.3	4.79e-09
FYCO1	0.3	4.38e-09
CCDC51	0.3	4.34e-09
OSGIN2	0.3	3.55e-09
DHRS13	0.3	4.96e-09
OR1F1	0.3	3.10e-09
PCBP1	0.3	6.74e-09
MIR4435-2HG	0.3	5.87e-09
TMEM167A	0.3	6.38e-09
RSRC1	0.3	3.67e-09
MCMDC2	0.3	3.15e-09
PARP10	0.3	3.88e-09
SLC35C1	0.3	6.67e-09
TDRKH	0.3	3.03e-09
TBK1	0.3	6.07e-09
CSF1	0.3	6.38e-09
MROH2A	0.3	3.26e-09
NOMO2	0.3	3.03e-09
CYB5RL	0.3	2.39e-09
SBK3	0.3	2.07e-09
ZSCAN31	0.3	2.75e-09
LOC101927189	0.3	2.37e-09
LOC389641	0.3	4.49e-09
BAALC-AS1	0.3	5.59e-09
LINC01948	0.3	3.54e-09
LOC105369779	0.3	6.52e-09
AFAP1-AS1	0.3	4.77e-09
BTN3A1	0.29	1.59e-08
ATP6V0A1	0.29	7.43e-09
RIOK2	0.29	1.06e-08
ADAT1	0.29	1.82e-08
FRY	0.29	1.02e-08
PTPN23	0.29	1.81e-08
NFKB2	0.29	1.83e-08
VAPA	0.29	2.03e-08
ZPR1	0.29	8.77e-09
VWA5A	0.29	1.60e-08
TTC1	0.29	1.79e-08
RAD50	0.29	1.18e-08
FN1	0.29	9.21e-09
NCF2	0.29	1.14e-08
RAB29	0.29	2.03e-08
BLZF1	0.29	9.00e-09
UBR4	0.29	1.25e-08
DPH2	0.29	1.37e-08
YARS	0.29	8.08e-09
TTPA	0.29	7.64e-09
TTLL7	0.29	1.89e-08
GPAT3	0.29	1.94e-08
CLTC	0.29	9.64e-09
TBCD	0.29	1.96e-08
SF3B4	0.29	1.96e-08
ALDH1L1	0.29	7.58e-09
GNA12	0.29	1.64e-08
FAM177A1	0.29	1.08e-08
ENAH	0.29	7.17e-09
PIP4P2	0.29	1.78e-08
VPS11	0.29	1.44e-08
STEAP1	0.29	1.49e-08
ALDH1A1	0.29	1.36e-08
IQCD	0.29	1.14e-08
TBC1D16	0.29	2.09e-08
PXK	0.29	1.24e-08
NR0B1	0.29	2.05e-08
METTL18	0.29	1.18e-08
PSMD1	0.29	1.43e-08
RUFY1	0.29	1.09e-08
HGS	0.29	1.14e-08
FANCA	0.29	1.15e-08
NEU1	0.29	9.33e-09
ARHGEF28	0.29	2.19e-08
PLEKHM1	0.29	1.46e-08
LINC-PINT	0.29	1.57e-08
LINC01271	0.29	1.79e-08
PVT1	0.29	9.34e-09
LYN	0.29	1.02e-08
TMEM9B-AS1	0.29	1.79e-08
HFE	0.28	2.82e-08
BIRC3	0.28	4.21e-08
ATP6V1H	0.28	2.51e-08
TNPO3	0.28	5.21e-08
SP100	0.28	5.39e-08
DNAJA2	0.28	5.70e-08
P4HA2	0.28	5.93e-08
GEMIN5	0.28	3.48e-08
SUCO	0.28	2.57e-08
GLA	0.28	4.04e-08
SLC7A6	0.28	4.54e-08
NECAB2	0.28	2.37e-08
NAGPA	0.28	3.97e-08
KNOP1	0.28	2.63e-08
NIPAL2	0.28	2.87e-08
EMC2	0.28	2.73e-08
PYCR3	0.28	2.36e-08
PLA2G4C	0.28	6.77e-08
TAF6	0.28	5.54e-08
AHR	0.28	3.35e-08
GIMAP2	0.28	5.43e-08
ST3GAL4	0.28	6.34e-08
PTGES3	0.28	3.34e-08
OGG1	0.28	2.84e-08
CCT4	0.28	6.55e-08
WLS	0.28	6.60e-08
HEATR1	0.28	6.28e-08
TUBA4A	0.28	5.25e-08
FLNC	0.28	2.65e-08
ACLY	0.28	4.16e-08
SCLY	0.28	6.84e-08
DCTN4	0.28	2.48e-08
NMT1	0.28	2.99e-08
HMGA1	0.28	3.07e-08
ESYT1	0.28	4.83e-08
NPEPPS	0.28	7.14e-08
TP53BP2	0.28	4.01e-08
ADAM15	0.28	2.80e-08
PSEN2	0.28	3.10e-08
TM4SF19	0.28	2.85e-08
COMMD10	0.28	6.53e-08
RNF44	0.28	3.34e-08
EIF3H	0.28	7.09e-08
UTP23	0.28	2.83e-08
DHX37	0.28	7.04e-08
BAG3	0.28	2.70e-08
NMT2	0.28	4.92e-08
GDPD1	0.28	5.33e-08
CABYR	0.28	3.64e-08
DIPK1A	0.28	2.70e-08
NRG2	0.28	2.63e-08
PSMC2	0.28	5.87e-08
NCSTN	0.28	3.75e-08
AGGF1	0.28	7.09e-08
ERAP1	0.28	2.60e-08
GALNT10	0.28	5.89e-08
TNFRSF11B	0.28	6.26e-08
SLC25A32	0.28	4.37e-08
PDCD6IP	0.28	5.50e-08
FOXN2	0.28	5.51e-08
P2RY6	0.28	3.67e-08
NINJ2	0.28	6.24e-08
MTBP	0.28	6.26e-08
GLRX	0.28	6.13e-08
VSIG10	0.28	3.99e-08
ZBTB41	0.28	7.03e-08
FAM133A	0.28	6.30e-08
C5orf30	0.28	4.60e-08
TBL3	0.28	2.60e-08
IQGAP3	0.28	3.81e-08
SNN	0.28	6.43e-08
NRBP2	0.28	5.89e-08
MTF1	0.28	4.51e-08
SNX2	0.28	3.06e-08
SLC48A1	0.28	2.54e-08
MAP10	0.28	2.61e-08
HEXA	0.28	4.11e-08
UBD	0.28	5.10e-08
IFRD2	0.28	6.51e-08
SLC9A7P1	0.28	5.73e-08
LOC105378663	0.28	6.35e-08
LOC100507506	0.28	2.77e-08
POLG2	0.28	3.44e-08
ALOX12P2	0.28	4.98e-08
MGST1	0.27	1.30e-07
MED24	0.27	2.04e-07
RB1CC1	0.27	1.77e-07
CLEC16A	0.27	1.07e-07
AIFM2	0.27	7.68e-08
XK	0.27	1.79e-07
WWC3	0.27	1.63e-07
KIF1B	0.27	1.08e-07
HMMR	0.27	1.72e-07
REXO2	0.27	1.80e-07
RDH8	0.27	1.95e-07
ASAP3	0.27	1.99e-07
KCNH4	0.27	8.05e-08
PSMA6	0.27	1.78e-07
PYGB	0.27	8.64e-08
CCDC113	0.27	1.03e-07
PSMD7	0.27	1.54e-07
VAC14	0.27	7.53e-08
ABCC1	0.27	2.05e-07
FBXO31	0.27	1.99e-07
TRPA1	0.27	1.74e-07
ZC2HC1A	0.27	9.91e-08
PLEKHA8	0.27	1.18e-07
SNX8	0.27	2.15e-07
PSMD3	0.27	1.72e-07
CTSC	0.27	9.63e-08
ACSS3	0.27	2.00e-07
ASF1A	0.27	2.03e-07
FAF2	0.27	8.04e-08
C5orf15	0.27	1.20e-07
SLC41A3	0.27	1.36e-07
EIF4G1	0.27	1.88e-07
UNC50	0.27	1.83e-07
PLEKHB2	0.27	1.86e-07
GBP3	0.27	1.05e-07
TRIM25	0.27	1.50e-07
LRP1	0.27	8.10e-08
POF1B	0.27	1.32e-07
TRAF7	0.27	1.26e-07
E2F5	0.27	8.85e-08
EPRS	0.27	8.46e-08
ATIC	0.27	1.29e-07
TARS2	0.27	1.83e-07
TPM3	0.27	1.69e-07
SLC39A1	0.27	1.94e-07
C1orf43	0.27	1.49e-07
HSPD1	0.27	2.02e-07
LHFPL2	0.27	1.00e-07
YIPF5	0.27	1.02e-07
DDX46	0.27	1.80e-07
CCT6A	0.27	2.05e-07
HYOU1	0.27	1.91e-07
MMP3	0.27	1.41e-07
PELO	0.27	2.17e-07
MR1	0.27	8.73e-08
CC2D1B	0.27	1.63e-07
CNTNAP3B	0.27	7.61e-08
ANKRD40	0.27	1.32e-07
FBXL18	0.27	1.25e-07
AZIN1	0.27	1.06e-07
LARP1	0.27	8.01e-08
MTERF3	0.27	1.93e-07
PTDSS1	0.27	1.86e-07
DRC1	0.27	8.24e-08
WASF2	0.27	1.21e-07
NDUFS2	0.27	1.17e-07
SCUBE1	0.27	1.15e-07
GPATCH4	0.27	8.55e-08
TONSL	0.27	1.91e-07
DNAJB4	0.27	7.80e-08
C1orf74	0.27	1.63e-07
TIGD6	0.27	1.32e-07
DIRAS2	0.27	8.71e-08
KDM1B	0.27	2.05e-07
DRGX	0.27	1.40e-07
ZNF319	0.27	1.68e-07
ENGASE	0.27	8.64e-08
ZNF598	0.27	1.06e-07
ADAM9	0.27	1.73e-07
SLC50A1	0.27	8.48e-08
GPRIN1	0.27	1.58e-07
TSNARE1	0.27	2.02e-07
KRT20	0.27	1.18e-07
RNF213	0.27	8.01e-08
CCDC197	0.27	2.03e-07
SFN	0.27	1.07e-07
CRYBG2	0.27	1.31e-07
NPLOC4	0.27	1.32e-07
KPNA2	0.27	9.00e-08
SPATA32	0.27	1.70e-07
NHEJ1	0.27	1.63e-07
NOC2L	0.27	8.11e-08
CD55	0.27	1.64e-07
ILRUN	0.27	2.21e-07
HNRNPAB	0.27	1.85e-07
GRK6	0.27	1.08e-07
MAFK	0.27	7.58e-08
EPS8L3	0.27	1.54e-07
SP5	0.27	2.12e-07
LINC01124	0.27	1.41e-07
SLC26A6	0.27	1.57e-07
LINC01675	0.27	7.50e-08
MSC-AS1	0.27	1.80e-07
ETV5	0.27	1.10e-07
DSTNP2	0.27	1.14e-07
RHPN1-AS1	0.27	2.22e-07
SLC22A18AS	0.27	1.94e-07
WTAPP1	0.27	1.28e-07
LASP1	0.26	3.99e-07
SCIN	0.26	4.54e-07
RUFY3	0.26	5.48e-07
GLRX2	0.26	2.55e-07
KIAA0556	0.26	3.08e-07
MSH4	0.26	3.55e-07
KIF2A	0.26	2.56e-07
KIFAP3	0.26	2.57e-07
SLC25A43	0.26	2.71e-07
NRDC	0.26	3.98e-07
TNPO1	0.26	2.29e-07
ZMPSTE24	0.26	4.72e-07
LPCAT2	0.26	6.02e-07
PCSK5	0.26	4.18e-07
MID1	0.26	3.03e-07
EZH1	0.26	4.86e-07
SNX15	0.26	5.76e-07
HARS2	0.26	2.37e-07
FXR1	0.26	4.74e-07
MPV17	0.26	3.06e-07
TRIM62	0.26	5.28e-07
ZSCAN20	0.26	4.09e-07
OPTN	0.26	2.37e-07
ACSL3	0.26	3.30e-07
ARMCX5	0.26	4.71e-07
ARPC1B	0.26	2.51e-07
PRR7	0.26	6.12e-07
PATJ	0.26	5.87e-07
LARS	0.26	2.93e-07
YWHAQ	0.26	4.31e-07
ADAM19	0.26	3.86e-07
UGGT1	0.26	3.08e-07
TGS1	0.26	2.25e-07
RABGGTB	0.26	3.76e-07
IDH1	0.26	5.77e-07
NCOA2	0.26	2.60e-07
GAS8	0.26	2.80e-07
RAB40B	0.26	5.85e-07
TNFRSF11A	0.26	3.43e-07
UBAP2L	0.26	5.91e-07
PDIA6	0.26	2.98e-07
DCAF1	0.26	4.24e-07
G3BP1	0.26	3.94e-07
TRIM7	0.26	3.83e-07
ABRACL	0.26	6.06e-07
VLDLR	0.26	3.31e-07
TMEM45B	0.26	4.87e-07
ROBO3	0.26	4.68e-07
DISP1	0.26	2.80e-07
PEX10	0.26	4.55e-07
TOMM40L	0.26	4.27e-07
MRPL10	0.26	4.95e-07
SHC1	0.26	5.98e-07
UBQLN4	0.26	6.34e-07
PIGR	0.26	2.39e-07
UTP15	0.26	4.58e-07
VIRMA	0.26	3.00e-07
FAM219A	0.26	6.25e-07
COG1	0.26	3.46e-07
STX3	0.26	5.62e-07
PHB	0.26	4.53e-07
MLKL	0.26	2.36e-07
XPO6	0.26	4.54e-07
FABP6	0.26	5.80e-07
HSPA4	0.26	3.40e-07
NUDT6	0.26	5.74e-07
GNG12	0.26	3.53e-07
DAG1	0.26	4.74e-07
MSC	0.26	5.29e-07
RRS1	0.26	4.22e-07
SCRIB	0.26	6.18e-07
DCAF4L1	0.26	3.31e-07
XPOT	0.26	4.61e-07
PRMT3	0.26	3.47e-07
P4HB	0.26	3.10e-07
C2orf76	0.26	5.27e-07
NAP1L2	0.26	3.22e-07
C17orf58	0.26	5.83e-07
PLEKHN1	0.26	5.42e-07
C2orf78	0.26	3.70e-07
SLX4	0.26	2.71e-07
PSMD12	0.26	6.10e-07
ATG7	0.26	5.46e-07
MBP	0.26	4.99e-07
RPS6KL1	0.26	2.69e-07
MICB	0.26	5.47e-07
IFI30	0.26	6.17e-07
LINC00511	0.26	2.64e-07
LMCD1-AS1	0.26	3.79e-07
LOC101927745	0.26	2.29e-07
VLDLR-AS1	0.26	6.35e-07
LINC01474	0.26	2.54e-07
UGT1A10	0.26	3.66e-07
AP5Z1	0.26	3.72e-07
LOC100506258	0.26	4.73e-07
TRAPPC13	0.26	3.75e-07
PCAT2	0.26	3.46e-07
FPGT	0.26	2.41e-07
LOC101928837	0.26	2.55e-07
TEN1	0.26	3.81e-07
FIGNL2	0.26	3.93e-07
TTC22	0.25	1.62e-06
SLC7A14	0.25	8.52e-07
NSUN2	0.25	9.36e-07
GATB	0.25	1.19e-06
WDR3	0.25	1.13e-06
FAT1	0.25	9.58e-07
DDX18	0.25	7.71e-07
CDIP1	0.25	9.38e-07
USP48	0.25	8.89e-07
MAP3K1	0.25	7.22e-07
TFIP11	0.25	1.11e-06
TELO2	0.25	1.41e-06
ZNF516	0.25	1.45e-06
PGK1	0.25	8.22e-07
PARP4	0.25	8.89e-07
ARL2BP	0.25	1.42e-06
USB1	0.25	1.14e-06
SLC38A7	0.25	7.10e-07
SLC7A6OS	0.25	6.78e-07
GSPT1	0.25	8.33e-07
PON2	0.25	9.01e-07
RHEB	0.25	9.39e-07
CNTNAP3	0.25	8.46e-07
TBC1D9	0.25	1.76e-06
NRXN2	0.25	1.77e-06
AMBRA1	0.25	1.06e-06
SOD2	0.25	1.65e-06
ADGRG6	0.25	1.07e-06
BRD8	0.25	8.50e-07
MSH3	0.25	1.56e-06
PDE4D	0.25	1.59e-06
ATP6V0E1	0.25	8.31e-07
SCAMP3	0.25	8.11e-07
SRM	0.25	1.64e-06
CRYZ	0.25	1.13e-06
RIMS3	0.25	1.56e-06
UBN1	0.25	1.47e-06
PLS1	0.25	1.77e-06
LHX4	0.25	8.84e-07
ZNF205	0.25	9.09e-07
ORMDL2	0.25	7.36e-07
BECN1	0.25	8.40e-07
L3HYPDH	0.25	1.18e-06
ARHGEF16	0.25	6.86e-07
TUBG1	0.25	1.44e-06
VPS13B	0.25	1.12e-06
CPLANE2	0.25	7.07e-07
TPGS2	0.25	1.15e-06
DHX34	0.25	1.00e-06
CEMIP2	0.25	1.20e-06
AGTPBP1	0.25	8.44e-07
LAMC1	0.25	8.02e-07
PNPT1	0.25	8.69e-07
DNAJC13	0.25	1.67e-06
RAP1GDS1	0.25	9.51e-07
CYP1A1	0.25	1.48e-06
GLYR1	0.25	1.75e-06
PMM2	0.25	9.27e-07
C16orf58	0.25	6.55e-07
PARN	0.25	8.08e-07
DHX38	0.25	1.35e-06
NOL3	0.25	1.10e-06
GALNS	0.25	1.23e-06
SLC39A6	0.25	9.21e-07
MBD1	0.25	7.77e-07
RNPEPL1	0.25	1.68e-06
RFX5	0.25	1.16e-06
SCRN3	0.25	1.78e-06
RASA1	0.25	1.11e-06
ATG12	0.25	1.20e-06
LCN2	0.25	1.38e-06
SEC24D	0.25	1.03e-06
NEIL2	0.25	1.45e-06
AGPAT5	0.25	1.27e-06
RAB11FIP1	0.25	9.70e-07
FBXO32	0.25	7.86e-07
GPAT4	0.25	9.72e-07
CBR1	0.25	9.14e-07
CYB5R1	0.25	7.71e-07
PSMD4	0.25	1.09e-06
SPON2	0.25	8.88e-07
LRRC14	0.25	1.27e-06
JAK1	0.25	1.35e-06
ZC3H12A	0.25	7.08e-07
BAP1	0.25	7.11e-07
TMEM144	0.25	1.33e-06
SLC45A2	0.25	6.48e-07
PHAX	0.25	8.66e-07
DDIAS	0.25	1.10e-06
TMEM92	0.25	1.71e-06
RNF214	0.25	1.17e-06
GHDC	0.25	9.72e-07
TAP1	0.25	1.09e-06
CXCL8	0.25	7.31e-07
DPAGT1	0.25	6.79e-07
MTX1	0.25	1.41e-06
ABLIM3	0.25	1.61e-06
SNCG	0.25	1.32e-06
DNAH12	0.25	7.80e-07
RUVBL1	0.25	1.68e-06
RNPEP	0.25	1.12e-06
MUC20	0.25	1.30e-06
DDX10	0.25	9.31e-07
SNX18	0.25	6.82e-07
LACC1	0.25	7.10e-07
NPM1	0.25	6.67e-07
ZFP41	0.25	1.15e-06
PHLDA2	0.25	1.54e-06
ATL3	0.25	1.48e-06
DNAH14	0.25	1.27e-06
TPCN1	0.25	9.18e-07
CIDEC	0.25	1.40e-06
USP7	0.25	9.17e-07
C6orf222	0.25	1.29e-06
KRT39	0.25	1.10e-06
CACNA1E	0.25	1.46e-06
PIM3	0.25	1.23e-06
VARS	0.25	8.43e-07
VDAC1	0.25	9.27e-07
FNIP1	0.25	6.95e-07
CYTOR	0.25	7.94e-07
PRKAR2A-AS1	0.25	9.04e-07
GTF2IRD1P1	0.25	1.59e-06
LINC01237	0.25	1.15e-06
C1orf140	0.25	1.50e-06
NME1	0.25	1.78e-06
EIF4EBP3	0.25	1.31e-06
NME2	0.25	9.08e-07
TWF2	0.25	1.53e-06
ALDH1L1-AS1	0.25	1.52e-06
LINC02506	0.25	1.07e-06
C8orf37-AS1	0.25	8.04e-07
HCAR3	0.25	1.38e-06
MAP1LC3B2	0.25	1.16e-06
C1QTNF1-AS1	0.25	1.17e-06
ELOVL5	0.24	2.37e-06
GABARAPL2	0.24	3.91e-06
EDC4	0.24	4.20e-06
POLR1A	0.24	2.73e-06
TRIP13	0.24	4.57e-06
FBXW11	0.24	3.73e-06
MOCOS	0.24	4.52e-06
TPD52	0.24	3.96e-06
MAP2K7	0.24	2.82e-06
NUFIP1	0.24	2.54e-06
ABCB1	0.24	2.79e-06
CPNE3	0.24	2.92e-06
CTTN	0.24	2.29e-06
TTC39A	0.24	3.15e-06
DIMT1	0.24	4.03e-06
PGS1	0.24	4.36e-06
ESF1	0.24	2.75e-06
AARS	0.24	2.45e-06
RBM27	0.24	1.99e-06
TREM2	0.24	3.85e-06
KDELR3	0.24	2.22e-06
FERMT1	0.24	2.30e-06
TSC2	0.24	3.00e-06
RIPK2	0.24	4.41e-06
TNFRSF10A	0.24	4.49e-06
GARS	0.24	2.16e-06
LIMK1	0.24	2.19e-06
MLX	0.24	4.55e-06
HDAC5	0.24	2.72e-06
SUPT6H	0.24	2.66e-06
PDHX	0.24	2.05e-06
CORO1C	0.24	4.37e-06
SLC11A2	0.24	2.35e-06
OGFOD2	0.24	1.94e-06
RAB35	0.24	4.20e-06
PAK1IP1	0.24	2.59e-06
CCNG1	0.24	4.08e-06
BRIX1	0.24	2.88e-06
ERGIC1	0.24	4.46e-06
TFG	0.24	2.57e-06
PDCL3	0.24	3.97e-06
DNAJC6	0.24	4.40e-06
CD58	0.24	3.29e-06
MAP7D1	0.24	4.50e-06
ZNHIT6	0.24	2.05e-06
DARS2	0.24	1.88e-06
STX12	0.24	1.84e-06
MFSD1	0.24	3.94e-06
PMS2	0.24	2.80e-06
WIPF3	0.24	3.99e-06
CYREN	0.24	4.09e-06
ADGRE5	0.24	3.08e-06
SPRYD7	0.24	2.51e-06
TUBA1B	0.24	2.26e-06
POLR1B	0.24	1.84e-06
CCDC93	0.24	3.62e-06
MAP7D3	0.24	1.86e-06
HIP1R	0.24	3.33e-06
UBA1	0.24	4.25e-06
TRIM21	0.24	3.08e-06
FOPNL	0.24	4.36e-06
TMTC1	0.24	2.50e-06
IMPA1	0.24	2.50e-06
PTGFRN	0.24	3.33e-06
CEPT1	0.24	4.60e-06
TMEM106C	0.24	2.55e-06
PLEKHA8P1	0.24	1.91e-06
WDR36	0.24	1.82e-06
BICDL1	0.24	3.86e-06
IGF2BP3	0.24	3.84e-06
SEC31A	0.24	2.89e-06
FGF2	0.24	2.08e-06
TOM1L1	0.24	2.32e-06
LYPLAL1	0.24	4.02e-06
CERS2	0.24	2.74e-06
OAZ3	0.24	2.70e-06
C1orf131	0.24	4.38e-06
SDE2	0.24	2.26e-06
EPHX1	0.24	1.90e-06
VGLL4	0.24	3.77e-06
MUC4	0.24	2.25e-06
RMND5B	0.24	4.28e-06
TRIM41	0.24	1.85e-06
ALDOA	0.24	2.08e-06
DLG5	0.24	2.04e-06
CWC27	0.24	4.12e-06
CAST	0.24	2.56e-06
ASAP1	0.24	1.89e-06
TSEN2	0.24	4.25e-06
MPPE1	0.24	4.25e-06
PIK3AP1	0.24	2.43e-06
C8orf37	0.24	1.93e-06
PCDH1	0.24	3.11e-06
NRG1	0.24	3.17e-06
ZC3H18	0.24	2.09e-06
TAGLN2	0.24	2.37e-06
RSPRY1	0.24	2.31e-06
TMEM69	0.24	2.44e-06
BRSK1	0.24	3.44e-06
ASB16	0.24	2.06e-06
GBP2	0.24	2.75e-06
DHX57	0.24	3.99e-06
S100A9	0.24	1.80e-06
AZI2	0.24	2.30e-06
S100P	0.24	3.00e-06
HSPA4L	0.24	3.26e-06
SLC25A46	0.24	3.73e-06
PRRC1	0.24	2.65e-06
GFM2	0.24	4.05e-06
SLC4A2	0.24	2.80e-06
TRIM44	0.24	2.28e-06
MAPRE2	0.24	1.89e-06
MLST8	0.24	2.36e-06
FADD	0.24	2.73e-06
AHCYL1	0.24	4.57e-06
RAB3B	0.24	4.12e-06
RAB24	0.24	3.69e-06
PRELID1	0.24	1.97e-06
PTK2	0.24	1.84e-06
ROBO1	0.24	1.84e-06
METTL7B	0.24	2.13e-06
USP32	0.24	3.37e-06
KIAA0232	0.24	2.96e-06
MTSS1	0.24	3.46e-06
CANT1	0.24	3.39e-06
ADRA1D	0.24	2.18e-06
UGT2A1	0.24	2.09e-06
ADGRG2	0.24	4.14e-06
TLR1	0.24	2.21e-06
C12orf66	0.24	4.51e-06
NSUN3	0.24	2.23e-06
HTR1D	0.24	4.17e-06
ZNF648	0.24	2.65e-06
HARBI1	0.24	3.00e-06
TPRXL	0.24	3.53e-06
METTL23	0.24	4.44e-06
HMGN4	0.24	3.76e-06
GTF2H2C	0.24	4.08e-06
DENND5A	0.24	3.82e-06
SLC52A2	0.24	2.66e-06
BTN3A2	0.24	2.31e-06
SIRT7	0.24	3.62e-06
NKAIN2	0.24	1.98e-06
LITAF	0.24	1.84e-06
SLC35E2B	0.24	2.11e-06
MYBPC1	0.24	3.27e-06
SLC39A10	0.24	2.26e-06
TBC1D9B	0.24	2.29e-06
SDAD1	0.24	4.68e-06
ASNA1	0.24	3.81e-06
ABCA4	0.24	3.16e-06
TRPC5OS	0.24	3.17e-06
DAXX	0.24	3.80e-06
LOC100129138	0.24	3.17e-06
SLC16A1-AS1	0.24	3.49e-06
STK4-AS1	0.24	3.55e-06
RBM15-AS1	0.24	4.09e-06
GPX1	0.24	4.55e-06
PTENP1	0.24	3.48e-06
PTPRVP	0.24	2.51e-06
LINC00942	0.24	2.54e-06
LOC105377590	0.24	4.69e-06
LOC101929710	0.24	4.02e-06
LINC01608	0.24	4.33e-06
LINC00559	0.24	2.76e-06
TBC1D8-AS1	0.24	2.01e-06
IL32	0.23	1.14e-05
RALBP1	0.23	6.51e-06
ZFP64	0.23	1.06e-05
KPNA6	0.23	1.05e-05
VRK2	0.23	6.76e-06
GRN	0.23	8.49e-06
DAPK2	0.23	8.38e-06
DNAH5	0.23	6.63e-06
PHLPP2	0.23	8.13e-06
STAU2	0.23	5.19e-06
NOP58	0.23	8.14e-06
TRAF3IP2	0.23	1.11e-05
VMP1	0.23	9.95e-06
RNF4	0.23	1.07e-05
IFI35	0.23	1.20e-05
NEDD4	0.23	1.03e-05
RAD18	0.23	9.18e-06
MYO3B	0.23	1.20e-05
ACTN1	0.23	9.17e-06
STK10	0.23	5.04e-06
NLE1	0.23	9.74e-06
CEACAM1	0.23	6.11e-06
EPB41L2	0.23	7.36e-06
COL5A3	0.23	6.18e-06
EPS15	0.23	7.68e-06
SNX10	0.23	8.10e-06
UIMC1	0.23	6.42e-06
OAS1	0.23	8.54e-06
LYZ	0.23	6.87e-06
NRCAM	0.23	8.19e-06
SMPX	0.23	6.76e-06
SEL1L3	0.23	8.30e-06
TSPO	0.23	8.77e-06
PRMT5	0.23	5.35e-06
PSMC1	0.23	9.66e-06
SLC52A3	0.23	8.33e-06
USP14	0.23	7.26e-06
HSF4	0.23	5.50e-06
AXIN1	0.23	9.52e-06
CPPED1	0.23	8.40e-06
QPRT	0.23	1.13e-05
SNX16	0.23	1.05e-05
ANKRD27	0.23	1.13e-05
MYH14	0.23	4.78e-06
AVL9	0.23	1.09e-05
MPP6	0.23	5.24e-06
ATE1	0.23	7.45e-06
CASC3	0.23	4.82e-06
PNPO	0.23	6.45e-06
FTSJ3	0.23	7.38e-06
LRRC59	0.23	6.06e-06
ABCC3	0.23	7.03e-06
TMEM104	0.23	7.56e-06
SLAIN2	0.23	9.11e-06
HSPA8	0.23	1.13e-05
CHORDC1	0.23	1.06e-05
PANX1	0.23	9.58e-06
ACCS	0.23	7.73e-06
OAS3	0.23	1.06e-05
SLC38A1	0.23	5.55e-06
TPD52L1	0.23	6.89e-06
EXOC2	0.23	5.22e-06
IK	0.23	8.65e-06
SEC24A	0.23	1.01e-05
HMGXB3	0.23	7.69e-06
CYB561D2	0.23	8.73e-06
SPCS1	0.23	7.34e-06
ITGB6	0.23	1.09e-05
FARSB	0.23	8.65e-06
DHCR24	0.23	9.60e-06
TCEANC2	0.23	4.79e-06
RPS6KA1	0.23	5.95e-06
C1orf198	0.23	7.26e-06
FKBP15	0.23	6.63e-06
ONECUT2	0.23	1.15e-05
RHOQ	0.23	6.32e-06
GNA13	0.23	7.99e-06
FAM53C	0.23	6.65e-06
SIL1	0.23	9.65e-06
CLCC1	0.23	1.06e-05
DDX54	0.23	9.76e-06
ACOT9	0.23	9.56e-06
TREM1	0.23	7.27e-06
SSUH2	0.23	8.09e-06
BBS2	0.23	8.11e-06
C16orf70	0.23	6.26e-06
IRF1	0.23	6.04e-06
MSTO1	0.23	8.06e-06
NAPB	0.23	5.51e-06
NR1D1	0.23	6.76e-06
FLRT1	0.23	8.00e-06
ITFG1	0.23	4.79e-06
GDF15	0.23	5.97e-06
UBE4B	0.23	9.77e-06
PRRG1	0.23	9.43e-06
ATP6V1E1	0.23	1.20e-05
TRIM5	0.23	7.17e-06
POPDC3	0.23	6.03e-06
SWAP70	0.23	5.43e-06
CRB1	0.23	9.56e-06
MRAP2	0.23	4.81e-06
BCO1	0.23	4.82e-06
SCRN1	0.23	5.85e-06
BZW2	0.23	8.74e-06
TXN	0.23	6.57e-06
KLF4	0.23	5.62e-06
DSCC1	0.23	8.63e-06
MYC	0.23	5.32e-06
TUBB2A	0.23	1.05e-05
FOXK2	0.23	5.72e-06
CEP131	0.23	5.77e-06
UCK2	0.23	9.77e-06
SMYD2	0.23	1.11e-05
NICN1	0.23	5.54e-06
RSU1	0.23	5.64e-06
SLC22A8	0.23	1.05e-05
B3GAT3	0.23	9.84e-06
ME3	0.23	9.53e-06
HSPB8	0.23	5.94e-06
RBM45	0.23	1.00e-05
DCK	0.23	8.49e-06
BACH1	0.23	4.84e-06
UTP14A	0.23	4.97e-06
LRP8	0.23	1.02e-05
SLC30A2	0.23	6.15e-06
DYNC1I1	0.23	9.36e-06
AMFR	0.23	6.23e-06
DFFA	0.23	1.17e-05
TAOK1	0.23	1.13e-05
TMCO4	0.23	5.66e-06
WDCP	0.23	1.11e-05
PAQR3	0.23	9.46e-06
KBTBD8	0.23	8.40e-06
GNL3	0.23	8.25e-06
MON1A	0.23	9.09e-06
IL15	0.23	6.43e-06
ABCE1	0.23	6.80e-06
F2RL2	0.23	9.77e-06
WDR41	0.23	5.17e-06
RELL2	0.23	6.11e-06
CTSB	0.23	9.26e-06
PEX2	0.23	9.50e-06
DNAAF5	0.23	9.28e-06
FZD6	0.23	6.88e-06
ZHX1	0.23	9.51e-06
NOL6	0.23	6.28e-06
CCT2	0.23	1.19e-05
CENPN	0.23	6.18e-06
ZNF668	0.23	1.15e-05
CYP2S1	0.23	6.48e-06
E4F1	0.23	7.86e-06
LMAN2	0.23	1.06e-05
INO80E	0.23	1.02e-05
TM4SF1	0.23	6.64e-06
GPR37L1	0.23	1.08e-05
UBE2E1	0.23	6.16e-06
NFXL1	0.23	9.03e-06
ELOVL6	0.23	8.19e-06
RNF139	0.23	5.16e-06
ATP6V0E2	0.23	5.99e-06
WIPF2	0.23	6.42e-06
SPSB1	0.23	7.19e-06
REG3A	0.23	1.08e-05
C2CD2L	0.23	9.46e-06
AGFG1	0.23	1.17e-05
CBX2	0.23	7.92e-06
TLR6	0.23	6.00e-06
PDE12	0.23	5.22e-06
SMAD2	0.23	1.17e-05
POLD4	0.23	9.47e-06
UBE2O	0.23	8.61e-06
NFATC2IP	0.23	9.49e-06
MTX3	0.23	1.08e-05
AP3S1	0.23	1.18e-05
ZHX2	0.23	4.77e-06
ZNF716	0.23	1.20e-05
C8orf33	0.23	5.43e-06
DIABLO	0.23	8.92e-06
SCFD2	0.23	9.68e-06
TOP1MT	0.23	1.14e-05
C5orf47	0.23	4.99e-06
TCN2	0.23	6.01e-06
ZNF696	0.23	6.39e-06
ADAMTSL5	0.23	4.87e-06
AIDA	0.23	9.49e-06
C15orf41	0.23	8.89e-06
ZNF396	0.23	7.94e-06
NHLRC1	0.23	9.41e-06
LOC400499	0.23	1.20e-05
CLDN4	0.23	1.21e-05
JPT1	0.23	1.03e-05
HRCT1	0.23	8.17e-06
ADA	0.23	7.48e-06
DYNC1H1	0.23	8.31e-06
LRP10	0.23	8.08e-06
PSAP	0.23	4.94e-06
SOWAHC	0.23	6.14e-06
SULT1C2	0.23	8.73e-06
MTOR	0.23	6.20e-06
FICD	0.23	1.20e-05
APRT	0.23	6.15e-06
SMG5	0.23	5.01e-06
TAP2	0.23	1.00e-05
TRIM27	0.23	1.07e-05
ATXN2	0.23	7.22e-06
PSMB10	0.23	6.10e-06
LOC283922	0.23	7.90e-06
URAHP	0.23	7.83e-06
LOC100134368	0.23	5.70e-06
ITIH4-AS1	0.23	1.05e-05
TICAM2	0.23	1.14e-05
EXTL3-AS1	0.23	6.38e-06
LOC105379109	0.23	5.40e-06
LOC731157	0.23	1.17e-05
LINC01152	0.23	9.24e-06
LINC02345	0.23	6.95e-06
TTC39A-AS1	0.23	1.03e-05
LIG3	0.22	2.58e-05
BAIAP3	0.22	2.30e-05
EEF1AKNMT	0.22	2.75e-05
ZNF200	0.22	1.87e-05
LYPLA2	0.22	1.92e-05
UTP18	0.22	1.51e-05
AGPS	0.22	2.25e-05
IFNGR1	0.22	1.26e-05
SARS	0.22	2.19e-05
SNX29	0.22	2.45e-05
ZNF280C	0.22	1.23e-05
TAF2	0.22	2.40e-05
TMEM206	0.22	2.25e-05
FECH	0.22	1.81e-05
RRP15	0.22	1.82e-05
TRNT1	0.22	1.57e-05
CLCN4	0.22	1.54e-05
NSF	0.22	2.64e-05
RAP1GAP	0.22	2.29e-05
DYNC1I2	0.22	1.26e-05
SLC35C2	0.22	2.20e-05
PLOD1	0.22	1.23e-05
SCAMP1	0.22	2.73e-05
ZC3HC1	0.22	2.44e-05
WHRN	0.22	1.53e-05
FKBP5	0.22	1.67e-05
PACSIN2	0.22	1.95e-05
PSMC6	0.22	2.45e-05
EEF1A2	0.22	2.36e-05
NUP93	0.22	1.23e-05
TANGO6	0.22	2.63e-05
USP10	0.22	1.90e-05
NOMO3	0.22	2.18e-05
USP31	0.22	1.66e-05
TOX3	0.22	2.78e-05
NOMO1	0.22	1.61e-05
TLE6	0.22	2.28e-05
DNAJB6	0.22	1.31e-05
ABCA2	0.22	2.45e-05
HPS1	0.22	1.98e-05
EIF3A	0.22	2.50e-05
LIPA	0.22	1.98e-05
TRIM37	0.22	2.60e-05
PPP1R9B	0.22	1.65e-05
VAT1	0.22	1.70e-05
KCTD20	0.22	2.22e-05
BYSL	0.22	1.46e-05
ERBIN	0.22	1.22e-05
RARS	0.22	1.75e-05
BBX	0.22	2.27e-05
SLC25A12	0.22	2.67e-05
PNO1	0.22	1.56e-05
CEP104	0.22	1.81e-05
WRAP73	0.22	2.64e-05
SWT1	0.22	2.73e-05
EBNA1BP2	0.22	2.82e-05
ATP6V0B	0.22	1.31e-05
DHDDS	0.22	1.45e-05
CAMSAP2	0.22	2.43e-05
TRIM32	0.22	2.76e-05
SLC17A5	0.22	1.47e-05
PDZD11	0.22	1.57e-05
HSPH1	0.22	1.44e-05
UTP20	0.22	2.10e-05
RGSL1	0.22	1.62e-05
BBS9	0.22	2.55e-05
SLC17A3	0.22	2.24e-05
RPP40	0.22	1.43e-05
HECTD3	0.22	1.70e-05
EMC1	0.22	1.23e-05
PKMYT1	0.22	2.02e-05
HAT1	0.22	1.27e-05
PHF20L1	0.22	2.84e-05
GNL3L	0.22	2.68e-05
ADRM1	0.22	1.87e-05
CLIP1	0.22	2.40e-05
PSME3	0.22	2.73e-05
KHDRBS3	0.22	1.83e-05
CHD1L	0.22	2.03e-05
CARD6	0.22	2.36e-05
ANKRD17	0.22	1.63e-05
FBXO44	0.22	2.52e-05
HSD17B4	0.22	2.16e-05
ZFC3H1	0.22	2.06e-05
SORT1	0.22	1.59e-05
PPHLN1	0.22	2.56e-05
PUM1	0.22	2.84e-05
ITGA7	0.22	1.54e-05
SMYD5	0.22	1.55e-05
CALCOCO2	0.22	2.28e-05
MRPL15	0.22	2.69e-05
RAB15	0.22	1.93e-05
KATNB1	0.22	2.45e-05
LRRC46	0.22	2.54e-05
IMPA2	0.22	2.15e-05
NPC1	0.22	2.05e-05
IGSF3	0.22	1.79e-05
SDHC	0.22	1.37e-05
SNX27	0.22	1.55e-05
EIF2D	0.22	1.93e-05
DYNC1LI1	0.22	2.87e-05
SLC2A12	0.22	2.10e-05
PTGES	0.22	1.58e-05
CCDC15	0.22	1.24e-05
PRSS23	0.22	1.46e-05
UBC	0.22	1.26e-05
CSNK1G3	0.22	1.76e-05
XRCC4	0.22	1.71e-05
MIA3	0.22	2.89e-05
WNT3A	0.22	1.97e-05
RHOC	0.22	2.28e-05
ZFAND3	0.22	1.41e-05
TBC1D31	0.22	2.22e-05
MFSD14A	0.22	1.68e-05
GALK2	0.22	1.35e-05
STEAP2	0.22	2.06e-05
ALG8	0.22	2.41e-05
ADIPOR1	0.22	2.60e-05
SH2B2	0.22	2.20e-05
MPP3	0.22	1.40e-05
PRKAA2	0.22	1.22e-05
TM2D1	0.22	1.99e-05
EOGT	0.22	1.22e-05
STT3B	0.22	2.29e-05
PSMD6	0.22	1.22e-05
ITGA2	0.22	1.33e-05
UBLCP1	0.22	1.73e-05
NOS3	0.22	1.40e-05
MID1IP1	0.22	1.53e-05
VEGFD	0.22	2.53e-05
TCP11L2	0.22	1.35e-05
SMG8	0.22	1.71e-05
SRP68	0.22	1.62e-05
ARF4	0.22	2.87e-05
APEX2	0.22	1.30e-05
HINT1	0.22	1.37e-05
DTWD2	0.22	1.67e-05
FASN	0.22	1.26e-05
DUS1L	0.22	2.93e-05
PWWP2A	0.22	2.90e-05
NME6	0.22	1.77e-05
MBOAT1	0.22	1.52e-05
CFAP53	0.22	1.24e-05
WASHC2C	0.22	2.54e-05
EFCAB12	0.22	1.85e-05
METAP1D	0.22	1.76e-05
SMARCC1	0.22	2.04e-05
PIGG	0.22	2.20e-05
KLC2	0.22	2.83e-05
PSMD2	0.22	1.51e-05
CCNE2	0.22	2.62e-05
MLXIP	0.22	1.42e-05
NUPR1	0.22	1.57e-05
TAC4	0.22	1.78e-05
RIMS2	0.22	1.94e-05
TGIF1	0.22	2.73e-05
SAMD12	0.22	1.42e-05
PLEC	0.22	1.92e-05
PLEKHM3	0.22	2.38e-05
OPLAH	0.22	2.87e-05
EDC3	0.22	1.74e-05
APOBEC3B	0.22	2.02e-05
PUF60	0.22	1.68e-05
FAM83H	0.22	2.47e-05
PJA1	0.22	2.19e-05
PLAG1	0.22	1.83e-05
CHST15	0.22	1.23e-05
ZNF623	0.22	1.84e-05
UTP11	0.22	2.01e-05
TRMT12	0.22	1.91e-05
ZBTB40	0.22	1.33e-05
FAF1	0.22	2.66e-05
SP140L	0.22	1.77e-05
ZNF267	0.22	2.52e-05
SMIM29	0.22	1.74e-05
LINC00910	0.22	2.60e-05
FAM217B	0.22	1.57e-05
IARS	0.22	2.01e-05
TRAPPC4	0.22	2.35e-05
MYO5A	0.22	1.22e-05
ZNF81	0.22	2.68e-05
OCLN	0.22	1.41e-05
MPZL1	0.22	1.55e-05
WWP2	0.22	1.28e-05
C2CD4A	0.22	1.94e-05
SLC9A6	0.22	1.43e-05
FAM169A	0.22	2.20e-05
SHISA4	0.22	2.39e-05
LINC00272	0.22	1.66e-05
AWAT1	0.22	1.45e-05
SERF1A	0.22	1.59e-05
EIF3CL	0.22	2.12e-05
GPX3	0.22	1.73e-05
NUP62	0.22	2.58e-05
RBMXL1	0.22	1.85e-05
EMP2	0.22	2.30e-05
SMTNL1	0.22	2.66e-05
FMO9P	0.22	2.35e-05
LGALS8-AS1	0.22	2.64e-05
GOLGA2P7	0.22	2.06e-05
FALEC	0.22	1.94e-05
ALMS1-IT1	0.22	2.87e-05
LOC101927630	0.22	2.00e-05
HLA-L	0.22	1.93e-05
UBE2V1	0.22	1.32e-05
ATP6V1E2	0.22	1.47e-05
LINC02384	0.22	1.40e-05
LINC01484	0.22	1.46e-05
PRKDC	0.22	1.24e-05
LINC02365	0.22	2.82e-05
PDF	0.22	1.74e-05
LOC105369971	0.22	2.18e-05
LINC02185	0.22	2.13e-05
MIR4664	0.22	2.88e-05
LINC00668	0.22	1.34e-05
MIR4482	0.22	1.71e-05
LINC01954	0.22	2.37e-05
CALCR	0.21	5.66e-05
AP2B1	0.21	5.36e-05
GTF2IRD1	0.21	4.73e-05
ZNF207	0.21	2.97e-05
ZC3H3	0.21	6.87e-05
BID	0.21	5.41e-05
TOMM34	0.21	3.58e-05
CD44	0.21	4.28e-05
TBPL1	0.21	3.23e-05
TRIO	0.21	4.70e-05
TSPAN17	0.21	6.26e-05
H6PD	0.21	3.20e-05
MAPK9	0.21	6.56e-05
USP13	0.21	3.97e-05
CTDP1	0.21	5.24e-05
PIGV	0.21	4.23e-05
ZFAT	0.21	3.42e-05
PFKP	0.21	3.49e-05
STOML1	0.21	4.07e-05
HEATR6	0.21	4.36e-05
TFE3	0.21	4.09e-05
PPP2R5B	0.21	3.41e-05
PIGB	0.21	4.60e-05
PABPC1	0.21	3.88e-05
TCOF1	0.21	4.81e-05
CDC42	0.21	6.14e-05
SLC12A1	0.21	6.94e-05
GTF3C1	0.21	3.16e-05
GPR137B	0.21	6.06e-05
SLC1A3	0.21	3.40e-05
TCF7	0.21	3.49e-05
DELE1	0.21	3.89e-05
NFE2L1	0.21	5.16e-05
RAB10	0.21	6.47e-05
GMIP	0.21	5.44e-05
CCNK	0.21	6.59e-05
PUS7	0.21	6.59e-05
CDV3	0.21	3.65e-05
HNRNPC	0.21	6.33e-05
SEC22C	0.21	5.89e-05
MSH2	0.21	4.83e-05
BAMBI	0.21	4.11e-05
TTLL12	0.21	3.03e-05
RP2	0.21	5.51e-05
NPRL3	0.21	3.04e-05
ZNF174	0.21	2.97e-05
UBE2W	0.21	6.23e-05
KXD1	0.21	5.05e-05
MET	0.21	5.23e-05
TSPAN13	0.21	5.84e-05
PSMD11	0.21	6.01e-05
ODAM	0.21	3.71e-05
ANAPC15	0.21	4.97e-05
NCOA7	0.21	6.80e-05
E2F3	0.21	5.68e-05
MRPS27	0.21	3.01e-05
COL4A3BP	0.21	3.34e-05
ARSB	0.21	3.11e-05
CNOT6	0.21	6.33e-05
ARRDC3	0.21	4.83e-05
SLC12A7	0.21	4.77e-05
CPEB4	0.21	3.23e-05
ABCC5	0.21	3.45e-05
NCL	0.21	5.44e-05
STAM2	0.21	3.92e-05
REG1A	0.21	3.24e-05
CAPZA1	0.21	6.39e-05
RNF19B	0.21	5.63e-05
FBXO6	0.21	3.26e-05
MAD2L2	0.21	4.20e-05
RO60	0.21	5.79e-05
TTF2	0.21	3.96e-05
SSX2IP	0.21	6.83e-05
SLC2A1	0.21	6.10e-05
CD3EAP	0.21	4.81e-05
DDX59	0.21	5.20e-05
SLC16A7	0.21	3.49e-05
TECTB	0.21	4.47e-05
IFIT3	0.21	3.45e-05
IFIT2	0.21	5.27e-05
TCP1	0.21	4.98e-05
CCDC77	0.21	3.76e-05
RNF11	0.21	5.76e-05
WWP1	0.21	6.70e-05
ATG101	0.21	5.61e-05
NMI	0.21	4.70e-05
MTRR	0.21	6.02e-05
PAX8	0.21	6.12e-05
PPAT	0.21	3.75e-05
IRF5	0.21	3.65e-05
REEP5	0.21	3.65e-05
MOSPD2	0.21	3.41e-05
COLGALT1	0.21	6.76e-05
MAP1S	0.21	3.35e-05
HABP4	0.21	6.04e-05
SH3BP5	0.21	5.32e-05
NDFIP1	0.21	5.35e-05
RAN	0.21	4.89e-05
MYBBP1A	0.21	4.36e-05
TBC1D14	0.21	5.09e-05
FLOT2	0.21	5.81e-05
OSER1	0.21	3.54e-05
PLAAT2	0.21	5.33e-05
EMC7	0.21	3.20e-05
LPIN1	0.21	3.39e-05
IL6ST	0.21	4.50e-05
TIMM17A	0.21	3.43e-05
KCTD1	0.21	4.74e-05
SPOCD1	0.21	5.81e-05
DSG1	0.21	3.76e-05
SRPK2	0.21	5.10e-05
LTV1	0.21	5.63e-05
TEC	0.21	6.48e-05
CCT7	0.21	5.10e-05
PWP1	0.21	3.15e-05
WASHC4	0.21	4.16e-05
TTYH3	0.21	3.81e-05
TANK	0.21	3.15e-05
TMEM14B	0.21	3.36e-05
FHDC1	0.21	6.23e-05
GGH	0.21	5.55e-05
DDX60	0.21	4.22e-05
GTF2B	0.21	5.73e-05
SLC44A5	0.21	6.48e-05
CGREF1	0.21	3.44e-05
LRPPRC	0.21	4.56e-05
KIF21A	0.21	3.58e-05
SMARCC2	0.21	6.32e-05
TMX1	0.21	6.26e-05
CDR2	0.21	5.29e-05
ARHGAP17	0.21	3.99e-05
NLRC5	0.21	6.26e-05
MAP1LC3B	0.21	3.04e-05
PDPK1	0.21	5.54e-05
CBX8	0.21	4.49e-05
PRKACB	0.21	3.15e-05
POGK	0.21	4.48e-05
CREG1	0.21	5.55e-05
ADCY10	0.21	4.81e-05
XPR1	0.21	4.23e-05
TUFT1	0.21	4.61e-05
TAF1A	0.21	6.76e-05
SUMF1	0.21	3.10e-05
OCIAD2	0.21	4.97e-05
ZMAT2	0.21	4.25e-05
CRIP3	0.21	6.03e-05
MFHAS1	0.21	3.51e-05
ZNF7	0.21	3.28e-05
PLBD2	0.21	6.74e-05
RBM46	0.21	3.34e-05
MGAT5	0.21	5.00e-05
PART1	0.21	3.24e-05
DAB2	0.21	3.75e-05
LPCAT1	0.21	5.58e-05
PDLIM3	0.21	5.00e-05
AK9	0.21	5.36e-05
HKDC1	0.21	4.70e-05
FRRS1	0.21	5.25e-05
CNNM4	0.21	3.54e-05
B4GALT5	0.21	4.92e-05
CDC42SE2	0.21	5.63e-05
UBE2Z	0.21	4.79e-05
FLAD1	0.21	3.73e-05
PCYT1A	0.21	4.09e-05
LSM12	0.21	4.05e-05
ADCY9	0.21	5.78e-05
MAPKAPK2	0.21	3.52e-05
CAPN2	0.21	3.66e-05
MEAF6	0.21	4.59e-05
INTU	0.21	5.39e-05
NDUFAF2	0.21	5.63e-05
CMBL	0.21	4.41e-05
RAET1E	0.21	3.21e-05
SLU7	0.21	3.71e-05
INTS8	0.21	6.00e-05
TMEM67	0.21	5.61e-05
ARHGAP12	0.21	5.15e-05
SGPL1	0.21	3.31e-05
TRIM66	0.21	4.04e-05
TK2	0.21	3.58e-05
MMP10	0.21	5.96e-05
PIP4K2C	0.21	4.04e-05
SGSM1	0.21	6.88e-05
CDK12	0.21	4.97e-05
STIM1	0.21	6.35e-05
ANKRD11	0.21	5.51e-05
RHEBL1	0.21	3.11e-05
DNAJC7	0.21	3.34e-05
PPIP5K1	0.21	3.59e-05
MYRIP	0.21	4.05e-05
NPAS2	0.21	4.05e-05
NUDT9	0.21	3.60e-05
TMC7	0.21	3.96e-05
COL24A1	0.21	3.58e-05
EXOSC10	0.21	4.46e-05
GAP43	0.21	4.56e-05
CYP7B1	0.21	3.99e-05
PDP2	0.21	6.63e-05
NAA20	0.21	4.97e-05
SH3PXD2B	0.21	5.26e-05
CLCF1	0.21	3.20e-05
IP6K1	0.21	3.88e-05
DMRTA1	0.21	3.49e-05
TRIM72	0.21	5.89e-05
ZBTB38	0.21	3.15e-05
ACAD9	0.21	3.33e-05
AGTRAP	0.21	3.19e-05
SLC26A11	0.21	5.54e-05
MAPK15	0.21	5.87e-05
ENPP7	0.21	4.83e-05
UBE2E2	0.21	6.11e-05
CEP97	0.21	4.89e-05
DDX28	0.21	6.10e-05
ARHGEF37	0.21	2.99e-05
ZNRF3	0.21	5.28e-05
RBM12B	0.21	4.55e-05
NUDT14	0.21	5.91e-05
SP1	0.21	4.34e-05
RGS9BP	0.21	4.34e-05
ZFP69B	0.21	3.12e-05
UBQLN2	0.21	5.20e-05
NCR3LG1	0.21	5.76e-05
PARVB	0.21	3.17e-05
SULT1C3	0.21	4.66e-05
RPE	0.21	5.41e-05
CHAMP1	0.21	5.10e-05
LDLRAD1	0.21	6.55e-05
LINC01270	0.21	3.11e-05
EHMT2	0.21	4.71e-05
CD177	0.21	3.53e-05
SNORD63	0.21	3.44e-05
SNORA14B	0.21	6.27e-05
NRAS	0.21	5.78e-05
LEPROT	0.21	6.48e-05
ZNF337-AS1	0.21	5.37e-05
MIR34AHG	0.21	3.05e-05
LOC100287049	0.21	3.07e-05
LINC01344	0.21	4.89e-05
LINC01697	0.21	3.81e-05
LINC01136	0.21	5.75e-05
LINC00607	0.21	3.38e-05
LINC00857	0.21	5.99e-05
INGX	0.21	5.51e-05
NPIPB5	0.21	4.91e-05
PGAM5	0.21	4.06e-05
SRP14-AS1	0.21	5.78e-05
LINC01060	0.21	5.79e-05
SLC7A11-AS1	0.21	6.94e-05
LOC101928978	0.21	5.58e-05
TMEM92-AS1	0.21	4.80e-05
TRIM34	0.21	5.36e-05
LINC02011	0.21	3.37e-05
CORO7	0.21	6.31e-05
SNORA59B	0.21	3.67e-05
M6PR	0.2	1.20e-04
SKAP2	0.2	7.04e-05
IFRD1	0.2	1.36e-04
TSR3	0.2	1.01e-04
NADK	0.2	1.36e-04
ELOA	0.2	7.33e-05
ABHD5	0.2	1.34e-04
UFL1	0.2	9.33e-05
CXorf56	0.2	1.49e-04
TYMP	0.2	7.05e-05
PQLC2	0.2	8.14e-05
MYO16	0.2	1.36e-04
NOP16	0.2	7.89e-05
ERCC8	0.2	8.01e-05
MCF2L2	0.2	1.27e-04
SZRD1	0.2	8.02e-05
CDK14	0.2	9.39e-05
U2AF2	0.2	8.82e-05
ANKRD44	0.2	1.19e-04
KARS	0.2	1.22e-04
CYB5R4	0.2	1.17e-04
IARS2	0.2	6.98e-05
CBFB	0.2	8.25e-05
TSG101	0.2	1.09e-04
RAB7A	0.2	1.46e-04
TIGAR	0.2	1.31e-04
GNB1	0.2	1.56e-04
CRYBG3	0.2	1.22e-04
HSP90AA1	0.2	1.27e-04
POMGNT1	0.2	1.14e-04
RBM41	0.2	1.07e-04
TFAP4	0.2	9.29e-05
EXOC1	0.2	1.41e-04
TXNL1	0.2	1.04e-04
SNAP23	0.2	1.19e-04
MFSD11	0.2	1.02e-04
SRPK1	0.2	1.46e-04
MTAP	0.2	1.27e-04
SF3A1	0.2	1.00e-04
ARSA	0.2	1.30e-04
FOXRED2	0.2	1.13e-04
AHSA1	0.2	9.21e-05
ABCD1	0.2	9.63e-05
PHEX	0.2	9.79e-05
STUB1	0.2	7.12e-05
EARS2	0.2	7.22e-05
HMOX2	0.2	9.32e-05
PPP6R1	0.2	1.29e-04
NAPA	0.2	1.11e-04
FGF21	0.2	1.46e-04
DNASE2	0.2	1.31e-04
NSUN5P2	0.2	1.25e-04
RBM28	0.2	7.20e-05
IMPDH1	0.2	1.25e-04
SERPINE1	0.2	1.20e-04
TLX1	0.2	1.52e-04
PITRM1	0.2	8.19e-05
MAP3K8	0.2	1.21e-04
DDX5	0.2	9.16e-05
DCUN1D4	0.2	1.04e-04
NCAPG	0.2	9.48e-05
CRYAB	0.2	1.01e-04
TBC1D30	0.2	1.43e-04
GCNT2	0.2	7.68e-05
MDGA1	0.2	1.50e-04
KIF20A	0.2	9.54e-05
PPP2CA	0.2	7.53e-05
ZNF346	0.2	1.14e-04
BCL6	0.2	1.18e-04
PRKAR2A	0.2	1.03e-04
CBLB	0.2	7.81e-05
SSR3	0.2	1.11e-04
CCL20	0.2	1.32e-04
TXNDC9	0.2	7.13e-05
ST3GAL5	0.2	8.54e-05
HDLBP	0.2	8.55e-05
STRN	0.2	1.18e-04
LGALS8	0.2	1.00e-04
SIPA1L2	0.2	1.26e-04
RBBP5	0.2	7.51e-05
NSUN4	0.2	7.06e-05
USP35	0.2	1.40e-04
ABCG2	0.2	7.29e-05
KDSR	0.2	1.33e-04
MXI1	0.2	1.15e-04
TNFSF18	0.2	1.27e-04
SLC10A7	0.2	1.41e-04
SOHLH2	0.2	8.57e-05
UBIAD1	0.2	8.32e-05
TMEM156	0.2	1.06e-04
CIT	0.2	9.03e-05
SPATS2	0.2	1.06e-04
FASTKD3	0.2	1.29e-04
LRRFIP1	0.2	9.02e-05
INSIG2	0.2	8.74e-05
TNFSF9	0.2	9.61e-05
PSMB2	0.2	1.40e-04
SSX1	0.2	1.09e-04
KIF3A	0.2	7.81e-05
DIAPH1	0.2	7.24e-05
PIAS3	0.2	1.08e-04
UTP3	0.2	1.23e-04
ARHGEF11	0.2	8.53e-05
ARL8B	0.2	9.87e-05
FST	0.2	7.71e-05
DAGLA	0.2	1.19e-04
C5AR2	0.2	7.95e-05
STX11	0.2	1.42e-04
CAPN9	0.2	1.42e-04
GLUL	0.2	1.14e-04
RCBTB1	0.2	8.14e-05
PLAA	0.2	9.87e-05
KIAA0319	0.2	1.23e-04
RAB30	0.2	1.16e-04
RAB1A	0.2	7.78e-05
AOX1	0.2	1.12e-04
SSB	0.2	7.14e-05
WDR12	0.2	1.27e-04
TRPC3	0.2	7.78e-05
CPNE8	0.2	1.33e-04
VAMP1	0.2	1.41e-04
PPFIA2	0.2	7.17e-05
RHOT2	0.2	1.19e-04
RANBP10	0.2	8.94e-05
CCDC40	0.2	7.98e-05
EIF4A3	0.2	8.53e-05
RNF157	0.2	9.23e-05
MAEL	0.2	9.11e-05
MINDY1	0.2	1.43e-04
MRPL9	0.2	9.66e-05
CREB3L4	0.2	9.05e-05
FBXO28	0.2	9.08e-05
ARL8A	0.2	9.85e-05
RHBDD1	0.2	7.01e-05
ATG3	0.2	8.87e-05
DGKQ	0.2	1.09e-04
SETD7	0.2	1.11e-04
GINS4	0.2	1.51e-04
MRPS28	0.2	1.09e-04
ATP6V0D2	0.2	7.80e-05
EBAG9	0.2	1.29e-04
DIXDC1	0.2	9.76e-05
ASAP2	0.2	9.99e-05
GPATCH11	0.2	6.99e-05
ARL11	0.2	1.34e-04
PDK1	0.2	9.13e-05
PFKM	0.2	7.50e-05
CNTNAP4	0.2	8.09e-05
RAD17	0.2	1.28e-04
FAM49B	0.2	9.73e-05
UBASH3B	0.2	1.13e-04
ELOC	0.2	1.24e-04
GOLGA7B	0.2	1.56e-04
NIFK	0.2	1.47e-04
DPY19L4	0.2	1.46e-04
UBE2L6	0.2	8.65e-05
NECAP2	0.2	9.88e-05
PRXL2B	0.2	1.42e-04
EXTL1	0.2	9.26e-05
UBXN11	0.2	1.32e-04
TPRG1L	0.2	1.03e-04
FAM86C1	0.2	1.49e-04
PPP1R15B	0.2	1.08e-04
NIT1	0.2	1.50e-04
NAE1	0.2	1.17e-04
EFCAB14	0.2	1.43e-04
MCM3AP	0.2	1.54e-04
DBF4B	0.2	1.20e-04
CYB561A3	0.2	9.67e-05
ZFPL1	0.2	9.51e-05
LEXM	0.2	9.47e-05
OMA1	0.2	1.26e-04
B3GALNT2	0.2	1.03e-04
DCST1	0.2	8.69e-05
IL17RC	0.2	9.73e-05
METAP1	0.2	8.42e-05
ANAPC10	0.2	1.28e-04
TMEM161B	0.2	1.42e-04
LMBRD2	0.2	1.39e-04
GRPEL2	0.2	1.14e-04
ANKRA2	0.2	9.80e-05
TERT	0.2	1.14e-04
CAMLG	0.2	8.06e-05
HNF4G	0.2	1.14e-04
INTS1	0.2	1.19e-04
TP53INP1	0.2	6.98e-05
VCP	0.2	7.11e-05
CLDN2	0.2	1.46e-04
TMEM52B	0.2	7.08e-05
SPACA9	0.2	1.24e-04
DDX21	0.2	1.54e-04
PTER	0.2	1.56e-04
ILK	0.2	7.95e-05
SERPINB8	0.2	1.23e-04
LEO1	0.2	8.75e-05
TSC22D4	0.2	1.21e-04
DUSP18	0.2	1.02e-04
AXIN2	0.2	1.05e-04
CHTF8	0.2	7.24e-05
GFM1	0.2	8.66e-05
BUB1	0.2	1.53e-04
ZNF778	0.2	1.11e-04
SMAD1	0.2	1.50e-04
TRABD	0.2	8.68e-05
MFN1	0.2	1.09e-04
PGAM1	0.2	7.47e-05
RSL1D1	0.2	1.10e-04
PLRG1	0.2	7.57e-05
PWWP2B	0.2	8.25e-05
CERS6	0.2	1.19e-04
ADCK5	0.2	8.91e-05
OLR1	0.2	1.41e-04
RNF26	0.2	1.08e-04
NABP1	0.2	7.81e-05
AMZ1	0.2	8.04e-05
PHYKPL	0.2	8.08e-05
FAM91A1	0.2	9.46e-05
MAN1B1	0.2	1.18e-04
SLC25A22	0.2	9.80e-05
TMEM94	0.2	8.28e-05
ERICH3	0.2	8.49e-05
PDXDC1	0.2	1.45e-04
TRNAU1AP	0.2	1.35e-04
CMTR2	0.2	1.26e-04
C1orf105	0.2	1.08e-04
SAGE1	0.2	1.05e-04
SGSH	0.2	8.72e-05
MRPS23	0.2	8.34e-05
PRKAG1	0.2	1.44e-04
IST1	0.2	9.34e-05
KIAA2012	0.2	1.16e-04
TEX19	0.2	7.71e-05
SLC25A18	0.2	1.03e-04
USP18	0.2	8.26e-05
KLHL32	0.2	1.36e-04
ZDHHC9	0.2	9.81e-05
SMIM15	0.2	1.14e-04
ZNF34	0.2	8.42e-05
PTPN1	0.2	8.49e-05
GMFB	0.2	8.50e-05
EME2	0.2	7.46e-05
ITSN2	0.2	9.93e-05
FOXJ3	0.2	1.26e-04
DCLRE1A	0.2	1.30e-04
VTRNA1-1	0.2	1.42e-04
LINC01285	0.2	1.50e-04
LINC02487	0.2	1.02e-04
RPA4	0.2	7.41e-05
NAP1L6	0.2	1.31e-04
MACO1	0.2	9.27e-05
MRPL38	0.2	1.46e-04
VWA7	0.2	9.49e-05
CNEP1R1	0.2	1.33e-04
C5orf51	0.2	8.90e-05
GMNC	0.2	1.16e-04
DUXAP8	0.2	1.08e-04
LOC652276	0.2	1.04e-04
FASTKD5	0.2	7.68e-05
LOC100288175	0.2	1.54e-04
VPS52	0.2	7.66e-05
TMEM185B	0.2	1.12e-04
LOC100507564	0.2	1.35e-04
LOC100996643	0.2	7.92e-05
YY2	0.2	1.37e-04
LINC01137	0.2	7.17e-05
USP27X-AS1	0.2	1.07e-04
SDCBP2-AS1	0.2	9.91e-05
LOC729970	0.2	1.54e-04
TM4SF19-AS1	0.2	1.50e-04
LINC01968	0.2	1.14e-04
PSMB9	0.2	1.39e-04
UPK3B	0.2	1.22e-04
C4A	0.2	8.67e-05
TMEM161B-AS1	0.2	1.51e-04
ASNSP1	0.2	1.04e-04
LOC285638	0.2	1.36e-04
SMIM20	0.2	1.29e-04
OTUD6B-AS1	0.2	1.53e-04
DPP3	0.2	1.28e-04
ZNF252P-AS1	0.2	1.08e-04
LINC00346	0.2	1.07e-04
PPFIA2-AS1	0.2	1.42e-04
HEXA-AS1	0.2	9.86e-05
LOC102724908	0.2	1.36e-04
LAS1L	0.19	2.98e-04
CCDC124	0.19	2.00e-04
RHBDF1	0.19	3.18e-04
CSDE1	0.19	2.27e-04
RNH1	0.19	2.15e-04
HSF2	0.19	2.59e-04
CP	0.19	1.95e-04
USP28	0.19	2.48e-04
RRM2B	0.19	2.60e-04
VAMP3	0.19	1.79e-04
WNK1	0.19	3.03e-04
INTS13	0.19	2.05e-04
DNTTIP2	0.19	2.39e-04
FTSJ1	0.19	2.48e-04
PSME4	0.19	2.33e-04
VPS35	0.19	2.14e-04
ATP1B3	0.19	3.08e-04
PHRF1	0.19	1.79e-04
SCARB1	0.19	2.01e-04
UBE2A	0.19	1.81e-04
PIAS2	0.19	3.02e-04
GCKR	0.19	3.15e-04
WDR47	0.19	3.26e-04
FAT2	0.19	2.71e-04
NOP14	0.19	1.59e-04
XRN2	0.19	2.52e-04
GRAMD1A	0.19	2.23e-04
NUDC	0.19	2.86e-04
NUP188	0.19	3.00e-04
SCD	0.19	3.16e-04
ERMP1	0.19	1.88e-04
CYB5R3	0.19	2.52e-04
CGRRF1	0.19	3.25e-04
CHGA	0.19	1.96e-04
VSX1	0.19	2.55e-04
RBFA	0.19	2.84e-04
NUBP1	0.19	2.05e-04
UBE2I	0.19	1.93e-04
UBFD1	0.19	2.58e-04
SGK3	0.19	2.12e-04
STK3	0.19	1.76e-04
UBR5	0.19	2.04e-04
TSTA3	0.19	2.00e-04
LEPROTL1	0.19	3.12e-04
GPI	0.19	2.79e-04
NAMPT	0.19	3.29e-04
TTC26	0.19	2.04e-04
OGDH	0.19	3.09e-04
IQCE	0.19	1.79e-04
TAX1BP1	0.19	2.02e-04
AIMP2	0.19	2.10e-04
CEP41	0.19	2.49e-04
EIF4H	0.19	2.86e-04
DVL1	0.19	2.77e-04
TASOR2	0.19	2.89e-04
XPNPEP1	0.19	1.60e-04
KRT23	0.19	2.58e-04
NUFIP2	0.19	3.24e-04
INTS2	0.19	2.27e-04
CEP126	0.19	3.26e-04
COMMD9	0.19	2.23e-04
NUP107	0.19	1.58e-04
MAN1A1	0.19	2.73e-04
CLINT1	0.19	2.71e-04
[truncated: 19,473 more rows]

## Sheet: UALCAN
Genes	PearsonCC
TXNRD1	0.56
SRXN1	0.56
HSPA4	0.55
AKR1B10	0.54
RGS14	0.53
TTC1	0.52
MAFG	0.51
TKT	0.51
PRDX1	0.49
HTATIP2	0.49
TALDO1	0.48
PGD	0.47
UGDH	0.47
ASPH	0.47
RBM19	0.45
TRIM16L	0.45
HARS	0.45
PIR	0.44
NSMCE2	0.44
POLR3G	0.44
PQLC2	0.44
CCT3	0.43
PLEKHA8	0.43
TRIM16	0.43
ME1	0.43
UCK2	0.42
GCLM	0.42
MRPL22	0.42
DCAF13	0.42
C11orf17	0.42
AKR1C3	0.42
MINA	0.42
ZNF746	0.41
NDUFAF2	0.41
ATP6V1C1	0.41
PRELID1	0.41
PPIAL4C	0.41
ENO1	0.41
PSMA5	0.41
G6PD	0.41
SF3B4	0.41
VDAC1	0.41
DDX41	0.4
SRP19	0.4
YARS	0.4
TXN	0.4
TNIP1	0.4
GNPDA1	0.4
NQO1	0.4
AKR1C1	0.4
MSC	0.4
ATP6V0E1	0.4
BAG2	0.39
NME1	0.39
TAF9	0.39
TRIM6	0.39
PHAX	0.39
SNX2	0.39
MALAT1	0.39
ZBTB41	0.39
FTH1	0.39
ABCB6	0.39
PTGR1	0.39
RUFY1	0.38
FAM71D	0.38
FTL	0.38
NLN	0.38
MTERFD1	0.38
ZNF346	0.38
NHP2	0.38
NOP16	0.38
GRK6	0.38
KLHL21	0.38
GPATCH3	0.37
RARS	0.37
NOC4L	0.37
EIF2B3	0.37
COPS5	0.37
DYNC1LI1	0.37
HARS2	0.37
TOMM40L	0.37
IK	0.37
HAX1	0.37
PSMA1	0.37
DNAJC7	0.37
PSMB2	0.37
ANKRD39	0.37
ATG12	0.37
B3GAT3	0.37
KIAA0415	0.37
STIP1	0.37
PSMC3	0.37
TGM3	0.36
HSPA9	0.36
RBM22	0.36
GLA	0.36
ZBTB8OS	0.36
PPP2CA	0.36
RBM45	0.36
FTHL3	0.36
ATG10	0.36
DAP3	0.36
MED8	0.36
OSGIN2	0.36
NFKB2	0.36
NPM1	0.36
NOC2L	0.36
GBA	0.36
PSMD14	0.36
ASF1A	0.35
HINT1	0.35
PELO	0.35
PALLD	0.35
FAM114A2	0.35
RABIF	0.35
TCEB1	0.35
LRP12	0.35
TMEM111	0.35
PUF60	0.35
PTDSS1	0.35
OAZ3	0.35
MRPS15	0.35
TAF12	0.35
MRTO4	0.35
CCT6A	0.35
KIAA0196	0.35
PFDN2	0.35
LSM10	0.35
WDR55	0.35
UTP15	0.35
C12orf52	0.35
INTS8	0.35
PUS1	0.35
PUSL1	0.35
TXNL1	0.35
PPIA	0.35
SRM	0.34
HMGXB3	0.34
TIGD6	0.34
MGAT4B	0.34
GPRIN1	0.34
LOC100133612	0.34
NCAPG	0.34
CC2D1B	0.34
DCTN4	0.34
MPP6	0.34
TMEM126A	0.34
GLRX2	0.34
MPZ	0.34
ZDHHC18	0.34
ATIC	0.34
ATP5G1	0.34
COMMD5	0.34
HN1	0.34
LY96	0.34
CANX	0.34
LMNA	0.34
GARS	0.34
FARSB	0.34
GPATCH4	0.34
ETF1	0.34
PLEKHA9	0.34
TTC4	0.34
RIOK2	0.34
AKR1C2	0.34
CWC27	0.34
RPF2	0.34
CENPJ	0.33
CTAGE4	0.33
SNX8	0.33
ATP6V0B	0.33
TRIM25	0.33
THEM4	0.33
PHB	0.33
MRPL24	0.33
P2RY6	0.33
GPX2	0.33
COPA	0.33
NAA20	0.33
UGT1A5	0.33
BOP1	0.33
CTSA	0.33
LGTN	0.33
POLR3C	0.33
DDX56	0.33
TMEM69	0.33
ZFPL1	0.33
MIIP	0.33
EPRS	0.33
AK2	0.33
FLAD1	0.33
AATF	0.33
STC2	0.33
IGF2BP3	0.33
FAM104A	0.33
EPB41	0.33
HSF1	0.33
C5orf30	0.32
C20orf24	0.32
DPH2	0.32
ANKHD1-EIF4EBP3	0.32
YTHDF2	0.32
DNTTIP2	0.32
PAIP2	0.32
CYC1	0.32
MAPKAPK2	0.32
SCAMP3	0.32
EBNA1BP2	0.32
LARS	0.32
RIPK2	0.32
LASP1	0.32
CTAGE9	0.32
MRPS9	0.32
MED7	0.32
ZNF408	0.32
ZBTB17	0.32
PSMD12	0.32
B3GNTL1	0.32
C1orf163	0.32
MRPS30	0.32
HNRNPAB	0.32
MRPS23	0.32
AK3L1	0.32
TCOF1	0.32
SCNM1	0.32
TNPO1	0.32
DHX37	0.32
RPL26L1	0.32
EIF3B	0.32
THOC7	0.31
HRAS	0.31
EPDR1	0.31
EIF3M	0.31
UGT2B4	0.31
FUBP1	0.31
MSTO1	0.31
PTTG1	0.31
RAB24	0.31
WDR77	0.31
RRP9	0.31
WDR67	0.31
UBE2D2	0.31
CDC23	0.31
TRMT112	0.31
ZNF259	0.31
KLHL12	0.31
DDX51	0.31
STK3	0.31
ICT1	0.31
SLC38A6	0.31
PSMD4	0.31
RAN	0.31
JMJD6	0.31
SARS	0.31
GSR	0.31
TRMT1	0.31
NUDC	0.31
MAP4K2	0.31
HEXB	0.31
AARSD1	0.31
SMG5	0.31
SIRT7	0.31
FAF2	0.31
MTX1	0.31
NDC80	0.31
NCRNA00204B	0.31
METTL1	0.31
NOL12	0.31
GBAP1	0.31
TBC1D9B	0.31
AP3B1	0.31
TRPM2	0.31
FAM53C	0.31
RRP8	0.31
PA2G4	0.31
CCDC58	0.31
GRPEL2	0.3
CBX2	0.3
POLR3E	0.3
CAPZA1	0.3
CKLF	0.3
GNL2	0.3
PKIB	0.3
PSMB4	0.3
GRINA	0.3
PRR7	0.3
PSMD13	0.3
PA2G4P4	0.3
RNH1	0.3
CSTB	0.3
NARS	0.3
UBR4	0.3
LARP1	0.3
POMP	0.3
MRPS5	0.3
NUFIP1	0.3
TIPRL	0.3
NPL	0.3
TPM3	0.3
LOC541471	0.3
POC5	0.3
VPS11	0.3
WDR4	0.3
KEAP1	0.3
ENOPH1	0.3
HGS	0.3
ARHGEF37	0.3
UROD	0.3
YBX1	0.3
NRD1	0.3
MRPS7	0.3
LMAN2	0.3
POLR2K	0.3
CYB5RL	0.3
TATDN1	0.3
SSBP1	0.3
NDUFB9	0.3
RAD54B	0.3
SLC26A6	0.3
MTDH	0.3
KCMF1	0.3
SRA1	0.3
TMEM81	0.3
KIAA0141	0.3
PSMC2	0.3
SPATA5	0.3
