# Supplementary material for: Bioinformatics-Driven Identification of p62 as A Crucial Oncogene in Liver Cancer
Source: Front Oncol. 2022 Jun 24;12:923009. doi: 10.3389/fonc.2022.923009 (PMC9263135; doi:10.3389/fonc.2022.923009)
Supplement: Supplementary file 8 [file Table_4.xlsx]

## Sheet: geneoutcome_table-1
cancer	z_score	p	adj.p
KIRP (n=290)	4.3115	1.62151e-05	0.00066482
LIHC (n=371)	4.02995	5.57891e-05	0.00114368
LGG (n=516)	3.771	0.000162592	0.0022221
BRCA-LumB (n=219)	2.39315	0.0167042	0.114145
THYM (n=120)	2.23059	0.0257081	0.146323
HNSC-HPV- (n=422)	2.13442	0.0328082	0.146323
UVM (n=80)	2.10046	0.0356885	0.146323
GBM (n=153)	1.97785	0.0479459	0.170276
LAML (n=173)	1.96136	0.0498369	0.170276
TGCT (n=150)	1.85366	0.0637885	0.201179
ESCA (n=185)	1.2237	0.221066	0.566481
PCPG (n=181)	1.09566	0.273226	0.612544
HNSC (n=522)	1.00208	0.316307	0.64843
BRCA (n=1100)	0.907986	0.363885	0.687636
MESO (n=87)	0.898394	0.368976	0.687636
UCEC (n=545)	0.68554	0.493003	0.840112
UCS (n=57)	0.514654	0.606795	0.901689
KICH (n=66)	0.457192	0.647533	0.915478
STAD (n=415)	0.27165	0.785892	0.970114
BLCA (n=408)	0.229924	0.818151	0.970114
PAAD (n=179)	0.220976	0.825111	0.970114
BRCA-Basal (n=191)	0.19158	0.848071	0.970114
THCA (n=509)	0.14247	0.886709	0.970114
BRCA-LumA (n=568)	0.126761	0.89913	0.970114
COAD (n=458)	0.0100927	0.991947	0.991947
CHOL (n=36)	-0.0477612	0.961907	0.985954
BRCA-Her2 (n=82)	-0.0902499	0.928089	0.975683
LUSC (n=501)	-0.130785	0.895945	0.970114
KIRC (n=533)	-0.21148	0.832513	0.970114
OV (n=303)	-0.338538	0.734958	0.970114
LUAD (n=515)	-0.501829	0.615787	0.901689
SKCM-Metastasis (n=368)	-0.579654	0.562148	0.886464
PRAD (n=498)	-0.655318	0.512263	0.840112
READ (n=166)	-0.779779	0.435521	0.776363
SKCM (n=471)	-1.07168	0.283862	0.612544
CESC (n=306)	-1.1165	0.264207	0.612544
SKCM-Primary (n=103)	-1.43341	0.151742	0.414762
HNSC-HPV+ (n=98)	-1.73828	0.0821608	0.240614
DLBC (n=48)	-2.11441	0.0344802	0.146323
SARC (n=260)	-2.84272	0.0044731	0.0366794
ACC (n=79)	-2.86175	0.00421306	0.0366794
