# Supplementary material for: Bioinformatics-Driven Identification of p62 as A Crucial Oncogene in Liver Cancer
Source: Front Oncol. 2022 Jun 24;12:923009. doi: 10.3389/fonc.2022.923009 (PMC9263135; doi:10.3389/fonc.2022.923009)
Supplement: Supplementary file 9 [file Table_5.xlsx]

## Sheet: BIOGRID-GENE-114397-4.4.206.tab
#BioGRID Interaction ID	Entrez Gene Interactor A	Entrez Gene Interactor B	BioGRID ID Interactor A	BioGRID ID Interactor B	Systematic Name Interactor A	Systematic Name Interactor B	Official Symbol Interactor A	Official Symbol Interactor B	Synonyms Interactor A	Synonyms Interactor B	Experimental System	Experimental System Type	Author	Publication Source	Organism ID Interactor A	Organism ID Interactor B	Throughput	Score	Modification	Qualifications	Tags	Source Database	SWISS-PROT Accessions Interactor A	TREMBL Accessions Interactor A	REFSEQ Accessions Interactor A	SWISS-PROT Accessions Interactor B	TREMBL Accessions Interactor B	REFSEQ Accessions Interactor B	Ontology Term IDs	Ontology Term Names	Ontology Term Categories	Ontology Term Qualifier IDs	Ontology Term Qualifier Names	Ontology Term Types	Organism Name Interactor A	Organism Name Interactor B
119701	8878	11345	114397	116473	-	-	SQSTM1	GABARAPL2	A170|OSIL|PDB3|ZIP3|p60|p62|p62B	ATG8|ATG8C|GATE-16|GATE16|GEF-2|GEF2	Two-hybrid	physical	Rual JF (2005)	PUBMED:16189514	9606	9606	High Throughput	-	-	-	-	BIOGRID	Q13501	-	NP_003891|NP_001135771|NP_001135770	P60520	-	NP_009216	-	-	-	-	-	-	Homo sapiens	Homo sapiens
120338	5886	8878	111823	114397	-	-	RAD23A	SQSTM1	HHR23A|HR23A	A170|OSIL|PDB3|ZIP3|p60|p62|p62B	Two-hybrid	physical	Rual JF (2005)	PUBMED:16189514	9606	9606	High Throughput	-	-	-	-	BIOGRID	P54725	A8K1J3|A0A024R7G8	NP_005044|NP_001257291|NP_001257292	Q13501	-	NP_003891|NP_001135771|NP_001135770	-	-	-	-	-	-	Homo sapiens	Homo sapiens
120469	8878	23710	114397	117223	-	-	SQSTM1	GABARAPL1	A170|OSIL|PDB3|ZIP3|p60|p62|p62B	APG8-LIKE|APG8L|ATG8|ATG8B|ATG8L|GEC1	Two-hybrid	physical	Rual JF (2005)	PUBMED:16189514	9606	9606	High Throughput	-	-	-	-	BIOGRID	Q13501	-	NP_003891|NP_001135771|NP_001135770	Q9H0R8	A0A024RAP5	NP_113600|NP_001350527	-	-	-	-	-	-	Homo sapiens	Homo sapiens
126291	5886	8878	111823	114397	-	-	RAD23A	SQSTM1	HHR23A|HR23A	A170|OSIL|PDB3|ZIP3|p60|p62|p62B	Affinity Capture-Western	physical	Rual JF (2005)	PUBMED:16189514	9606	9606	High Throughput	-	-	-	-	BIOGRID	P54725	A8K1J3|A0A024R7G8	NP_005044|NP_001257291|NP_001257292	Q13501	-	NP_003891|NP_001135771|NP_001135770	-	-	-	-	-	-	Homo sapiens	Homo sapiens
270803	8878	8878	114397	114397	-	-	SQSTM1	SQSTM1	A170|OSIL|PDB3|ZIP3|p60|p62|p62B	A170|OSIL|PDB3|ZIP3|p60|p62|p62B	Two-hybrid	physical	Stelzl U (2005)	PUBMED:16169070	9606	9606	High Throughput	2	-	-	-	BIOGRID	Q13501	-	NP_003891|NP_001135771|NP_001135770	Q13501	-	NP_003891|NP_001135771|NP_001135770	-	-	-	-	-	-	Homo sapiens	Homo sapiens
270982	79686	8878	122809	114397	-	-	LINC00341	SQSTM1	C14orf139|NCRNA00341	A170|OSIL|PDB3|ZIP3|p60|p62|p62B	Two-hybrid	physical	Stelzl U (2005)	PUBMED:16169070	9606	9606	High Throughput	3	-	-	-	BIOGRID	-	-	-	Q13501	-	NP_003891|NP_001135771|NP_001135770	-	-	-	-	-	-	Homo sapiens	Homo sapiens
271199	81631	8878	123565	114397	-	-	MAP1LC3B	SQSTM1	ATG8F|LC3B|MAP1A/1BLC3|MAP1LC3B-a	A170|OSIL|PDB3|ZIP3|p60|p62|p62B	Two-hybrid	physical	Stelzl U (2005)	PUBMED:16169070	9606	9606	High Throughput	3	-	-	-	BIOGRID	Q9GZQ8	Q658J6	NP_073729	Q13501	-	NP_003891|NP_001135771|NP_001135770	-	-	-	-	-	-	Homo sapiens	Homo sapiens
278071	7189	8878	113041	114397	-	-	TRAF6	SQSTM1	MGC:3310|RNF85	A170|OSIL|PDB3|ZIP3|p60|p62|p62B	Affinity Capture-Western	physical	Sanz L (2000)	PUBMED:10747026	9606	9606	Low Throughput	-	-	-	-	BIOGRID	Q9Y4K3	-	NP_004611|NP_665802	Q13501	-	NP_003891|NP_001135771|NP_001135770	-	-	-	-	-	-	Homo sapiens	Homo sapiens
278072	8878	7189	114397	113041	-	-	SQSTM1	TRAF6	A170|OSIL|PDB3|ZIP3|p60|p62|p62B	MGC:3310|RNF85	Affinity Capture-Western	physical	Sanz L (2000)	PUBMED:10747026	9606	9606	Low Throughput	-	-	-	-	BIOGRID	Q13501	-	NP_003891|NP_001135771|NP_001135770	Q9Y4K3	-	NP_004611|NP_665802	-	-	-	-	-	-	Homo sapiens	Homo sapiens
278073	8878	5590	114397	111576	-	RP11-181G12.1	SQSTM1	PRKCZ	A170|OSIL|PDB3|ZIP3|p60|p62|p62B	PKC-ZETA|PKC2	Affinity Capture-Western	physical	Sanz L (2000)	PUBMED:10747026	9606	9606	Low Throughput	-	-	-	-	BIOGRID	Q13501	-	NP_003891|NP_001135771|NP_001135770	Q05513	-	NP_001028754|NP_002735|NP_001229803|NP_001028753	-	-	-	-	-	-	Homo sapiens	Homo sapiens
278075	8878	3654	114397	109863	-	-	SQSTM1	IRAK1	A170|OSIL|PDB3|ZIP3|p60|p62|p62B	IRAK|pelle	Affinity Capture-Western	physical	Sanz L (2000)	PUBMED:10747026	9606	9606	Low Throughput	-	-	-	-	BIOGRID	Q13501	-	NP_003891|NP_001135771|NP_001135770	P51617	D3YTB5	NP_001020413|NP_001560|NP_001020414	-	-	-	-	-	-	Homo sapiens	Homo sapiens
278784	5584	8878	111570	114397	-	-	PRKCI	SQSTM1	DXS1179E|PKCI|nPKC-iota	A170|OSIL|PDB3|ZIP3|p60|p62|p62B	Two-hybrid	physical	Sanchez P (1998)	PUBMED:9566925	9606	9606	Low Throughput	-	-	-	-	BIOGRID	P41743	-	NP_002731	Q13501	-	NP_003891|NP_001135771|NP_001135770	-	-	-	-	-	-	Homo sapiens	Homo sapiens
278785	8878	5584	114397	111570	-	-	SQSTM1	PRKCI	A170|OSIL|PDB3|ZIP3|p60|p62|p62B	DXS1179E|PKCI|nPKC-iota	Reconstituted Complex	physical	Sanchez P (1998)	PUBMED:9566925	9606	9606	Low Throughput	-	-	-	-	BIOGRID	Q13501	-	NP_003891|NP_001135771|NP_001135770	P41743	-	NP_002731	-	-	-	-	-	-	Homo sapiens	Homo sapiens
278786	8878	5584	114397	111570	-	-	SQSTM1	PRKCI	A170|OSIL|PDB3|ZIP3|p60|p62|p62B	DXS1179E|PKCI|nPKC-iota	Affinity Capture-Western	physical	Sanchez P (1998)	PUBMED:9566925	9606	9606	Low Throughput	-	-	-	-	BIOGRID	Q13501	-	NP_003891|NP_001135771|NP_001135770	P41743	-	NP_002731	-	-	-	-	-	-	Homo sapiens	Homo sapiens
278787	8878	5584	114397	111570	-	-	SQSTM1	PRKCI	A170|OSIL|PDB3|ZIP3|p60|p62|p62B	DXS1179E|PKCI|nPKC-iota	Co-fractionation	physical	Sanchez P (1998)	PUBMED:9566925	9606	9606	Low Throughput	-	-	-	-	BIOGRID	Q13501	-	NP_003891|NP_001135771|NP_001135770	P41743	-	NP_002731	-	-	-	-	-	-	Homo sapiens	Homo sapiens
280359	8878	4914	114397	110969	-	-	SQSTM1	NTRK1	A170|OSIL|PDB3|ZIP3|p60|p62|p62B	MTC|TRK|TRK1|TRKA|Trk-A|p140-TrkA	Affinity Capture-Western	physical	Wooten MW (2001)	PUBMED:11244088	9606	9606	Low Throughput	-	-	-	-	BIOGRID	Q13501	-	NP_003891|NP_001135771|NP_001135770	P04629	X5DR71	NP_001007793|NP_002520|NP_001012331	-	-	-	-	-	-	Homo sapiens	Homo sapiens
303862	8878	8737	114397	114274	-	-	SQSTM1	RIPK1	A170|OSIL|PDB3|ZIP3|p60|p62|p62B	RIP|RIP1	Reconstituted Complex	physical	Sanz L (1999)	PUBMED:10356400	9606	9606	Low Throughput	-	-	-	-	BIOGRID	Q13501	-	NP_003891|NP_001135771|NP_001135770	Q13546	A0A024QZU0	NP_003795|NP_001303990	-	-	-	-	-	-	Homo sapiens	Homo sapiens
303863	8878	8737	114397	114274	-	-	SQSTM1	RIPK1	A170|OSIL|PDB3|ZIP3|p60|p62|p62B	RIP|RIP1	Affinity Capture-Western	physical	Sanz L (1999)	PUBMED:10356400	9606	9606	Low Throughput	-	-	-	-	BIOGRID	Q13501	-	NP_003891|NP_001135771|NP_001135770	Q13546	A0A024QZU0	NP_003795|NP_001303990	-	-	-	-	-	-	Homo sapiens	Homo sapiens
303864	8737	8878	114274	114397	-	-	RIPK1	SQSTM1	RIP|RIP1	A170|OSIL|PDB3|ZIP3|p60|p62|p62B	Affinity Capture-Western	physical	Sanz L (1999)	PUBMED:10356400	9606	9606	Low Throughput	-	-	-	-	BIOGRID	Q13546	A0A024QZU0	NP_003795|NP_001303990	Q13501	-	NP_003891|NP_001135771|NP_001135770	-	-	-	-	-	-	Homo sapiens	Homo sapiens
315122	4914	8878	110969	114397	-	-	NTRK1	SQSTM1	MTC|TRK|TRK1|TRKA|Trk-A|p140-TrkA	A170|OSIL|PDB3|ZIP3|p60|p62|p62B	Affinity Capture-Western	physical	Geetha T (2003)	PUBMED:12471037	9606	9606	Low Throughput	-	-	-	-	BIOGRID	P04629	X5DR71	NP_001007793|NP_002520|NP_001012331	Q13501	-	NP_003891|NP_001135771|NP_001135770	-	-	-	-	-	-	Homo sapiens	Homo sapiens
315123	4915	8878	110970	114397	RP11-263K15.1	-	NTRK2	SQSTM1	GP145-TrkB|TRKB|trk-B	A170|OSIL|PDB3|ZIP3|p60|p62|p62B	Affinity Capture-Western	physical	Geetha T (2003)	PUBMED:12471037	9606	9606	Low Throughput	-	-	-	-	BIOGRID	Q16620	Q548C2|Q5VWE5|A0A024R230	NP_001356465|NP_001018076|NP_001018074|NP_001018075|NP_001356462|NP_001356463|NP_001356461|NP_001356464|NP_006171|NP_001007098|NP_001278866	Q13501	-	NP_003891|NP_001135771|NP_001135770	-	-	-	-	-	-	Homo sapiens	Homo sapiens
315124	4916	8878	110971	114397	-	-	NTRK3	SQSTM1	TRKC|gp145(trkC)	A170|OSIL|PDB3|ZIP3|p60|p62|p62B	Affinity Capture-Western	physical	Geetha T (2003)	PUBMED:12471037	9606	9606	Low Throughput	-	-	-	-	BIOGRID	Q16288	X5DNW6|Q96CY4|X5D2R1|X5D7M5	NP_002521|NP_001307064|NP_001362739|NP_001012338|NP_001362740|NP_001362741|NP_001230030|NP_001007157	Q13501	-	NP_003891|NP_001135771|NP_001135770	-	-	-	-	-	-	Homo sapiens	Homo sapiens
316752	3932	8878	110124	114397	RP4-675E8.4	-	LCK	SQSTM1	IMD22|LSK|YT16|p56lck|pp58lck	A170|OSIL|PDB3|ZIP3|p60|p62|p62B	Reconstituted Complex	physical	Joung I (1996)	PUBMED:8650207	9606	9606	Low Throughput	-	-	-	-	BIOGRID	P06239	-	NP_005347|NP_001317397|NP_001036236	Q13501	-	NP_003891|NP_001135771|NP_001135770	-	-	-	-	-	-	Homo sapiens	Homo sapiens
327716	84557	8878	124137	114397	RP11-346K17.1	-	MAP1LC3A	SQSTM1	ATG8E|LC3|LC3A|MAP1ALC3|MAP1BLC3	A170|OSIL|PDB3|ZIP3|p60|p62|p62B	Affinity Capture-Western	physical	Shvets E (2008)	PUBMED:18653543	9606	9606	Low Throughput	-	-	-	-	BIOGRID	Q9H492	-	NP_115903|NP_852610	Q13501	-	NP_003891|NP_001135771|NP_001135770	-	-	-	-	-	-	Homo sapiens	Homo sapiens
327717	84557	8878	124137	114397	RP11-346K17.1	-	MAP1LC3A	SQSTM1	ATG8E|LC3|LC3A|MAP1ALC3|MAP1BLC3	A170|OSIL|PDB3|ZIP3|p60|p62|p62B	Affinity Capture-MS	physical	Shvets E (2008)	PUBMED:18653543	9606	9606	Low Throughput	-	-	-	-	BIOGRID	Q9H492	-	NP_115903|NP_852610	Q13501	-	NP_003891|NP_001135771|NP_001135770	-	-	-	-	-	-	Homo sapiens	Homo sapiens
329446	4915	8878	110970	114397	RP11-263K15.1	-	NTRK2	SQSTM1	GP145-TrkB|TRKB|trk-B	A170|OSIL|PDB3|ZIP3|p60|p62|p62B	Affinity Capture-Western	physical	Jadhav T (2008)	PUBMED:18457658	9606	9606	Low Throughput	-	-	-	-	BIOGRID	Q16620	Q548C2|Q5VWE5|A0A024R230	NP_001356465|NP_001018076|NP_001018074|NP_001018075|NP_001356462|NP_001356463|NP_001356461|NP_001356464|NP_006171|NP_001007098|NP_001278866	Q13501	-	NP_003891|NP_001135771|NP_001135770	-	-	-	-	-	-	Homo sapiens	Homo sapiens
329448	4914	8878	110969	114397	-	-	NTRK1	SQSTM1	MTC|TRK|TRK1|TRKA|Trk-A|p140-TrkA	A170|OSIL|PDB3|ZIP3|p60|p62|p62B	Affinity Capture-Western	physical	Jadhav T (2008)	PUBMED:18457658	9606	9606	Low Throughput	-	-	-	-	BIOGRID	P04629	X5DR71	NP_001007793|NP_002520|NP_001012331	Q13501	-	NP_003891|NP_001135771|NP_001135770	-	-	-	-	-	-	Homo sapiens	Homo sapiens
330747	4914	8878	110969	114397	-	-	NTRK1	SQSTM1	MTC|TRK|TRK1|TRKA|Trk-A|p140-TrkA	A170|OSIL|PDB3|ZIP3|p60|p62|p62B	Affinity Capture-Western	physical	Wooten MW (2008)	PUBMED:18174161	9606	9606	Low Throughput	-	-	TrkA not confirmed human	-	BIOGRID	P04629	X5DR71	NP_001007793|NP_002520|NP_001012331	Q13501	-	NP_003891|NP_001135771|NP_001135770	-	-	-	-	-	-	Homo sapiens	Homo sapiens
330803	8878	4914	114397	110969	-	-	SQSTM1	NTRK1	A170|OSIL|PDB3|ZIP3|p60|p62|p62B	MTC|TRK|TRK1|TRKA|Trk-A|p140-TrkA	Affinity Capture-Western	physical	Wooten MW (2008)	PUBMED:18174161	9606	9606	Low Throughput	-	-	not confirmed human	-	BIOGRID	Q13501	-	NP_003891|NP_001135771|NP_001135770	P04629	X5DR71	NP_001007793|NP_002520|NP_001012331	-	-	-	-	-	-	Homo sapiens	Homo sapiens
331373	8878	243961	114397	232591	-	-	SQSTM1	Shank1	A170|OSIL|PDB3|ZIP3|p60|p62|p62B	-	Reconstituted Complex	physical	Rezvani K (2007)	PUBMED:17898222	9606	10090	Low Throughput	-	-	sqstm1 not confirmed human	-	BIOGRID	Q13501	-	NP_003891|NP_001135771|NP_001135770	D3YZU1	D3YZU5|D3YZU4	NP_001029287	-	-	-	-	-	-	Homo sapiens	Mus musculus
331374	8878	13385	114397	199230	-	RP23-172M21.9	SQSTM1	Dlg4	A170|OSIL|PDB3|ZIP3|p60|p62|p62B	Dlgh4|PSD-95|PSD95|SAP90|SAP90A	Reconstituted Complex	physical	Rezvani K (2007)	PUBMED:17898222	9606	10090	Low Throughput	-	-	sqstm1 not confirmed human	-	BIOGRID	Q13501	-	NP_003891|NP_001135771|NP_001135770	Q62108	-	NP_031890|NP_001103222	-	-	-	-	-	-	Homo sapiens	Mus musculus
331375	8878	14811	114397	200068	-	-	SQSTM1	Grin2a	A170|OSIL|PDB3|ZIP3|p60|p62|p62B	GluN2A|NMDAR2A|NR2A	Reconstituted Complex	physical	Rezvani K (2007)	PUBMED:17898222	9606	10090	Low Throughput	-	-	sqstm1 not confirmed human	-	BIOGRID	Q13501	-	NP_003891|NP_001135771|NP_001135770	P35436	-	NP_032196	-	-	-	-	-	-	Homo sapiens	Mus musculus
331376	8878	14799	114397	200058	-	RP23-102H8.1	SQSTM1	Gria1	A170|OSIL|PDB3|ZIP3|p60|p62|p62B	2900051M01Rik|Glr-1|Glr1|GluA1|GluR-A|GluRA|Glur-1|Glur1|HIPA1|gluR-K1	Reconstituted Complex	physical	Rezvani K (2007)	PUBMED:17898222	9606	10090	Low Throughput	-	-	sqstm1 not confirmed human	-	BIOGRID	Q13501	-	NP_003891|NP_001135771|NP_001135770	P23818	Q7TNB5|F6YNQ1	NP_032191|NP_001239332|NP_001106796	-	-	-	-	-	-	Homo sapiens	Mus musculus
331377	8878	11441	114397	197934	-	-	SQSTM1	Chrna7	A170|OSIL|PDB3|ZIP3|p60|p62|p62B	Acra7|alpha7	Reconstituted Complex	physical	Rezvani K (2007)	PUBMED:17898222	9606	10090	Low Throughput	-	-	sqstm1 not confirmed human	-	BIOGRID	Q13501	-	NP_003891|NP_001135771|NP_001135770	P49582	Q53YJ9|Q8CC01	NP_031416	-	-	-	-	-	-	Homo sapiens	Mus musculus
423561	9817	8878	115156	114397	-	-	KEAP1	SQSTM1	INrf2|KLHL19	A170|OSIL|PDB3|ZIP3|p60|p62|p62B	Affinity Capture-MS	physical	Sowa ME (2009)	PUBMED:19615732	9606	9606	High Throughput	6.12	-	exogenous expression of bait	-	BIOGRID	Q14145	A0A024R7C0	NP_036421|NP_987096	Q13501	-	NP_003891|NP_001135771|NP_001135770	BTO:0000007	HEK-293 cell	cell line	BTO:0000414	epithelial cell	-	Homo sapiens	Homo sapiens
446157	11337	8878	116465	114397	HT004	-	GABARAP	SQSTM1	ATG8A|GABARAP-a|MM46	A170|OSIL|PDB3|ZIP3|p60|p62|p62B	Affinity Capture-MS	physical	Behrends C (2010)	PUBMED:20562859	9606	9606	High Throughput	-	-	Exogenous expression of bait	-	BIOGRID	O95166	Q6IAW1	NP_009209	Q13501	-	NP_003891|NP_001135771|NP_001135770	BTO:0000007	HEK-293 cell	cell line	-	-	-	Homo sapiens	Homo sapiens
446180	23710	8878	117223	114397	-	-	GABARAPL1	SQSTM1	APG8-LIKE|APG8L|ATG8|ATG8B|ATG8L|GEC1	A170|OSIL|PDB3|ZIP3|p60|p62|p62B	Affinity Capture-MS	physical	Behrends C (2010)	PUBMED:20562859	9606	9606	High Throughput	-	-	Exogenous expression of bait	-	BIOGRID	Q9H0R8	A0A024RAP5	NP_113600|NP_001350527	Q13501	-	NP_003891|NP_001135771|NP_001135770	BTO:0000007	HEK-293 cell	cell line	-	-	-	Homo sapiens	Homo sapiens
446204	11345	8878	116473	114397	-	-	GABARAPL2	SQSTM1	ATG8|ATG8C|GATE-16|GATE16|GEF-2|GEF2	A170|OSIL|PDB3|ZIP3|p60|p62|p62B	Affinity Capture-MS	physical	Behrends C (2010)	PUBMED:20562859	9606	9606	High Throughput	-	-	Exogenous expression of bait	-	BIOGRID	P60520	-	NP_009216	Q13501	-	NP_003891|NP_001135771|NP_001135770	BTO:0000007	HEK-293 cell	cell line	-	-	-	Homo sapiens	Homo sapiens
446294	84557	8878	124137	114397	RP11-346K17.1	-	MAP1LC3A	SQSTM1	ATG8E|LC3|LC3A|MAP1ALC3|MAP1BLC3	A170|OSIL|PDB3|ZIP3|p60|p62|p62B	Affinity Capture-MS	physical	Behrends C (2010)	PUBMED:20562859	9606	9606	High Throughput	-	-	Exogenous expression of bait	-	BIOGRID	Q9H492	-	NP_115903|NP_852610	Q13501	-	NP_003891|NP_001135771|NP_001135770	BTO:0000007	HEK-293 cell	cell line	-	-	-	Homo sapiens	Homo sapiens
446321	81631	8878	123565	114397	-	-	MAP1LC3B	SQSTM1	ATG8F|LC3B|MAP1A/1BLC3|MAP1LC3B-a	A170|OSIL|PDB3|ZIP3|p60|p62|p62B	Affinity Capture-MS	physical	Behrends C (2010)	PUBMED:20562859	9606	9606	High Throughput	-	-	Exogenous expression of bait	-	BIOGRID	Q9GZQ8	Q658J6	NP_073729	Q13501	-	NP_003891|NP_001135771|NP_001135770	BTO:0000007	HEK-293 cell	cell line	-	-	-	Homo sapiens	Homo sapiens
446522	8878	56652	114397	121166	-	RP11-108L7.2	SQSTM1	C10orf2	A170|OSIL|PDB3|ZIP3|p60|p62|p62B	ATXN8|IOSCA|MTDPS7|PEO|PEO1|PEOA3|SANDO|SCA8|TWINL	Affinity Capture-MS	physical	Behrends C (2010)	PUBMED:20562859	9606	9606	High Throughput	-	-	Exogenous expression of bait	-	BIOGRID	Q13501	-	NP_003891|NP_001135771|NP_001135770	Q96RR1	Q9H6V3|E5KSY5	NP_068602|NP_001157286|NP_001157285|NP_001157284	BTO:0000007	HEK-293 cell	cell line	-	-	-	Homo sapiens	Homo sapiens
446523	8878	55347	114397	120628	-	-	SQSTM1	ABHD10	A170|OSIL|PDB3|ZIP3|p60|p62|p62B	-	Affinity Capture-MS	physical	Behrends C (2010)	PUBMED:20562859	9606	9606	High Throughput	-	-	Exogenous expression of bait	-	BIOGRID	Q13501	-	NP_003891|NP_001135771|NP_001135770	Q9NUJ1	-	NP_060864|NP_001258998	BTO:0000007	HEK-293 cell	cell line	-	-	-	Homo sapiens	Homo sapiens
446524	8878	84131	114397	123903	-	RP11-336N8.5	SQSTM1	CEP78	A170|OSIL|PDB3|ZIP3|p60|p62|p62B	C9orf81|IP63	Affinity Capture-MS	physical	Behrends C (2010)	PUBMED:20562859	9606	9606	High Throughput	-	-	Exogenous expression of bait	-	BIOGRID	Q13501	-	NP_003891|NP_001135771|NP_001135770	Q5JTW2	-	NP_001336769|NP_001336768|NP_001092272|NP_001336767|NP_115547|NP_001317623|NP_001317622|NP_001317620	BTO:0000007	HEK-293 cell	cell line	-	-	-	Homo sapiens	Homo sapiens
446525	8878	57609	114397	121656	-	-	SQSTM1	DIP2B	A170|OSIL|PDB3|ZIP3|p60|p62|p62B	-	Affinity Capture-MS	physical	Behrends C (2010)	PUBMED:20562859	9606	9606	High Throughput	-	-	Exogenous expression of bait	-	BIOGRID	Q13501	-	NP_003891|NP_001135771|NP_001135770	Q9P265	Q96IB4|Q7Z3H2	NP_775873	BTO:0000007	HEK-293 cell	cell line	-	-	-	Homo sapiens	Homo sapiens
446526	8878	63915	114397	121986	-	-	SQSTM1	BLOC1S5	A170|OSIL|PDB3|ZIP3|p60|p62|p62B	BLOS5|MU|MUTED	Affinity Capture-MS	physical	Behrends C (2010)	PUBMED:20562859	9606	9606	High Throughput	-	-	Exogenous expression of bait	-	BIOGRID	Q13501	-	NP_003891|NP_001135771|NP_001135770	Q8TDH9	-	NP_001186252|NP_958437|NP_001186251	BTO:0000007	HEK-293 cell	cell line	-	-	-	Homo sapiens	Homo sapiens
446527	8878	90187	114397	124673	-	RP4-620E11.1	SQSTM1	EMILIN3	A170|OSIL|PDB3|ZIP3|p60|p62|p62B	C20orf130|EMILIN5|dJ620E11.4	Affinity Capture-MS	physical	Behrends C (2010)	PUBMED:20562859	9606	9606	High Throughput	-	-	Exogenous expression of bait	-	BIOGRID	Q13501	-	NP_003891|NP_001135771|NP_001135770	Q9NT22	-	NP_443078	BTO:0000007	HEK-293 cell	cell line	-	-	-	Homo sapiens	Homo sapiens
446528	8878	387338	114397	132288	-	RP4-603I14.2	SQSTM1	NSUN4	A170|OSIL|PDB3|ZIP3|p60|p62|p62B	SHTAP	Affinity Capture-MS	physical	Behrends C (2010)	PUBMED:20562859	9606	9606	High Throughput	-	-	Exogenous expression of bait	-	BIOGRID	Q13501	-	NP_003891|NP_001135771|NP_001135770	Q96CB9	A8K8I8	NP_001243056|NP_950245|NP_001243057	BTO:0000007	HEK-293 cell	cell line	-	-	-	Homo sapiens	Homo sapiens
446529	8878	114882	114397	125383	-	-	SQSTM1	OSBPL8	A170|OSIL|PDB3|ZIP3|p60|p62|p62B	MST120|MSTP120|ORP8|OSBP10	Affinity Capture-MS	physical	Behrends C (2010)	PUBMED:20562859	9606	9606	High Throughput	-	-	Exogenous expression of bait	-	BIOGRID	Q13501	-	NP_003891|NP_001135771|NP_001135770	Q9BZF1	Q5HYM3|A0A024RBB8	NP_065892|NP_001306581|NP_001306582|NP_001306584|NP_001003712	BTO:0000007	HEK-293 cell	cell line	-	-	-	Homo sapiens	Homo sapiens
446530	8878	9118	114397	114566	-	-	SQSTM1	INA	A170|OSIL|PDB3|ZIP3|p60|p62|p62B	NEF5|NF-66|TXBP-1	Affinity Capture-MS	physical	Behrends C (2010)	PUBMED:20562859	9606	9606	High Throughput	-	-	Exogenous expression of bait	-	BIOGRID	Q13501	-	NP_003891|NP_001135771|NP_001135770	Q16352	-	NP_116116	BTO:0000007	HEK-293 cell	cell line	-	-	-	Homo sapiens	Homo sapiens
446531	8878	8508	114397	114080	-	-	SQSTM1	NIPSNAP1	A170|OSIL|PDB3|ZIP3|p60|p62|p62B	-	Affinity Capture-MS	physical	Behrends C (2010)	PUBMED:20562859	9606	9606	High Throughput	-	-	Exogenous expression of bait	-	BIOGRID	Q13501	-	NP_003891|NP_001135771|NP_001135770	Q9BPW8	B4DQI7	NP_003625|NP_001189431	BTO:0000007	HEK-293 cell	cell line	-	-	-	Homo sapiens	Homo sapiens
446532	8878	2631	114397	108901	-	-	SQSTM1	GBAS	A170|OSIL|PDB3|ZIP3|p60|p62|p62B	NIPSNAP2	Affinity Capture-MS	physical	Behrends C (2010)	PUBMED:20562859	9606	9606	High Throughput	-	-	Exogenous expression of bait	-	BIOGRID	Q13501	-	NP_003891|NP_001135771|NP_001135770	O75323	-	NP_001189398|NP_001474	BTO:0000007	HEK-293 cell	cell line	-	-	-	Homo sapiens	Homo sapiens
446533	8878	3996	114397	110183	-	-	SQSTM1	LLGL1	A170|OSIL|PDB3|ZIP3|p60|p62|p62B	DLG4|HUGL|HUGL-1|HUGL1|LLGL	Affinity Capture-MS	physical	Behrends C (2010)	PUBMED:20562859	9606	9606	High Throughput	-	-	Exogenous expression of bait	-	BIOGRID	Q13501	-	NP_003891|NP_001135771|NP_001135770	Q15334	-	NP_004131	BTO:0000007	HEK-293 cell	cell line	-	-	-	Homo sapiens	Homo sapiens
446534	8878	3030	114397	109280	-	-	SQSTM1	HADHA	A170|OSIL|PDB3|ZIP3|p60|p62|p62B	ECHA|GBP|HADH|LCEH|LCHAD|MTPA|TP-ALPHA	Affinity Capture-MS	physical	Behrends C (2010)	PUBMED:20562859	9606	9606	High Throughput	-	-	Exogenous expression of bait	-	BIOGRID	Q13501	-	NP_003891|NP_001135771|NP_001135770	P40939	E9KL44	NP_000173	BTO:0000007	HEK-293 cell	cell line	-	-	-	Homo sapiens	Homo sapiens
446535	8878	2239	114397	108530	-	RP6-198C21.1	SQSTM1	GPC4	A170|OSIL|PDB3|ZIP3|p60|p62|p62B	K-glypican	Affinity Capture-MS	physical	Behrends C (2010)	PUBMED:20562859	9606	9606	High Throughput	-	-	Exogenous expression of bait	-	BIOGRID	Q13501	-	NP_003891|NP_001135771|NP_001135770	O75487	-	NP_001439	BTO:0000007	HEK-293 cell	cell line	-	-	-	Homo sapiens	Homo sapiens
446536	8878	3032	114397	109282	-	MSTP029	SQSTM1	HADHB	A170|OSIL|PDB3|ZIP3|p60|p62|p62B	ECHB|MTPB|TP-BETA	Affinity Capture-MS	physical	Behrends C (2010)	PUBMED:20562859	9606	9606	High Throughput	-	-	Exogenous expression of bait	-	BIOGRID	Q13501	-	NP_003891|NP_001135771|NP_001135770	P55084	F5GZQ3	NP_000174|NP_001268442|NP_001268441	BTO:0000007	HEK-293 cell	cell line	-	-	-	Homo sapiens	Homo sapiens
446537	8878	1500	114397	107881	-	-	SQSTM1	CTNND1	A170|OSIL|PDB3|ZIP3|p60|p62|p62B	CAS|CTNND|P120CAS|P120CTN|p120|p120(CAS)|p120(CTN)	Affinity Capture-MS	physical	Behrends C (2010)	PUBMED:20562859	9606	9606	High Throughput	-	-	Exogenous expression of bait	-	BIOGRID	Q13501	-	NP_003891|NP_001135771|NP_001135770	O60716	-	NP_001078931|NP_001078930|NP_001078933|NP_001078932|NP_001078935|NP_001078934|NP_001078937|NP_001078936|NP_001078938|NP_001322|NP_001193816|NP_001193817|NP_001193814|NP_001193815|NP_001193812|NP_001193813|NP_001193818|NP_001193819|NP_001078927|NP_001078928|NP_001078929|NP_001193820	BTO:0000007	HEK-293 cell	cell line	-	-	-	Homo sapiens	Homo sapiens
446538	8878	5584	114397	111570	-	-	SQSTM1	PRKCI	A170|OSIL|PDB3|ZIP3|p60|p62|p62B	DXS1179E|PKCI|nPKC-iota	Affinity Capture-MS	physical	Behrends C (2010)	PUBMED:20562859	9606	9606	High Throughput	-	-	Exogenous expression of bait	-	BIOGRID	Q13501	-	NP_003891|NP_001135771|NP_001135770	P41743	-	NP_002731	BTO:0000007	HEK-293 cell	cell line	-	-	-	Homo sapiens	Homo sapiens
446539	8878	444	114397	106936	-	-	SQSTM1	ASPH	A170|OSIL|PDB3|ZIP3|p60|p62|p62B	AAH|BAH|CASQ2BP1|FDLAB|HAAH|JCTN|junctin	Affinity Capture-MS	physical	Behrends C (2010)	PUBMED:20562859	9606	9606	High Throughput	-	-	Exogenous expression of bait	-	BIOGRID	Q13501	-	NP_003891|NP_001135771|NP_001135770	Q12797	B4DQ07|B7ZM96	NP_064549|NP_001158228|NP_001158222|NP_001158223|NP_001158224|NP_001158225|NP_001158226|NP_001158227|NP_115856|NP_115857|NP_115855|NP_004309	BTO:0000007	HEK-293 cell	cell line	-	-	-	Homo sapiens	Homo sapiens
446540	8878	5167	114397	111193	-	-	SQSTM1	ENPP1	A170|OSIL|PDB3|ZIP3|p60|p62|p62B	ARHR2|COLED|M6S1|NPP1|NPPS|PC-1|PCA1|PDNP1	Affinity Capture-MS	physical	Behrends C (2010)	PUBMED:20562859	9606	9606	High Throughput	-	-	Exogenous expression of bait	-	BIOGRID	Q13501	-	NP_003891|NP_001135771|NP_001135770	P22413	-	NP_006199	BTO:0000007	HEK-293 cell	cell line	-	-	-	Homo sapiens	Homo sapiens
446541	8878	55006	114397	120338	-	-	SQSTM1	TRMT61B	A170|OSIL|PDB3|ZIP3|p60|p62|p62B	-	Affinity Capture-MS	physical	Behrends C (2010)	PUBMED:20562859	9606	9606	High Throughput	-	-	Exogenous expression of bait	-	BIOGRID	Q13501	-	NP_003891|NP_001135771|NP_001135770	Q9BVS5	-	NP_060380	BTO:0000007	HEK-293 cell	cell line	-	-	-	Homo sapiens	Homo sapiens
446542	8878	2734	114397	108996	-	RP11-252A24.7	SQSTM1	GLG1	A170|OSIL|PDB3|ZIP3|p60|p62|p62B	CFR-1|ESL-1|MG-160|MG160	Affinity Capture-MS	physical	Behrends C (2010)	PUBMED:20562859	9606	9606	High Throughput	-	-	Exogenous expression of bait	-	BIOGRID	Q13501	-	NP_003891|NP_001135771|NP_001135770	Q92896	-	NP_036333|NP_001139139|NP_001139138	BTO:0000007	HEK-293 cell	cell line	-	-	-	Homo sapiens	Homo sapiens
446543	8878	64978	114397	122365	-	HSPC262	SQSTM1	MRPL38	A170|OSIL|PDB3|ZIP3|p60|p62|p62B	L38MT|MRP-L3|MRP-L38|RPML3	Affinity Capture-MS	physical	Behrends C (2010)	PUBMED:20562859	9606	9606	High Throughput	-	-	Exogenous expression of bait	-	BIOGRID	Q13501	-	NP_003891|NP_001135771|NP_001135770	Q96DV4	-	NP_115867	BTO:0000007	HEK-293 cell	cell line	-	-	-	Homo sapiens	Homo sapiens
446544	8878	4741	114397	110818	-	-	SQSTM1	NEFM	A170|OSIL|PDB3|ZIP3|p60|p62|p62B	NEF3|NF-M|NFM	Affinity Capture-MS	physical	Behrends C (2010)	PUBMED:20562859	9606	9606	High Throughput	-	-	Exogenous expression of bait	-	BIOGRID	Q13501	-	NP_003891|NP_001135771|NP_001135770	P07197	Q9UK51	NP_001099011|NP_005373	BTO:0000007	HEK-293 cell	cell line	-	-	-	Homo sapiens	Homo sapiens
446545	8878	9330	114397	114739	-	-	SQSTM1	GTF3C3	A170|OSIL|PDB3|ZIP3|p60|p62|p62B	TFIIIC102|TFIIICgamma|TFiiiC2-102	Affinity Capture-MS	physical	Behrends C (2010)	PUBMED:20562859	9606	9606	High Throughput	-	-	Exogenous expression of bait	-	BIOGRID	Q13501	-	NP_003891|NP_001135771|NP_001135770	Q9Y5Q9	-	NP_036218|NP_001193703	BTO:0000007	HEK-293 cell	cell line	-	-	-	Homo sapiens	Homo sapiens
483174	23524	8878	117071	114397	HSPC075	-	SRRM2	SQSTM1	300-KD|CWF21|Cwc21|SRL300|SRm300	A170|OSIL|PDB3|ZIP3|p60|p62|p62B	Affinity Capture-MS	physical	McCracken S (2005)	PUBMED:16159877	9606	9606	Low Throughput	-	-	-	-	BIOGRID	Q9UQ35	-	NP_057417	Q13501	-	NP_003891|NP_001135771|NP_001135770	-	-	-	-	-	-	Homo sapiens	Homo sapiens
560128	8878	4615	114397	110700	-	-	SQSTM1	MYD88	A170|OSIL|PDB3|ZIP3|p60|p62|p62B	MYD88D	Affinity Capture-Western	physical	Into T (2010)	PUBMED:20837465	9606	9606	Low Throughput	-	-	-	-	BIOGRID	Q13501	-	NP_003891|NP_001135771|NP_001135770	Q99836	-	NP_002459|NP_001166039|NP_001166038|NP_001166040|NP_001166037	-	-	-	-	-	-	Homo sapiens	Homo sapiens
564272	4609	8878	110694	114397	-	-	MYC	SQSTM1	MRTL|MYCC|bHLHe39|c-Myc	A170|OSIL|PDB3|ZIP3|p60|p62|p62B	Affinity Capture-MS	physical	Koch HB (2007)	PUBMED:17314511	9606	9606	High Throughput	-	-	-	-	BIOGRID	P01106	-	NP_002458|NP_001341799	Q13501	-	NP_003891|NP_001135771|NP_001135770	-	-	-	-	-	-	Homo sapiens	Homo sapiens
568264	84557	8878	124137	114397	RP11-346K17.1	-	MAP1LC3A	SQSTM1	ATG8E|LC3|LC3A|MAP1ALC3|MAP1BLC3	A170|OSIL|PDB3|ZIP3|p60|p62|p62B	Affinity Capture-Western	physical	Gao Z (2010)	PUBMED:20061800	9606	9606	Low Throughput	-	-	-	-	BIOGRID	Q9H492	-	NP_115903|NP_852610	Q13501	-	NP_003891|NP_001135771|NP_001135770	-	-	-	-	-	-	Homo sapiens	Homo sapiens
569102	8878	4215	114397	110379	-	-	SQSTM1	MAP3K3	A170|OSIL|PDB3|ZIP3|p60|p62|p62B	MAPKKK3|MEKK3	Affinity Capture-Western	physical	Nakamura K (2010)	PUBMED:19903815	9606	9606	Low Throughput	-	-	-	-	BIOGRID	Q13501	-	NP_003891|NP_001135771|NP_001135770	Q99759	J3KRN4|J3QRB6	NP_002392|NP_976226	-	-	-	-	-	-	Homo sapiens	Homo sapiens
569103	8878	5607	114397	111593	-	-	SQSTM1	MAP2K5	A170|OSIL|PDB3|ZIP3|p60|p62|p62B	HsT17454|MAPKK5|MEK5|PRKMK5	Affinity Capture-Western	physical	Nakamura K (2010)	PUBMED:19903815	9606	9606	Low Throughput	-	-	-	-	BIOGRID	Q13501	-	NP_003891|NP_001135771|NP_001135770	Q13163	A0A024R5Y2|A0A024R5X5	NP_001193733|NP_002748|NP_660143	-	-	-	-	-	-	Homo sapiens	Homo sapiens
569106	8878	4215	114397	110379	-	-	SQSTM1	MAP3K3	A170|OSIL|PDB3|ZIP3|p60|p62|p62B	MAPKKK3|MEKK3	Reconstituted Complex	physical	Nakamura K (2010)	PUBMED:19903815	9606	9606	Low Throughput	-	-	-	-	BIOGRID	Q13501	-	NP_003891|NP_001135771|NP_001135770	Q99759	J3KRN4|J3QRB6	NP_002392|NP_976226	-	-	-	-	-	-	Homo sapiens	Homo sapiens
569107	8878	5607	114397	111593	-	-	SQSTM1	MAP2K5	A170|OSIL|PDB3|ZIP3|p60|p62|p62B	HsT17454|MAPKK5|MEK5|PRKMK5	Reconstituted Complex	physical	Nakamura K (2010)	PUBMED:19903815	9606	9606	Low Throughput	-	-	-	-	BIOGRID	Q13501	-	NP_003891|NP_001135771|NP_001135770	Q13163	A0A024R5Y2|A0A024R5X5	NP_001193733|NP_002748|NP_660143	-	-	-	-	-	-	Homo sapiens	Homo sapiens
569108	5607	8878	111593	114397	-	-	MAP2K5	SQSTM1	HsT17454|MAPKK5|MEK5|PRKMK5	A170|OSIL|PDB3|ZIP3|p60|p62|p62B	Affinity Capture-Western	physical	Nakamura K (2010)	PUBMED:19903815	9606	9606	Low Throughput	-	-	-	-	BIOGRID	Q13163	A0A024R5Y2|A0A024R5X5	NP_001193733|NP_002748|NP_660143	Q13501	-	NP_003891|NP_001135771|NP_001135770	-	-	-	-	-	-	Homo sapiens	Homo sapiens
569110	4215	8878	110379	114397	-	-	MAP3K3	SQSTM1	MAPKKK3|MEKK3	A170|OSIL|PDB3|ZIP3|p60|p62|p62B	Affinity Capture-Western	physical	Nakamura K (2010)	PUBMED:19903815	9606	9606	Low Throughput	-	-	-	-	BIOGRID	Q99759	J3KRN4|J3QRB6	NP_002392|NP_976226	Q13501	-	NP_003891|NP_001135771|NP_001135770	-	-	-	-	-	-	Homo sapiens	Homo sapiens
569113	4215	8878	110379	114397	-	-	MAP3K3	SQSTM1	MAPKKK3|MEKK3	A170|OSIL|PDB3|ZIP3|p60|p62|p62B	Co-localization	physical	Nakamura K (2010)	PUBMED:19903815	9606	9606	Low Throughput	-	-	-	-	BIOGRID	Q99759	J3KRN4|J3QRB6	NP_002392|NP_976226	Q13501	-	NP_003891|NP_001135771|NP_001135770	-	-	-	-	-	-	Homo sapiens	Homo sapiens
569116	4215	8878	110379	114397	-	-	MAP3K3	SQSTM1	MAPKKK3|MEKK3	A170|OSIL|PDB3|ZIP3|p60|p62|p62B	Reconstituted Complex	physical	Nakamura K (2010)	PUBMED:19903815	9606	9606	Low Throughput	-	-	-	-	BIOGRID	Q99759	J3KRN4|J3QRB6	NP_002392|NP_976226	Q13501	-	NP_003891|NP_001135771|NP_001135770	-	-	-	-	-	-	Homo sapiens	Homo sapiens
569119	7189	8878	113041	114397	-	-	TRAF6	SQSTM1	MGC:3310|RNF85	A170|OSIL|PDB3|ZIP3|p60|p62|p62B	Co-localization	physical	Nakamura K (2010)	PUBMED:19903815	9606	9606	Low Throughput	-	-	-	-	BIOGRID	Q9Y4K3	-	NP_004611|NP_665802	Q13501	-	NP_003891|NP_001135771|NP_001135770	-	-	-	-	-	-	Homo sapiens	Homo sapiens
573118	8878	3394	114397	109621	-	-	SQSTM1	IRF8	A170|OSIL|PDB3|ZIP3|p60|p62|p62B	H-ICSBP|ICSBP|ICSBP1|IMD32A|IMD32B|IRF-8	Affinity Capture-Western	physical	Kim JY (2009)	PUBMED:19201866	9606	9606	Low Throughput	-	-	-	-	BIOGRID	Q13501	-	NP_003891|NP_001135771|NP_001135770	Q02556	-	NP_002154	-	-	-	-	-	-	Homo sapiens	Homo sapiens
573119	8878	6737	114397	112615	-	-	SQSTM1	TRIM21	A170|OSIL|PDB3|ZIP3|p60|p62|p62B	RNF81|RO52|Ro/SSA|SSA|SSA1	Affinity Capture-Western	physical	Kim JY (2009)	PUBMED:19201866	9606	9606	Low Throughput	-	-	-	-	BIOGRID	Q13501	-	NP_003891|NP_001135771|NP_001135770	P19474	-	NP_003132	-	-	-	-	-	-	Homo sapiens	Homo sapiens
573120	3394	8878	109621	114397	-	-	IRF8	SQSTM1	H-ICSBP|ICSBP|ICSBP1|IMD32A|IMD32B|IRF-8	A170|OSIL|PDB3|ZIP3|p60|p62|p62B	Affinity Capture-Western	physical	Kim JY (2009)	PUBMED:19201866	9606	9606	Low Throughput	-	-	-	-	BIOGRID	Q02556	-	NP_002154	Q13501	-	NP_003891|NP_001135771|NP_001135770	-	-	-	-	-	-	Homo sapiens	Homo sapiens
573121	6737	8878	112615	114397	-	-	TRIM21	SQSTM1	RNF81|RO52|Ro/SSA|SSA|SSA1	A170|OSIL|PDB3|ZIP3|p60|p62|p62B	Affinity Capture-Western	physical	Kim JY (2009)	PUBMED:19201866	9606	9606	Low Throughput	-	-	-	-	BIOGRID	P19474	-	NP_003132	Q13501	-	NP_003891|NP_001135771|NP_001135770	-	-	-	-	-	-	Homo sapiens	Homo sapiens
573127	8878	7189	114397	113041	-	-	SQSTM1	TRAF6	A170|OSIL|PDB3|ZIP3|p60|p62|p62B	MGC:3310|RNF85	Affinity Capture-Western	physical	Kim JY (2009)	PUBMED:19201866	9606	9606	Low Throughput	-	-	-	-	BIOGRID	Q13501	-	NP_003891|NP_001135771|NP_001135770	Q9Y4K3	-	NP_004611|NP_665802	-	-	-	-	-	-	Homo sapiens	Homo sapiens
573128	1540	8878	107920	114397	HSPC057	-	CYLD	SQSTM1	BRSS|CDMT|CYLD1|CYLDI|EAC|MFT|MFT1|SBS|TEM|USPL2	A170|OSIL|PDB3|ZIP3|p60|p62|p62B	Affinity Capture-Western	physical	Kim JY (2009)	PUBMED:19201866	9606	9606	Low Throughput	-	-	-	-	BIOGRID	Q9NQC7	A0A024R6T1	NP_001365676|NP_056062|NP_001035814|NP_001365680|NP_001365681|NP_001365682|NP_001365679|NP_001365678|NP_001035877|NP_001365674|NP_001365677|NP_001365675|NP_001365673|NP_001365672	Q13501	-	NP_003891|NP_001135771|NP_001135770	-	-	-	-	-	-	Homo sapiens	Homo sapiens
573129	8878	1540	114397	107920	-	HSPC057	SQSTM1	CYLD	A170|OSIL|PDB3|ZIP3|p60|p62|p62B	BRSS|CDMT|CYLD1|CYLDI|EAC|MFT|MFT1|SBS|TEM|USPL2	Affinity Capture-Western	physical	Kim JY (2009)	PUBMED:19201866	9606	9606	Low Throughput	-	-	-	-	BIOGRID	Q13501	-	NP_003891|NP_001135771|NP_001135770	Q9NQC7	A0A024R6T1	NP_001365676|NP_056062|NP_001035814|NP_001365680|NP_001365681|NP_001365682|NP_001365679|NP_001365678|NP_001035877|NP_001365674|NP_001365677|NP_001365675|NP_001365673|NP_001365672	-	-	-	-	-	-	Homo sapiens	Homo sapiens
575452	5584	8878	111570	114397	-	-	PRKCI	SQSTM1	DXS1179E|PKCI|nPKC-iota	A170|OSIL|PDB3|ZIP3|p60|p62|p62B	Affinity Capture-MS	physical	Brajenovic M (2004)	PUBMED:14676191	9606	9606	High Throughput	-	-	exogenous expression of bait	-	BIOGRID	P41743	-	NP_002731	Q13501	-	NP_003891|NP_001135771|NP_001135770	BTO:0000007	HEK-293 cell	cell line	-	-	-	Homo sapiens	Homo sapiens
576831	208518	8878	228987	114397	-	-	Cep78	SQSTM1	5730599I05Rik|D030027P05	A170|OSIL|PDB3|ZIP3|p60|p62|p62B	Affinity Capture-MS	physical	Hutchins JR (2010)	PUBMED:20360068	10090	9606	High Throughput	-	-	-	-	BIOGRID	Q6IRU7	-	NP_932136	Q13501	-	NP_003891|NP_001135771|NP_001135770	-	-	-	-	-	-	Mus musculus	Homo sapiens
577719	382406	8878	238351	114397	-	-	Poc1b	SQSTM1	4933430F16Rik|Wdr51b	A170|OSIL|PDB3|ZIP3|p60|p62|p62B	Affinity Capture-MS	physical	Hutchins JR (2010)	PUBMED:20360068	10090	9606	High Throughput	-	-	-	-	BIOGRID	Q8BHD1	-	NP_082016	Q13501	-	NP_003891|NP_001135771|NP_001135770	-	-	-	-	-	-	Mus musculus	Homo sapiens
591175	801	8878	107252	114397	-	-	CALM1	SQSTM1	CALML2|CAMI|CPVT4|DD132|PHKD|caM	A170|OSIL|PDB3|ZIP3|p60|p62|p62B	Reconstituted Complex	physical	Shen X (2005)	PUBMED:15840729	9606	9606	High Throughput	-	-	High Throughput: An amplification-based in vitro protein selection technique was used to identify molecules that bound to calmodulin (CaM) in a calcium-dependent manner.	-	BIOGRID	P62158	B4DJ51|E7ETZ0	NP_001350598|NP_001350599|NP_008819	Q13501	-	NP_003891|NP_001135771|NP_001135770	-	-	-	-	-	-	Homo sapiens	Homo sapiens
591390	8878	9817	114397	115156	-	-	SQSTM1	KEAP1	A170|OSIL|PDB3|ZIP3|p60|p62|p62B	INrf2|KLHL19	Reconstituted Complex	physical	Jain A (2010)	PUBMED:20452972	9606	9606	Low Throughput	-	-	-	-	BIOGRID	Q13501	-	NP_003891|NP_001135771|NP_001135770	Q14145	A0A024R7C0	NP_036421|NP_987096	-	-	-	-	-	-	Homo sapiens	Homo sapiens
591391	8878	9817	114397	115156	-	-	SQSTM1	KEAP1	A170|OSIL|PDB3|ZIP3|p60|p62|p62B	INrf2|KLHL19	Affinity Capture-Western	physical	Jain A (2010)	PUBMED:20452972	9606	9606	Low Throughput	-	-	-	-	BIOGRID	Q13501	-	NP_003891|NP_001135771|NP_001135770	Q14145	A0A024R7C0	NP_036421|NP_987096	-	-	-	-	-	-	Homo sapiens	Homo sapiens
591401	662	8878	107130	114397	TRG8	-	BNIP1	SQSTM1	NIP1|SEC20|TRG-8	A170|OSIL|PDB3|ZIP3|p60|p62|p62B	Affinity Capture-Western	physical	Tang F (2011)	PUBMED:21931693	9606	9606	Low Throughput	-	-	-	-	BIOGRID	Q12981	-	NP_053581|NP_053583|NP_001196|NP_053582	Q13501	-	NP_003891|NP_001135771|NP_001135770	-	-	-	-	-	-	Homo sapiens	Homo sapiens
591514	9817	8878	115156	114397	-	-	KEAP1	SQSTM1	INrf2|KLHL19	A170|OSIL|PDB3|ZIP3|p60|p62|p62B	Affinity Capture-MS	physical	Lau A (2010)	PUBMED:20421418	9606	9606	Low Throughput	-	-	-	-	BIOGRID	Q14145	A0A024R7C0	NP_036421|NP_987096	Q13501	-	NP_003891|NP_001135771|NP_001135770	-	-	-	-	-	-	Homo sapiens	Homo sapiens
591515	8878	9817	114397	115156	-	-	SQSTM1	KEAP1	A170|OSIL|PDB3|ZIP3|p60|p62|p62B	INrf2|KLHL19	Affinity Capture-Western	physical	Lau A (2010)	PUBMED:20421418	9606	9606	Low Throughput	-	-	-	-	BIOGRID	Q13501	-	NP_003891|NP_001135771|NP_001135770	Q14145	A0A024R7C0	NP_036421|NP_987096	-	-	-	-	-	-	Homo sapiens	Homo sapiens
591516	8878	9817	114397	115156	-	-	SQSTM1	KEAP1	A170|OSIL|PDB3|ZIP3|p60|p62|p62B	INrf2|KLHL19	Reconstituted Complex	physical	Lau A (2010)	PUBMED:20421418	9606	9606	Low Throughput	-	-	-	-	BIOGRID	Q13501	-	NP_003891|NP_001135771|NP_001135770	Q14145	A0A024R7C0	NP_036421|NP_987096	-	-	-	-	-	-	Homo sapiens	Homo sapiens
591517	9817	8878	115156	114397	-	-	KEAP1	SQSTM1	INrf2|KLHL19	A170|OSIL|PDB3|ZIP3|p60|p62|p62B	Reconstituted Complex	physical	Lau A (2010)	PUBMED:20421418	9606	9606	Low Throughput	-	-	-	-	BIOGRID	Q14145	A0A024R7C0	NP_036421|NP_987096	Q13501	-	NP_003891|NP_001135771|NP_001135770	-	-	-	-	-	-	Homo sapiens	Homo sapiens
591518	8878	4780	114397	110852	-	-	SQSTM1	NFE2L2	A170|OSIL|PDB3|ZIP3|p60|p62|p62B	NRF2	Co-localization	physical	Lau A (2010)	PUBMED:20421418	9606	9606	Low Throughput	-	-	overexpression of both keap1 and p62 can cause aggregation of Nrf2	-	BIOGRID	Q13501	-	NP_003891|NP_001135771|NP_001135770	Q16236	-	NP_006155|NP_001138884|NP_001138885|NP_001300829|NP_001300830|NP_001300831	-	-	-	-	-	-	Homo sapiens	Homo sapiens
591520	8878	9817	114397	115156	-	-	SQSTM1	KEAP1	A170|OSIL|PDB3|ZIP3|p60|p62|p62B	INrf2|KLHL19	Co-localization	physical	Lau A (2010)	PUBMED:20421418	9606	9606	Low Throughput	-	-	-	-	BIOGRID	Q13501	-	NP_003891|NP_001135771|NP_001135770	Q14145	A0A024R7C0	NP_036421|NP_987096	-	-	-	-	-	-	Homo sapiens	Homo sapiens
591524	8878	8452	114397	114030	-	-	SQSTM1	CUL3	A170|OSIL|PDB3|ZIP3|p60|p62|p62B	CUL-3|PHA2E	Co-localization	physical	Lau A (2010)	PUBMED:20421418	9606	9606	Low Throughput	-	-	overexpression of both keap1 and p62 can cause aggregation of Cul3	-	BIOGRID	Q13501	-	NP_003891|NP_001135771|NP_001135770	Q13618	B7Z600|A0A024R475	NP_001244127|NP_001244126|NP_003581	-	-	-	-	-	-	Homo sapiens	Homo sapiens
591528	9817	8878	115156	114397	-	-	KEAP1	SQSTM1	INrf2|KLHL19	A170|OSIL|PDB3|ZIP3|p60|p62|p62B	Affinity Capture-Western	physical	Lau A (2010)	PUBMED:20421418	9606	9606	Low Throughput	-	-	-	-	BIOGRID	Q14145	A0A024R7C0	NP_036421|NP_987096	Q13501	-	NP_003891|NP_001135771|NP_001135770	-	-	-	-	-	-	Homo sapiens	Homo sapiens
593188	5290	8878	111308	114397	-	-	PIK3CA	SQSTM1	CLOVE|CWS5|MCAP|MCM|MCMTC|PI3K|p110-alpha	A170|OSIL|PDB3|ZIP3|p60|p62|p62B	Two-hybrid	physical	Wang J (2008)	PUBMED:18624398	9606	9606	Low Throughput	-	-	-	-	BIOGRID	P42336	-	NP_006209	Q13501	-	NP_003891|NP_001135771|NP_001135770	-	-	-	-	-	-	Homo sapiens	Homo sapiens
601014	11345	8878	116473	114397	-	-	GABARAPL2	SQSTM1	ATG8|ATG8C|GATE-16|GATE16|GEF-2|GEF2	A170|OSIL|PDB3|ZIP3|p60|p62|p62B	Two-hybrid	physical	Vinayagam A (2011)	PUBMED:21900206	9606	9606	High Throughput	-	-	-	-	BIOGRID	P60520	-	NP_009216	Q13501	-	NP_003891|NP_001135771|NP_001135770	-	-	-	-	-	-	Homo sapiens	Homo sapiens
601341	8878	51535	114397	119596	-	HSPC206	SQSTM1	PPHLN1	A170|OSIL|PDB3|ZIP3|p60|p62|p62B	HSPC232	Two-hybrid	physical	Vinayagam A (2011)	PUBMED:21900206	9606	9606	High Throughput	-	-	-	-	BIOGRID	Q13501	-	NP_003891|NP_001135771|NP_001135770	Q8NEY8	B7Z8L1	NP_001137261|NP_958848|NP_001351753|NP_001351760|NP_001351752|NP_001351757|NP_001351758|NP_001351755|NP_001351754|NP_057572|NP_001351756|NP_001351751|NP_958923|NP_001137260|NP_958846|NP_958847|NP_001137259|NP_001351759|NP_001351761|NP_001351762|NP_001351763	-	-	-	-	-	-	Homo sapiens	Homo sapiens
601342	8878	8878	114397	114397	-	-	SQSTM1	SQSTM1	A170|OSIL|PDB3|ZIP3|p60|p62|p62B	A170|OSIL|PDB3|ZIP3|p60|p62|p62B	Two-hybrid	physical	Vinayagam A (2011)	PUBMED:21900206	9606	9606	High Throughput	-	-	-	-	BIOGRID	Q13501	-	NP_003891|NP_001135771|NP_001135770	Q13501	-	NP_003891|NP_001135771|NP_001135770	-	-	-	-	-	-	Homo sapiens	Homo sapiens
601343	8878	2186	114397	108481	-	-	SQSTM1	BPTF	A170|OSIL|PDB3|ZIP3|p60|p62|p62B	FAC1|FALZ|NURF301	Two-hybrid	physical	Vinayagam A (2011)	PUBMED:21900206	9606	9606	High Throughput	-	-	-	-	BIOGRID	Q13501	-	NP_003891|NP_001135771|NP_001135770	Q12830	-	NP_872579|NP_004450	-	-	-	-	-	-	Homo sapiens	Homo sapiens
601344	8878	7316	114397	113164	-	-	SQSTM1	UBC	A170|OSIL|PDB3|ZIP3|p60|p62|p62B	HMG20	Two-hybrid	physical	Vinayagam A (2011)	PUBMED:21900206	9606	9606	High Throughput	-	-	#LPPI|Likely protein-protein interaction	-	BIOGRID	Q13501	-	NP_003891|NP_001135771|NP_001135770	P0CG48	-	NP_066289	-	-	-	-	-	-	Homo sapiens	Homo sapiens
601731	9802	8878	115143	114397	-	-	DAZAP2	SQSTM1	PRTB	A170|OSIL|PDB3|ZIP3|p60|p62|p62B	Two-hybrid	physical	Vinayagam A (2011)	PUBMED:21900206	9606	9606	High Throughput	-	-	-	-	BIOGRID	Q15038	A0A024R110	NP_001129738|NP_001129739|NP_001129736|NP_001129741|NP_055579|NP_001129740	Q13501	-	NP_003891|NP_001135771|NP_001135770	-	-	-	-	-	-	Homo sapiens	Homo sapiens
602530	81631	8878	123565	114397	-	-	MAP1LC3B	SQSTM1	ATG8F|LC3B|MAP1A/1BLC3|MAP1LC3B-a	A170|OSIL|PDB3|ZIP3|p60|p62|p62B	Two-hybrid	physical	Vinayagam A (2011)	PUBMED:21900206	9606	9606	High Throughput	-	-	-	-	BIOGRID	Q9GZQ8	Q658J6	NP_073729	Q13501	-	NP_003891|NP_001135771|NP_001135770	-	-	-	-	-	-	Homo sapiens	Homo sapiens
602623	11140	8878	116312	114397	-	-	CDC37	SQSTM1	P50CDC37	A170|OSIL|PDB3|ZIP3|p60|p62|p62B	Two-hybrid	physical	Vinayagam A (2011)	PUBMED:21900206	9606	9606	High Throughput	-	-	-	-	BIOGRID	Q16543	A0A024R7B7	NP_008996	Q13501	-	NP_003891|NP_001135771|NP_001135770	-	-	-	-	-	-	Homo sapiens	Homo sapiens
604721	10206	8878	115501	114397	-	-	TRIM13	SQSTM1	CAR|DLEU5|LEU5|RFP2|RNF77	A170|OSIL|PDB3|ZIP3|p60|p62|p62B	Affinity Capture-Western	physical	Tomar D (2011)	PUBMED:22178386	9606	9606	Low Throughput	-	-	-	-	BIOGRID	O60858	A0A024RDU3|L7MTJ6	NP_001007279|NP_998755|NP_005789|NP_434698	Q13501	-	NP_003891|NP_001135771|NP_001135770	-	-	-	-	-	-	Homo sapiens	Homo sapiens
609466	84557	8878	124137	114397	RP11-346K17.1	-	MAP1LC3A	SQSTM1	ATG8E|LC3|LC3A|MAP1ALC3|MAP1BLC3	A170|OSIL|PDB3|ZIP3|p60|p62|p62B	Affinity Capture-Western	physical	Pan JA (2011)	PUBMED:21628531	9606	9606	Low Throughput	-	-	source of LC3 not clear	-	BIOGRID	Q9H492	-	NP_115903|NP_852610	Q13501	-	NP_003891|NP_001135771|NP_001135770	-	-	-	-	-	-	Homo sapiens	Homo sapiens
609467	841	8878	107291	114397	-	-	CASP8	SQSTM1	ALPS2B|CAP4|Casp-8|FLICE|MACH|MCH5	A170|OSIL|PDB3|ZIP3|p60|p62|p62B	Affinity Capture-Western	physical	Pan JA (2011)	PUBMED:21628531	9606	9606	Low Throughput	-	-	-	-	BIOGRID	Q14790	A0A024R3Z8	NP_203520|NP_203519|NP_203522|NP_001073593|NP_001073594|NP_001219	Q13501	-	NP_003891|NP_001135771|NP_001135770	-	-	-	-	-	-	Homo sapiens	Homo sapiens
609526	5105	8878	111136	114397	-	-	PCK1	SQSTM1	PEPCK-C|PEPCK1|PEPCKC	A170|OSIL|PDB3|ZIP3|p60|p62|p62B	Affinity Capture-MS	physical	Jiang W (2011)	PUBMED:21726808	9606	9606	High Throughput	-	-	exogenous expression of bait	-	BIOGRID	P35558	-	NP_002582	Q13501	-	NP_003891|NP_001135771|NP_001135770	BTO:0002181	HEK-293T cell	cell line	-	-	-	Homo sapiens	Homo sapiens
610838	8878	6776	114397	112653	-	-	SQSTM1	STAT5A	A170|OSIL|PDB3|ZIP3|p60|p62|p62B	MGF|STAT5	Affinity Capture-Western	physical	Watanabe Y (2011)	PUBMED:21771882	9606	9606	Low Throughput	-	-	SQSTM1 immunoprecipitates the aggregation prone allele of Stat5A (STAT5A_deltaE18)	-	BIOGRID	Q13501	-	NP_003891|NP_001135771|NP_001135770	P42229	Q59GY7|K7EK35|A8K6I5	NP_001275648|NP_001275649|NP_001275647|NP_003143	-	-	-	-	-	-	Homo sapiens	Homo sapiens
611269	5141	8878	111167	114397	-	-	PDE4A	SQSTM1	DPDE2|PDE4|PDE46	A170|OSIL|PDB3|ZIP3|p60|p62|p62B	Affinity Capture-Western	physical	Christian F (2010)	PUBMED:20600853	9606	9606	Low Throughput	-	-	-	-	BIOGRID	P27815	-	NP_001230050|NP_001104779|NP_006193|NP_001104777|NP_001104778	Q13501	-	NP_003891|NP_001135771|NP_001135770	-	-	-	-	-	-	Homo sapiens	Homo sapiens
666103	5886	8878	111823	114397	-	-	RAD23A	SQSTM1	HHR23A|HR23A	A170|OSIL|PDB3|ZIP3|p60|p62|p62B	Affinity Capture-MS	physical	Scanlon TC (2009)	PUBMED:19013454	9606	9606	Low Throughput	-	-	-	-	BIOGRID	P54725	A8K1J3|A0A024R7G8	NP_005044|NP_001257291|NP_001257292	Q13501	-	NP_003891|NP_001135771|NP_001135770	-	-	-	-	-	-	Homo sapiens	Homo sapiens
666421	7316	8878	113164	114397	-	-	UBC	SQSTM1	HMG20	A170|OSIL|PDB3|ZIP3|p60|p62|p62B	Two-hybrid	physical	Vadlamudi RK (1996)	PUBMED:8702753	9606	9606	Low Throughput	-	-	#LPPI|Likely protein-protein interaction	-	BIOGRID	P0CG48	-	NP_066289	Q13501	-	NP_003891|NP_001135771|NP_001135770	-	-	-	-	-	-	Homo sapiens	Homo sapiens
669252	4137	8878	110308	114397	-	-	MAPT	SQSTM1	DDPAC|FTDP-17|MAPTL|MSTD|MTBT1|MTBT2|PPND|PPP1R103|TAU	A170|OSIL|PDB3|ZIP3|p60|p62|p62B	Affinity Capture-Western	physical	Babu JR (2005)	PUBMED:15953362	9606	9606	Low Throughput	-	-	-	-	BIOGRID	P10636	B3KTM0|A0A024R9Y1|A0A024RA17|A0A024RA19|A0A024R9Y0	NP_001364195|NP_001364194|NP_005901|NP_001364197|NP_001364196|NP_058519|NP_058518|NP_001190181|NP_001190180|NP_001116538|NP_001116539|NP_058525	Q13501	-	NP_003891|NP_001135771|NP_001135770	-	-	-	-	-	-	Homo sapiens	Homo sapiens
669255	8878	4137	114397	110308	-	-	SQSTM1	MAPT	A170|OSIL|PDB3|ZIP3|p60|p62|p62B	DDPAC|FTDP-17|MAPTL|MSTD|MTBT1|MTBT2|PPND|PPP1R103|TAU	Affinity Capture-Western	physical	Babu JR (2005)	PUBMED:15953362	9606	9606	Low Throughput	-	-	-	-	BIOGRID	Q13501	-	NP_003891|NP_001135771|NP_001135770	P10636	B3KTM0|A0A024R9Y1|A0A024RA17|A0A024RA19|A0A024R9Y0	NP_001364195|NP_001364194|NP_005901|NP_001364197|NP_001364196|NP_058519|NP_058518|NP_001190181|NP_001190180|NP_001116538|NP_001116539|NP_058525	-	-	-	-	-	-	Homo sapiens	Homo sapiens
669829	8878	7316	114397	113164	-	-	SQSTM1	UBC	A170|OSIL|PDB3|ZIP3|p60|p62|p62B	HMG20	Affinity Capture-Western	physical	Tanji K (2012)	PUBMED:22674379	9606	9606	Low Throughput	-	-	#LPPI|Likely protein-protein interaction|nature of interaction with ubiquitin was not defined	-	BIOGRID	Q13501	-	NP_003891|NP_001135771|NP_001135770	P0CG48	-	NP_066289	-	-	-	-	-	-	Homo sapiens	Homo sapiens
669830	8878	23192	114397	116801	-	-	SQSTM1	ATG4B	A170|OSIL|PDB3|ZIP3|p60|p62|p62B	APG4B|AUTL1	Affinity Capture-Western	physical	Tanji K (2012)	PUBMED:22674379	9606	9606	Low Throughput	-	-	-	-	BIOGRID	Q13501	-	NP_003891|NP_001135771|NP_001135770	Q9Y4P1	B3KVU2	NP_847896|NP_037457	-	-	-	-	-	-	Homo sapiens	Homo sapiens
669831	8878	25978	114397	117462	-	CGI-84	SQSTM1	CHMP2B	A170|OSIL|PDB3|ZIP3|p60|p62|p62B	ALS17|CHMP2.5|DMT1|VPS2-2|VPS2B	Affinity Capture-Western	physical	Tanji K (2012)	PUBMED:22674379	9606	9606	Low Throughput	-	-	-	-	BIOGRID	Q13501	-	NP_003891|NP_001135771|NP_001135770	Q9UQN3	B2RE76	NP_054762|NP_001231573	-	-	-	-	-	-	Homo sapiens	Homo sapiens
669832	8878	23435	114397	117003	-	RP4-635E18.2	SQSTM1	TARDBP	A170|OSIL|PDB3|ZIP3|p60|p62|p62B	ALS10|TDP-43	Affinity Capture-Western	physical	Tanji K (2012)	PUBMED:22674379	9606	9606	Low Throughput	-	-	-	-	BIOGRID	Q13501	-	NP_003891|NP_001135771|NP_001135770	Q13148	A0A024R4E2|Q9H256	NP_031401	-	-	-	-	-	-	Homo sapiens	Homo sapiens
669835	8878	8454	114397	114032	-	-	SQSTM1	CUL1	A170|OSIL|PDB3|ZIP3|p60|p62|p62B	-	Affinity Capture-Western	physical	Tanji K (2012)	PUBMED:22674379	9606	9606	Low Throughput	-	-	-	-	BIOGRID	Q13501	-	NP_003891|NP_001135771|NP_001135770	Q13616	B3KTW0	NP_001357589|NP_003583|NP_001357591|NP_001357590|NP_001357593|NP_001357592	-	-	-	-	-	-	Homo sapiens	Homo sapiens
669836	8878	8453	114397	114031	-	RP11-297A16.3	SQSTM1	CUL2	A170|OSIL|PDB3|ZIP3|p60|p62|p62B	-	Affinity Capture-Western	physical	Tanji K (2012)	PUBMED:22674379	9606	9606	Low Throughput	-	-	-	-	BIOGRID	Q13501	-	NP_003891|NP_001135771|NP_001135770	Q13617	-	NP_001311304|NP_001311305|NP_001185708|NP_001185707|NP_001185706|NP_003582	-	-	-	-	-	-	Homo sapiens	Homo sapiens
669837	8878	10013	114397	115330	-	JM21	SQSTM1	HDAC6	A170|OSIL|PDB3|ZIP3|p60|p62|p62B	CPBHM|HD6|PPP1R90	Affinity Capture-Western	physical	Tanji K (2012)	PUBMED:22674379	9606	9606	Low Throughput	-	-	-	-	BIOGRID	Q13501	-	NP_003891|NP_001135771|NP_001135770	Q9UBN7	A0A024QZ26	NP_001308160|NP_006035|NP_001308159|NP_001308158|NP_001308155|NP_001308154|NP_001308157|NP_001308156	-	-	-	-	-	-	Homo sapiens	Homo sapiens
669838	8878	10533	114397	115787	-	-	SQSTM1	ATG7	A170|OSIL|PDB3|ZIP3|p60|p62|p62B	APG7-LIKE|APG7L|GSA7	Affinity Capture-Western	physical	Tanji K (2012)	PUBMED:22674379	9606	9606	Low Throughput	-	-	-	-	BIOGRID	Q13501	-	NP_003891|NP_001135771|NP_001135770	O95352	A0A024R2E9	NP_006386|NP_001138384|NP_001129503	-	-	-	-	-	-	Homo sapiens	Homo sapiens
669839	8878	2521	114397	108797	-	-	SQSTM1	FUS	A170|OSIL|PDB3|ZIP3|p60|p62|p62B	ALS6|ETM4|FUS1|HNRNPP2|POMP75|TLS	Affinity Capture-Western	physical	Tanji K (2012)	PUBMED:22674379	9606	9606	Low Throughput	-	-	-	-	BIOGRID	Q13501	-	NP_003891|NP_001135771|NP_001135770	P35637	Q6IBQ5|Q13344	NP_004951|NP_001164105|NP_001164408	-	-	-	-	-	-	Homo sapiens	Homo sapiens
669840	23435	8878	117003	114397	RP4-635E18.2	-	TARDBP	SQSTM1	ALS10|TDP-43	A170|OSIL|PDB3|ZIP3|p60|p62|p62B	Affinity Capture-Western	physical	Tanji K (2012)	PUBMED:22674379	9606	9606	Low Throughput	-	-	-	-	BIOGRID	Q13148	A0A024R4E2|Q9H256	NP_031401	Q13501	-	NP_003891|NP_001135771|NP_001135770	-	-	-	-	-	-	Homo sapiens	Homo sapiens
669841	23435	8878	117003	114397	RP4-635E18.2	-	TARDBP	SQSTM1	ALS10|TDP-43	A170|OSIL|PDB3|ZIP3|p60|p62|p62B	Reconstituted Complex	physical	Tanji K (2012)	PUBMED:22674379	9606	9606	Low Throughput	-	-	-	-	BIOGRID	Q13148	A0A024R4E2|Q9H256	NP_031401	Q13501	-	NP_003891|NP_001135771|NP_001135770	-	-	-	-	-	-	Homo sapiens	Homo sapiens
670058	1457	8878	107841	114397	-	-	CSNK2A1	SQSTM1	CK2A1|CKII|CSNK2A3	A170|OSIL|PDB3|ZIP3|p60|p62|p62B	Biochemical Activity	physical	Matsumoto G (2011)	PUBMED:22017874	9606	9606	Low Throughput	-	Phosphorylation	-	-	BIOGRID	P68400	-	NP_808228|NP_001886|NP_001349700|NP_001349699|NP_808227	Q13501	-	NP_003891|NP_001135771|NP_001135770	-	-	-	-	-	-	Homo sapiens	Homo sapiens
670059	8878	7316	114397	113164	-	-	SQSTM1	UBC	A170|OSIL|PDB3|ZIP3|p60|p62|p62B	HMG20	Affinity Capture-Western	physical	Matsumoto G (2011)	PUBMED:22017874	9606	9606	Low Throughput	-	-	#LPPI|Likely protein-protein interaction	-	BIOGRID	Q13501	-	NP_003891|NP_001135771|NP_001135770	P0CG48	-	NP_066289	-	-	-	-	-	-	Homo sapiens	Homo sapiens
678291	8878	9817	114397	115156	-	-	SQSTM1	KEAP1	A170|OSIL|PDB3|ZIP3|p60|p62|p62B	INrf2|KLHL19	Affinity Capture-Western	physical	Inami Y (2011)	PUBMED:21482715	9606	9606	Low Throughput	-	-	figure S1.	-	BIOGRID	Q13501	-	NP_003891|NP_001135771|NP_001135770	Q14145	A0A024R7C0	NP_036421|NP_987096	-	-	-	-	-	-	Homo sapiens	Homo sapiens
678329	84557	8878	124137	114397	RP11-346K17.1	-	MAP1LC3A	SQSTM1	ATG8E|LC3|LC3A|MAP1ALC3|MAP1BLC3	A170|OSIL|PDB3|ZIP3|p60|p62|p62B	Affinity Capture-Western	physical	Pankiv S (2007)	PUBMED:17580304	9606	9606	Low Throughput	-	-	-	-	BIOGRID	Q9H492	-	NP_115903|NP_852610	Q13501	-	NP_003891|NP_001135771|NP_001135770	-	-	-	-	-	-	Homo sapiens	Homo sapiens
678330	84557	8878	124137	114397	RP11-346K17.1	-	MAP1LC3A	SQSTM1	ATG8E|LC3|LC3A|MAP1ALC3|MAP1BLC3	A170|OSIL|PDB3|ZIP3|p60|p62|p62B	Reconstituted Complex	physical	Pankiv S (2007)	PUBMED:17580304	9606	9606	Low Throughput	-	-	-	-	BIOGRID	Q9H492	-	NP_115903|NP_852610	Q13501	-	NP_003891|NP_001135771|NP_001135770	-	-	-	-	-	-	Homo sapiens	Homo sapiens
678477	7763	8878	113546	114397	RP11-63P12.8	-	ZFAND5	SQSTM1	ZA20D2|ZFAND5A|ZNF216	A170|OSIL|PDB3|ZIP3|p60|p62|p62B	Co-localization	physical	Garner TP (2011)	PUBMED:21923101	9606	9606	Low Throughput	-	-	-	-	BIOGRID	O76080	A0A024R219	NP_005998|NP_001095891|NP_001095890|NP_001265173|NP_001265172|NP_001265174	Q13501	-	NP_003891|NP_001135771|NP_001135770	-	-	-	-	-	-	Homo sapiens	Homo sapiens
678886	84557	8878	124137	114397	RP11-346K17.1	-	MAP1LC3A	SQSTM1	ATG8E|LC3|LC3A|MAP1ALC3|MAP1BLC3	A170|OSIL|PDB3|ZIP3|p60|p62|p62B	Affinity Capture-Western	physical	Shvets E (2011)	PUBMED:21460636	9606	9606	Low Throughput	-	-	-	-	BIOGRID	Q9H492	-	NP_115903|NP_852610	Q13501	-	NP_003891|NP_001135771|NP_001135770	-	-	-	-	-	-	Homo sapiens	Homo sapiens
678887	11345	8878	116473	114397	-	-	GABARAPL2	SQSTM1	ATG8|ATG8C|GATE-16|GATE16|GEF-2|GEF2	A170|OSIL|PDB3|ZIP3|p60|p62|p62B	Affinity Capture-Western	physical	Shvets E (2011)	PUBMED:21460636	9606	9606	Low Throughput	-	-	-	-	BIOGRID	P60520	-	NP_009216	Q13501	-	NP_003891|NP_001135771|NP_001135770	-	-	-	-	-	-	Homo sapiens	Homo sapiens
678942	7846	8878	113603	114397	-	-	TUBA1A	SQSTM1	B-ALPHA-1|LIS3|TUBA3	A170|OSIL|PDB3|ZIP3|p60|p62|p62B	Affinity Capture-Western	physical	Seiberlich V (2012)	PUBMED:22565157	9606	9606	Low Throughput	-	-	figure 8A. microtubule binding assay. Treatment with PR-619 promotes the association of p62, ubiquitinated proteins and tau with microtubules and alters their solubility	-	BIOGRID	Q71U36	-	NP_001257329|NP_001257328|NP_006000	Q13501	-	NP_003891|NP_001135771|NP_001135770	-	-	-	-	-	-	Homo sapiens	Homo sapiens
679013	8878	23001	114397	116647	-	-	SQSTM1	WDFY3	A170|OSIL|PDB3|ZIP3|p60|p62|p62B	ALFY|ZFYVE25	Affinity Capture-MS	physical	Hocking LJ (2010)	PUBMED:20971078	9606	9606	Low Throughput	-	-	figure 1.	-	BIOGRID	Q13501	-	NP_003891|NP_001135771|NP_001135770	Q8IZQ1	A0A024RDI0	NP_055806	-	-	-	-	-	-	Homo sapiens	Homo sapiens
679375	852200	8878	32625	114397	YBL078C	-	ATG8	SQSTM1	APG8|AUT7|CVT5|ubiquitin-like protein ATG8|L000004607|L000004604	A170|OSIL|PDB3|ZIP3|p60|p62|p62B	Two-hybrid	physical	Wild P (2011)	PUBMED:21617041	559292	9606	Low Throughput	-	-	figure 1.	-	BIOGRID	P38182	-	NP_009475	Q13501	-	NP_003891|NP_001135771|NP_001135770	-	-	-	-	-	-	Saccharomyces cerevisiae (S288c)	Homo sapiens
679376	23710	8878	117223	114397	-	-	GABARAPL1	SQSTM1	APG8-LIKE|APG8L|ATG8|ATG8B|ATG8L|GEC1	A170|OSIL|PDB3|ZIP3|p60|p62|p62B	Two-hybrid	physical	Wild P (2011)	PUBMED:21617041	9606	9606	Low Throughput	-	-	figure 1.	-	BIOGRID	Q9H0R8	A0A024RAP5	NP_113600|NP_001350527	Q13501	-	NP_003891|NP_001135771|NP_001135770	-	-	-	-	-	-	Homo sapiens	Homo sapiens
679436	9531	8878	114907	114397	-	-	BAG3	SQSTM1	BAG-3|BIS|CAIR-1|MFM6	A170|OSIL|PDB3|ZIP3|p60|p62|p62B	Affinity Capture-Western	physical	Gamerdinger M (2009)	PUBMED:19229298	9606	9606	Low Throughput	-	-	figure 4B.	-	BIOGRID	O95817	-	NP_004272	Q13501	-	NP_003891|NP_001135771|NP_001135770	-	-	-	-	-	-	Homo sapiens	Homo sapiens
679438	8878	9531	114397	114907	-	-	SQSTM1	BAG3	A170|OSIL|PDB3|ZIP3|p60|p62|p62B	BAG-3|BIS|CAIR-1|MFM6	Affinity Capture-Western	physical	Gamerdinger M (2009)	PUBMED:19229298	9606	9606	Low Throughput	-	-	figure 4B.	-	BIOGRID	Q13501	-	NP_003891|NP_001135771|NP_001135770	O95817	-	NP_004272	-	-	-	-	-	-	Homo sapiens	Homo sapiens
679513	8878	4077	114397	110253	-	MIG19	SQSTM1	NBR1	A170|OSIL|PDB3|ZIP3|p60|p62|p62B	1A1-3B|IAI3B|M17S2	Affinity Capture-Western	physical	D'Agostino C (2011)	PUBMED:21935636	9606	9606	Low Throughput	-	-	-	-	BIOGRID	Q13501	-	NP_003891|NP_001135771|NP_001135770	Q14596	B7Z5R6|A0A024R1V3	NP_114064|NP_005890|NP_001278500|NP_001278501|NP_114068	-	-	-	-	-	-	Homo sapiens	Homo sapiens
679852	8878	6622	114397	112506	-	-	SQSTM1	SNCA	A170|OSIL|PDB3|ZIP3|p60|p62|p62B	NACP|PARK1|PARK4|PD1	Co-localization	physical	Schwarz L (2012)	PUBMED:22411133	9606	9606	Low Throughput	-	-	figure 2.	-	BIOGRID	Q13501	-	NP_003891|NP_001135771|NP_001135770	P37840	H6UYS5	NP_000336|NP_009292|NP_001362216|NP_001362217|NP_001362214|NP_001362215|NP_001139526|NP_001139527	-	-	-	-	-	-	Homo sapiens	Homo sapiens
679854	7316	8878	113164	114397	-	-	UBC	SQSTM1	HMG20	A170|OSIL|PDB3|ZIP3|p60|p62|p62B	Protein-peptide	physical	Long J (2008)	PUBMED:18083707	9606	9606	Low Throughput	-	-	#LPPI|Likely protein-protein interaction|figure 2.|figure 4,5.	-	BIOGRID	P0CG48	-	NP_066289	Q13501	-	NP_003891|NP_001135771|NP_001135770	-	-	-	-	-	-	Homo sapiens	Homo sapiens
679855	7316	8878	113164	114397	-	-	UBC	SQSTM1	HMG20	A170|OSIL|PDB3|ZIP3|p60|p62|p62B	Co-crystal Structure	physical	Long J (2008)	PUBMED:18083707	9606	9606	Low Throughput	-	-	#LPPI|Likely protein-protein interaction|figure 3. Ubiquitin-bound state of P62-UBA domain.	-	BIOGRID	P0CG48	-	NP_066289	Q13501	-	NP_003891|NP_001135771|NP_001135770	-	-	-	-	-	-	Homo sapiens	Homo sapiens
679872	7316	8878	113164	114397	-	-	UBC	SQSTM1	HMG20	A170|OSIL|PDB3|ZIP3|p60|p62|p62B	Affinity Capture-Western	physical	Najat D (2009)	PUBMED:19049332	9606	9606	Low Throughput	-	-	#LPPI|Likely protein-protein interaction|figure 1.	-	BIOGRID	P0CG48	-	NP_066289	Q13501	-	NP_003891|NP_001135771|NP_001135770	-	-	-	-	-	-	Homo sapiens	Homo sapiens
679873	7316	8878	113164	114397	-	-	UBC	SQSTM1	HMG20	A170|OSIL|PDB3|ZIP3|p60|p62|p62B	Protein-peptide	physical	Najat D (2009)	PUBMED:19049332	9606	9606	Low Throughput	-	-	#LPPI|Likely protein-protein interaction|figure 4. UBA domain of Sqstm1.	-	BIOGRID	P0CG48	-	NP_066289	Q13501	-	NP_003891|NP_001135771|NP_001135770	-	-	-	-	-	-	Homo sapiens	Homo sapiens
680127	8878	8878	114397	114397	-	-	SQSTM1	SQSTM1	A170|OSIL|PDB3|ZIP3|p60|p62|p62B	A170|OSIL|PDB3|ZIP3|p60|p62|p62B	Co-crystal Structure	physical	Garner TP (2011)	PUBMED:21517082	9606	9606	Low Throughput	-	-	figure 2, 3. UBA dimer structure.	-	BIOGRID	Q13501	-	NP_003891|NP_001135771|NP_001135770	Q13501	-	NP_003891|NP_001135771|NP_001135770	-	-	-	-	-	-	Homo sapiens	Homo sapiens
680134	8878	8878	114397	114397	-	-	SQSTM1	SQSTM1	A170|OSIL|PDB3|ZIP3|p60|p62|p62B	A170|OSIL|PDB3|ZIP3|p60|p62|p62B	Reconstituted Complex	physical	Garner TP (2011)	PUBMED:21517082	9606	9606	Low Throughput	-	-	figure 6. Binding isotherms for wt-UBA and PDB mutant UBA domains|table 1. Dimer Dissociation of the p62-UBA Domain and PDB Mutants Determined by ITC	-	BIOGRID	Q13501	-	NP_003891|NP_001135771|NP_001135770	Q13501	-	NP_003891|NP_001135771|NP_001135770	-	-	-	-	-	-	Homo sapiens	Homo sapiens
680430	8878	7316	114397	113164	-	-	SQSTM1	UBC	A170|OSIL|PDB3|ZIP3|p60|p62|p62B	HMG20	Reconstituted Complex	physical	Hocking LJ (2004)	PUBMED:15176995	9606	9606	Low Throughput	-	-	#LPPI|Likely protein-protein interaction	-	BIOGRID	Q13501	-	NP_003891|NP_001135771|NP_001135770	P0CG48	-	NP_066289	-	-	-	-	-	-	Homo sapiens	Homo sapiens
680515	8878	7316	114397	113164	-	-	SQSTM1	UBC	A170|OSIL|PDB3|ZIP3|p60|p62|p62B	HMG20	Reconstituted Complex	physical	Boh BK (2011)	PUBMED:21903097	9606	9606	Low Throughput	-	-	#LPPI|Likely protein-protein interaction|mutation of Gln40 to Glu of ubiquitin markedly reduced the non-covalent binding of p62	-	BIOGRID	Q13501	-	NP_003891|NP_001135771|NP_001135770	P0CG48	-	NP_066289	-	-	-	-	-	-	Homo sapiens	Homo sapiens
681999	4077	8878	110253	114397	MIG19	-	NBR1	SQSTM1	1A1-3B|IAI3B|M17S2	A170|OSIL|PDB3|ZIP3|p60|p62|p62B	Two-hybrid	physical	Lange S (2005)	PUBMED:15802564	9606	9606	Low Throughput	-	-	figure 1B.	-	BIOGRID	Q14596	B7Z5R6|A0A024R1V3	NP_114064|NP_005890|NP_001278500|NP_001278501|NP_114068	Q13501	-	NP_003891|NP_001135771|NP_001135770	-	-	-	-	-	-	Homo sapiens	Homo sapiens
682001	8878	8878	114397	114397	-	-	SQSTM1	SQSTM1	A170|OSIL|PDB3|ZIP3|p60|p62|p62B	A170|OSIL|PDB3|ZIP3|p60|p62|p62B	Two-hybrid	physical	Lange S (2005)	PUBMED:15802564	9606	9606	Low Throughput	-	-	figure 1B.	-	BIOGRID	Q13501	-	NP_003891|NP_001135771|NP_001135770	Q13501	-	NP_003891|NP_001135771|NP_001135770	-	-	-	-	-	-	Homo sapiens	Homo sapiens
682002	8878	84676	114397	124195	-	-	SQSTM1	TRIM63	A170|OSIL|PDB3|ZIP3|p60|p62|p62B	IRF|MURF1|MURF2|RNF28|SMRZ	Two-hybrid	physical	Lange S (2005)	PUBMED:15802564	9606	9606	Low Throughput	-	-	figure 1B.	-	BIOGRID	Q13501	-	NP_003891|NP_001135771|NP_001135770	Q969Q1	-	NP_115977	-	-	-	-	-	-	Homo sapiens	Homo sapiens
682038	84675	8878	124194	114397	-	-	TRIM55	SQSTM1	MURF-2|RNF29|muRF2	A170|OSIL|PDB3|ZIP3|p60|p62|p62B	Affinity Capture-Western	physical	Lange S (2005)	PUBMED:15802564	9606	9606	Low Throughput	-	-	figure S2B.	-	BIOGRID	Q9BYV6	-	NP_908975|NP_908974|NP_908973|NP_149047	Q13501	-	NP_003891|NP_001135771|NP_001135770	-	-	-	-	-	-	Homo sapiens	Homo sapiens
682039	7273	8878	113124	114397	-	-	TTN	SQSTM1	CMD1G|CMH9|CMPD4|EOMFC|HMERF|LGMD2J|MYLK5|TMD	A170|OSIL|PDB3|ZIP3|p60|p62|p62B	Biochemical Activity	physical	Lange S (2005)	PUBMED:15802564	9606	9606	Low Throughput	-	Phosphorylation	figure S3.	-	BIOGRID	Q8WZ42	Q7Z3B7	NP_001243779|NP_596870|NP_596869|NP_597681|NP_003310|NP_001254479|NP_597676	Q13501	-	NP_003891|NP_001135771|NP_001135770	-	-	-	-	-	-	Homo sapiens	Homo sapiens
682123	23435	8878	117003	114397	RP4-635E18.2	-	TARDBP	SQSTM1	ALS10|TDP-43	A170|OSIL|PDB3|ZIP3|p60|p62|p62B	Co-localization	physical	Hiji M (2008)	PUBMED:18584184	9606	9606	Low Throughput	-	-	figure 2.	-	BIOGRID	Q13148	A0A024R4E2|Q9H256	NP_031401	Q13501	-	NP_003891|NP_001135771|NP_001135770	-	-	-	-	-	-	Homo sapiens	Homo sapiens
682132	5590	8878	111576	114397	RP11-181G12.1	-	PRKCZ	SQSTM1	PKC-ZETA|PKC2	A170|OSIL|PDB3|ZIP3|p60|p62|p62B	Reconstituted Complex	physical	Hirano Y (2004)	PUBMED:15143057	9606	9606	Low Throughput	-	-	figure 2.|figure 4.	-	BIOGRID	Q05513	-	NP_001028754|NP_002735|NP_001229803|NP_001028753	Q13501	-	NP_003891|NP_001135771|NP_001135770	-	-	-	-	-	-	Homo sapiens	Homo sapiens
682135	84557	8878	124137	114397	RP11-346K17.1	-	MAP1LC3A	SQSTM1	ATG8E|LC3|LC3A|MAP1ALC3|MAP1BLC3	A170|OSIL|PDB3|ZIP3|p60|p62|p62B	Affinity Capture-Western	physical	Tung YT (2010)	PUBMED:20204693	9606	9606	Low Throughput	-	-	figure 1.	-	BIOGRID	Q9H492	-	NP_115903|NP_852610	Q13501	-	NP_003891|NP_001135771|NP_001135770	-	-	-	-	-	-	Homo sapiens	Homo sapiens
682522	8878	8878	114397	114397	-	-	SQSTM1	SQSTM1	A170|OSIL|PDB3|ZIP3|p60|p62|p62B	A170|OSIL|PDB3|ZIP3|p60|p62|p62B	Reconstituted Complex	physical	Long J (2010)	PUBMED:19931284	9606	9606	Low Throughput	-	-	figure 1. formation of p62-UBA dimer in solution.|table 1. dimerisation dissociation constant for the p62 UBA dimer	-	BIOGRID	Q13501	-	NP_003891|NP_001135771|NP_001135770	Q13501	-	NP_003891|NP_001135771|NP_001135770	-	-	-	-	-	-	Homo sapiens	Homo sapiens
682523	7316	8878	113164	114397	-	-	UBC	SQSTM1	HMG20	A170|OSIL|PDB3|ZIP3|p60|p62|p62B	Reconstituted Complex	physical	Long J (2010)	PUBMED:19931284	9606	9606	Low Throughput	-	-	#LPPI|Figures 3, 5, 7|Likely protein-protein interaction	-	BIOGRID	P0CG48	-	NP_066289	Q13501	-	NP_003891|NP_001135771|NP_001135770	-	-	-	-	-	-	Homo sapiens	Homo sapiens
682774	8878	5914	114397	111849	-	-	SQSTM1	RARA	A170|OSIL|PDB3|ZIP3|p60|p62|p62B	NR1B1|RAR	Affinity Capture-Western	physical	Wang Z (2011)	PUBMED:21187718	9606	9606	Low Throughput	-	-	-	-	BIOGRID	Q13501	-	NP_003891|NP_001135771|NP_001135770	P10276	A8MUP8|A8K840|F1D8N9|Q6I9R7	NP_000955|NP_001138774|NP_001019980|NP_001138773	-	-	-	-	-	-	Homo sapiens	Homo sapiens
682775	5914	8878	111849	114397	-	-	RARA	SQSTM1	NR1B1|RAR	A170|OSIL|PDB3|ZIP3|p60|p62|p62B	Affinity Capture-Western	physical	Wang Z (2011)	PUBMED:21187718	9606	9606	Low Throughput	-	-	-	-	BIOGRID	P10276	A8MUP8|A8K840|F1D8N9|Q6I9R7	NP_000955|NP_001138774|NP_001019980|NP_001138773	Q13501	-	NP_003891|NP_001135771|NP_001135770	-	-	-	-	-	-	Homo sapiens	Homo sapiens
682828	84557	8878	124137	114397	RP11-346K17.1	-	MAP1LC3A	SQSTM1	ATG8E|LC3|LC3A|MAP1ALC3|MAP1BLC3	A170|OSIL|PDB3|ZIP3|p60|p62|p62B	Affinity Capture-Western	physical	Bjorkoy G (2005)	PUBMED:16286508	9606	9606	Low Throughput	-	-	figure 6B.	-	BIOGRID	Q9H492	-	NP_115903|NP_852610	Q13501	-	NP_003891|NP_001135771|NP_001135770	-	-	-	-	-	-	Homo sapiens	Homo sapiens
683026	9817	8878	115156	114397	-	-	KEAP1	SQSTM1	INrf2|KLHL19	A170|OSIL|PDB3|ZIP3|p60|p62|p62B	Affinity Capture-Western	physical	Fan W (2010)	PUBMED:20495340	9606	9606	Low Throughput	-	-	-	-	BIOGRID	Q14145	A0A024R7C0	NP_036421|NP_987096	Q13501	-	NP_003891|NP_001135771|NP_001135770	-	-	-	-	-	-	Homo sapiens	Homo sapiens
683946	8878	5701	114397	111674	-	-	SQSTM1	PSMC2	A170|OSIL|PDB3|ZIP3|p60|p62|p62B	MSS1|Nbla10058|S7	Affinity Capture-Western	physical	Seibenhener ML (2004)	PUBMED:15340068	9606	9606	Low Throughput	-	-	-	-	BIOGRID	Q13501	-	NP_003891|NP_001135771|NP_001135770	P35998	B7Z571	NP_001191382|NP_002794	-	-	-	-	-	-	Homo sapiens	Homo sapiens
683947	8878	7316	114397	113164	-	-	SQSTM1	UBC	A170|OSIL|PDB3|ZIP3|p60|p62|p62B	HMG20	Affinity Capture-Western	physical	Seibenhener ML (2004)	PUBMED:15340068	9606	9606	Low Throughput	-	-	#LPPI|Likely protein-protein interaction	-	BIOGRID	Q13501	-	NP_003891|NP_001135771|NP_001135770	P0CG48	-	NP_066289	-	-	-	-	-	-	Homo sapiens	Homo sapiens
683948	8878	7316	114397	113164	-	-	SQSTM1	UBC	A170|OSIL|PDB3|ZIP3|p60|p62|p62B	HMG20	Co-localization	physical	Seibenhener ML (2004)	PUBMED:15340068	9606	9606	Low Throughput	-	-	#LPPI|Likely protein-protein interaction	-	BIOGRID	Q13501	-	NP_003891|NP_001135771|NP_001135770	P0CG48	-	NP_066289	-	-	-	-	-	-	Homo sapiens	Homo sapiens
683949	8878	7316	114397	113164	-	-	SQSTM1	UBC	A170|OSIL|PDB3|ZIP3|p60|p62|p62B	HMG20	Reconstituted Complex	physical	Seibenhener ML (2004)	PUBMED:15340068	9606	9606	Low Throughput	-	-	#LPPI|Likely protein-protein interaction	-	BIOGRID	Q13501	-	NP_003891|NP_001135771|NP_001135770	P0CG48	-	NP_066289	-	-	-	-	-	-	Homo sapiens	Homo sapiens
683950	5701	8878	111674	114397	-	-	PSMC2	SQSTM1	MSS1|Nbla10058|S7	A170|OSIL|PDB3|ZIP3|p60|p62|p62B	Affinity Capture-Western	physical	Seibenhener ML (2004)	PUBMED:15340068	9606	9606	Low Throughput	-	-	-	-	BIOGRID	P35998	B7Z571	NP_001191382|NP_002794	Q13501	-	NP_003891|NP_001135771|NP_001135770	-	-	-	-	-	-	Homo sapiens	Homo sapiens
683951	7189	8878	113041	114397	-	-	TRAF6	SQSTM1	MGC:3310|RNF85	A170|OSIL|PDB3|ZIP3|p60|p62|p62B	Affinity Capture-Western	physical	Seibenhener ML (2004)	PUBMED:15340068	9606	9606	Low Throughput	-	-	-	-	BIOGRID	Q9Y4K3	-	NP_004611|NP_665802	Q13501	-	NP_003891|NP_001135771|NP_001135770	-	-	-	-	-	-	Homo sapiens	Homo sapiens
683952	5710	8878	111683	114397	RP11-126K1.1	-	PSMD4	SQSTM1	AF|AF-1|ASF|MCB1|Rpn10|S5A|pUB-R5	A170|OSIL|PDB3|ZIP3|p60|p62|p62B	Affinity Capture-Western	physical	Seibenhener ML (2004)	PUBMED:15340068	9606	9606	Low Throughput	-	-	-	-	BIOGRID	P55036	Q5VWC4	NP_002801|NP_001317621	Q13501	-	NP_003891|NP_001135771|NP_001135770	-	-	-	-	-	-	Homo sapiens	Homo sapiens
684419	7316	8878	113164	114397	-	-	UBC	SQSTM1	HMG20	A170|OSIL|PDB3|ZIP3|p60|p62|p62B	Reconstituted Complex	physical	Fenner BJ (2009)	PUBMED:19285159	9606	9606	Low Throughput	-	-	#LPPI|Likely protein-protein interaction	-	BIOGRID	P0CG48	-	NP_066289	Q13501	-	NP_003891|NP_001135771|NP_001135770	-	-	-	-	-	-	Homo sapiens	Homo sapiens
684519	8878	11345	114397	116473	-	-	SQSTM1	GABARAPL2	A170|OSIL|PDB3|ZIP3|p60|p62|p62B	ATG8|ATG8C|GATE-16|GATE16|GEF-2|GEF2	Two-hybrid	physical	Kirkin V (2009)	PUBMED:19250911	9606	9606	Low Throughput	-	-	-	-	BIOGRID	Q13501	-	NP_003891|NP_001135771|NP_001135770	P60520	-	NP_009216	-	-	-	-	-	-	Homo sapiens	Homo sapiens
684520	8878	81631	114397	123565	-	-	SQSTM1	MAP1LC3B	A170|OSIL|PDB3|ZIP3|p60|p62|p62B	ATG8F|LC3B|MAP1A/1BLC3|MAP1LC3B-a	Two-hybrid	physical	Kirkin V (2009)	PUBMED:19250911	9606	9606	Low Throughput	-	-	-	-	BIOGRID	Q13501	-	NP_003891|NP_001135771|NP_001135770	Q9GZQ8	Q658J6	NP_073729	-	-	-	-	-	-	Homo sapiens	Homo sapiens
684530	8878	11337	114397	116465	-	HT004	SQSTM1	GABARAP	A170|OSIL|PDB3|ZIP3|p60|p62|p62B	ATG8A|GABARAP-a|MM46	Affinity Capture-Western	physical	Kirkin V (2009)	PUBMED:19250911	9606	9606	Low Throughput	-	-	-	-	BIOGRID	Q13501	-	NP_003891|NP_001135771|NP_001135770	O95166	Q6IAW1	NP_009209	-	-	-	-	-	-	Homo sapiens	Homo sapiens
684531	8878	23710	114397	117223	-	-	SQSTM1	GABARAPL1	A170|OSIL|PDB3|ZIP3|p60|p62|p62B	APG8-LIKE|APG8L|ATG8|ATG8B|ATG8L|GEC1	Affinity Capture-Western	physical	Kirkin V (2009)	PUBMED:19250911	9606	9606	Low Throughput	-	-	-	-	BIOGRID	Q13501	-	NP_003891|NP_001135771|NP_001135770	Q9H0R8	A0A024RAP5	NP_113600|NP_001350527	-	-	-	-	-	-	Homo sapiens	Homo sapiens
684532	8878	11345	114397	116473	-	-	SQSTM1	GABARAPL2	A170|OSIL|PDB3|ZIP3|p60|p62|p62B	ATG8|ATG8C|GATE-16|GATE16|GEF-2|GEF2	Affinity Capture-Western	physical	Kirkin V (2009)	PUBMED:19250911	9606	9606	Low Throughput	-	-	-	-	BIOGRID	Q13501	-	NP_003891|NP_001135771|NP_001135770	P60520	-	NP_009216	-	-	-	-	-	-	Homo sapiens	Homo sapiens
684533	8878	84557	114397	124137	-	RP11-346K17.1	SQSTM1	MAP1LC3A	A170|OSIL|PDB3|ZIP3|p60|p62|p62B	ATG8E|LC3|LC3A|MAP1ALC3|MAP1BLC3	Affinity Capture-Western	physical	Kirkin V (2009)	PUBMED:19250911	9606	9606	Low Throughput	-	-	-	-	BIOGRID	Q13501	-	NP_003891|NP_001135771|NP_001135770	Q9H492	-	NP_115903|NP_852610	-	-	-	-	-	-	Homo sapiens	Homo sapiens
684534	8878	81631	114397	123565	-	-	SQSTM1	MAP1LC3B	A170|OSIL|PDB3|ZIP3|p60|p62|p62B	ATG8F|LC3B|MAP1A/1BLC3|MAP1LC3B-a	Affinity Capture-Western	physical	Kirkin V (2009)	PUBMED:19250911	9606	9606	Low Throughput	-	-	-	-	BIOGRID	Q13501	-	NP_003891|NP_001135771|NP_001135770	Q9GZQ8	Q658J6	NP_073729	-	-	-	-	-	-	Homo sapiens	Homo sapiens
684535	8878	440738	114397	136855	-	-	SQSTM1	MAP1LC3C	A170|OSIL|PDB3|ZIP3|p60|p62|p62B	ATG8J|LC3C	Affinity Capture-Western	physical	Kirkin V (2009)	PUBMED:19250911	9606	9606	Low Throughput	-	-	-	-	BIOGRID	Q13501	-	NP_003891|NP_001135771|NP_001135770	Q9BXW4	-	NP_001004343	-	-	-	-	-	-	Homo sapiens	Homo sapiens
685490	135892	8878	126435	114397	-	-	TRIM50	SQSTM1	TRIM50A	A170|OSIL|PDB3|ZIP3|p60|p62|p62B	Affinity Capture-Western	physical	Fusco C (2012)	PUBMED:22792322	9606	9606	Low Throughput	-	-	-	-	BIOGRID	Q86XT4	B7ZLG2|Q2M204	NP_001268379|NP_001268380|NP_835226	Q13501	-	NP_003891|NP_001135771|NP_001135770	-	-	-	-	-	-	Homo sapiens	Homo sapiens
685519	23001	8878	116647	114397	-	-	WDFY3	SQSTM1	ALFY|ZFYVE25	A170|OSIL|PDB3|ZIP3|p60|p62|p62B	Affinity Capture-Western	physical	Clausen TH (2010)	PUBMED:20168092	9606	9606	Low Throughput	-	-	-	-	BIOGRID	Q8IZQ1	A0A024RDI0	NP_055806	Q13501	-	NP_003891|NP_001135771|NP_001135770	-	-	-	-	-	-	Homo sapiens	Homo sapiens
685521	8878	23001	114397	116647	-	-	SQSTM1	WDFY3	A170|OSIL|PDB3|ZIP3|p60|p62|p62B	ALFY|ZFYVE25	Affinity Capture-Western	physical	Clausen TH (2010)	PUBMED:20168092	9606	9606	Low Throughput	-	-	-	-	BIOGRID	Q13501	-	NP_003891|NP_001135771|NP_001135770	Q8IZQ1	A0A024RDI0	NP_055806	-	-	-	-	-	-	Homo sapiens	Homo sapiens
692372	8878	64283	114397	122127	-	-	SQSTM1	ARHGEF28	A170|OSIL|PDB3|ZIP3|p60|p62|p62B	RGNEF|RIP2|p190RHOGEF	Affinity Capture-Western	physical	Keller BA (2012)	PUBMED:22941224	9606	9606	Low Throughput	-	-	figure 6.	-	BIOGRID	Q13501	-	NP_003891|NP_001135771|NP_001135770	Q8N1W1	-	NP_001231293|NP_001073948|NP_001171164	-	-	-	-	-	-	Homo sapiens	Homo sapiens
692865	8878	84557	114397	124137	-	RP11-346K17.1	SQSTM1	MAP1LC3A	A170|OSIL|PDB3|ZIP3|p60|p62|p62B	ATG8E|LC3|LC3A|MAP1ALC3|MAP1BLC3	Affinity Capture-Western	physical	Lim J (2011)	PUBMED:21045561	9606	9606	Low Throughput	-	-	figure 3.	-	BIOGRID	Q13501	-	NP_003891|NP_001135771|NP_001135770	Q9H492	-	NP_115903|NP_852610	-	-	-	-	-	-	Homo sapiens	Homo sapiens
692866	84557	8878	124137	114397	RP11-346K17.1	-	MAP1LC3A	SQSTM1	ATG8E|LC3|LC3A|MAP1ALC3|MAP1BLC3	A170|OSIL|PDB3|ZIP3|p60|p62|p62B	Affinity Capture-Western	physical	Lim J (2011)	PUBMED:21045561	9606	9606	Low Throughput	-	-	figure 3.	-	BIOGRID	Q9H492	-	NP_115903|NP_852610	Q13501	-	NP_003891|NP_001135771|NP_001135770	-	-	-	-	-	-	Homo sapiens	Homo sapiens
693107	7052	8878	112910	114397	RP5-1054A22.2	-	TGM2	SQSTM1	G-ALPHA-h|GNAH|HEL-S-45|TG2|TGC	A170|OSIL|PDB3|ZIP3|p60|p62|p62B	Affinity Capture-Western	physical	D'Eletto M (2012)	PUBMED:22322858	9606	9606	Low Throughput	-	-	figure 4.|figure 8.	-	BIOGRID	P21980	V9HWG3	NP_945189|NP_001310245|NP_001310246|NP_001310247|NP_004604	Q13501	-	NP_003891|NP_001135771|NP_001135770	-	-	-	-	-	-	Homo sapiens	Homo sapiens
714988	8878	5590	114397	111576	-	RP11-181G12.1	SQSTM1	PRKCZ	A170|OSIL|PDB3|ZIP3|p60|p62|p62B	PKC-ZETA|PKC2	Affinity Capture-Western	physical	Chang S (2002)	PUBMED:11755531	9606	9606	Low Throughput	-	-	figure 2.	-	BIOGRID	Q13501	-	NP_003891|NP_001135771|NP_001135770	Q05513	-	NP_001028754|NP_002735|NP_001229803|NP_001028753	-	-	-	-	-	-	Homo sapiens	Homo sapiens
714989	8878	5074	114397	111108	-	-	SQSTM1	PAWR	A170|OSIL|PDB3|ZIP3|p60|p62|p62B	PAR4|Par-4	Affinity Capture-Western	physical	Chang S (2002)	PUBMED:11755531	9606	9606	Low Throughput	-	-	figure 2.	-	BIOGRID	Q13501	-	NP_003891|NP_001135771|NP_001135770	Q96IZ0	-	NP_001341661|NP_002574	-	-	-	-	-	-	Homo sapiens	Homo sapiens
714991	5074	8878	111108	114397	-	-	PAWR	SQSTM1	PAR4|Par-4	A170|OSIL|PDB3|ZIP3|p60|p62|p62B	Affinity Capture-Western	physical	Chang S (2002)	PUBMED:11755531	9606	9606	Low Throughput	-	-	figure 2.	-	BIOGRID	Q96IZ0	-	NP_001341661|NP_002574	Q13501	-	NP_003891|NP_001135771|NP_001135770	-	-	-	-	-	-	Homo sapiens	Homo sapiens
714992	5074	8878	111108	114397	-	-	PAWR	SQSTM1	PAR4|Par-4	A170|OSIL|PDB3|ZIP3|p60|p62|p62B	Reconstituted Complex	physical	Chang S (2002)	PUBMED:11755531	9606	9606	Low Throughput	-	-	figure 2.	-	BIOGRID	Q96IZ0	-	NP_001341661|NP_002574	Q13501	-	NP_003891|NP_001135771|NP_001135770	-	-	-	-	-	-	Homo sapiens	Homo sapiens
714993	8878	5074	114397	111108	-	-	SQSTM1	PAWR	A170|OSIL|PDB3|ZIP3|p60|p62|p62B	PAR4|Par-4	Reconstituted Complex	physical	Chang S (2002)	PUBMED:11755531	9606	9606	Low Throughput	-	-	figure 2.	-	BIOGRID	Q13501	-	NP_003891|NP_001135771|NP_001135770	Q96IZ0	-	NP_001341661|NP_002574	-	-	-	-	-	-	Homo sapiens	Homo sapiens
715324	8878	57521	114397	121582	-	-	SQSTM1	RPTOR	A170|OSIL|PDB3|ZIP3|p60|p62|p62B	KOG1|Mip1	Affinity Capture-Western	physical	Duran A (2011)	PUBMED:21981924	9606	9606	Low Throughput	-	-	figure 1.	-	BIOGRID	Q13501	-	NP_003891|NP_001135771|NP_001135770	Q8N122	Q6DKI0	NP_065812|NP_001156506	-	-	-	-	-	-	Homo sapiens	Homo sapiens
715325	8878	2475	114397	108757	-	-	SQSTM1	MTOR	A170|OSIL|PDB3|ZIP3|p60|p62|p62B	FRAP|FRAP1|FRAP2|RAFT1|RAPT1	Affinity Capture-Western	physical	Duran A (2011)	PUBMED:21981924	9606	9606	Low Throughput	-	-	figure 1.	-	BIOGRID	Q13501	-	NP_003891|NP_001135771|NP_001135770	P42345	-	NP_004949|NP_001373430|NP_001373429	-	-	-	-	-	-	Homo sapiens	Homo sapiens
715326	8878	84335	114397	124059	-	-	SQSTM1	AKT1S1	A170|OSIL|PDB3|ZIP3|p60|p62|p62B	Lobe|PRAS40	Affinity Capture-Western	physical	Duran A (2011)	PUBMED:21981924	9606	9606	Low Throughput	-	-	figure 1.	-	BIOGRID	Q13501	-	NP_003891|NP_001135771|NP_001135770	Q96B36	A0A024QZF6	NP_115751|NP_001265089|NP_001265088|NP_001092102|NP_001092103	-	-	-	-	-	-	Homo sapiens	Homo sapiens
715327	64223	8878	122113	114397	-	-	MLST8	SQSTM1	GBL|GbetaL|LST8|POP3|WAT1	A170|OSIL|PDB3|ZIP3|p60|p62|p62B	Affinity Capture-Western	physical	Duran A (2011)	PUBMED:21981924	9606	9606	Low Throughput	-	-	figure 1.	-	BIOGRID	Q9BVC4	-	NP_071767|NP_001186102|NP_001186104|NP_001186103	Q13501	-	NP_003891|NP_001135771|NP_001135770	-	-	-	-	-	-	Homo sapiens	Homo sapiens
715328	8878	6198	114397	112112	-	-	SQSTM1	RPS6KB1	A170|OSIL|PDB3|ZIP3|p60|p62|p62B	PS6K|S6K|S6K-beta-1|S6K1|STK14A|p70 S6KA|p70(S6K)-alpha|p70-S6K|p70-alpha	Affinity Capture-Western	physical	Duran A (2011)	PUBMED:21981924	9606	9606	Low Throughput	-	-	figure 1.	-	BIOGRID	Q13501	-	NP_003891|NP_001135771|NP_001135770	P23443	-	NP_003152|NP_001258971|NP_001258973|NP_001258972|NP_001258989|NP_001356598|NP_001356599|NP_001356600|NP_001356601	-	-	-	-	-	-	Homo sapiens	Homo sapiens
715333	8878	64121	114397	122074	-	-	SQSTM1	RRAGC	A170|OSIL|PDB3|ZIP3|p60|p62|p62B	GTR2|RAGC|TIB929	Affinity Capture-Western	physical	Duran A (2011)	PUBMED:21981924	9606	9606	Low Throughput	-	-	figure 4.	-	BIOGRID	Q13501	-	NP_003891|NP_001135771|NP_001135770	Q9HB90	B4DQ03|B4DQG4	NP_071440|NP_001258780	-	-	-	-	-	-	Homo sapiens	Homo sapiens
715334	8878	10325	114397	115608	-	RP11-465E19.1	SQSTM1	RRAGB	A170|OSIL|PDB3|ZIP3|p60|p62|p62B	RAGB|bA465E19.1	Affinity Capture-Western	physical	Duran A (2011)	PUBMED:21981924	9606	9606	Low Throughput	-	-	figure 4.	-	BIOGRID	Q13501	-	NP_003891|NP_001135771|NP_001135770	Q5VZM2	-	NP_057740|NP_006055	-	-	-	-	-	-	Homo sapiens	Homo sapiens
715338	64121	8878	122074	114397	-	-	RRAGC	SQSTM1	GTR2|RAGC|TIB929	A170|OSIL|PDB3|ZIP3|p60|p62|p62B	Affinity Capture-Western	physical	Duran A (2011)	PUBMED:21981924	9606	9606	Low Throughput	-	-	figure 4.|figure 5.	-	BIOGRID	Q9HB90	B4DQ03|B4DQG4	NP_071440|NP_001258780	Q13501	-	NP_003891|NP_001135771|NP_001135770	-	-	-	-	-	-	Homo sapiens	Homo sapiens
715340	57521	8878	121582	114397	-	-	RPTOR	SQSTM1	KOG1|Mip1	A170|OSIL|PDB3|ZIP3|p60|p62|p62B	Affinity Capture-Western	physical	Duran A (2011)	PUBMED:21981924	9606	9606	Low Throughput	-	-	figure 4.	-	BIOGRID	Q8N122	Q6DKI0	NP_065812|NP_001156506	Q13501	-	NP_003891|NP_001135771|NP_001135770	-	-	-	-	-	-	Homo sapiens	Homo sapiens
717056	1025	8878	107459	114397	RP11-228B15.5	-	CDK9	SQSTM1	C-2k|CDC2L4|CTK1|PITALRE|TAK	A170|OSIL|PDB3|ZIP3|p60|p62|p62B	Co-fractionation	physical	Garcia-Martinez LF (1997)	PUBMED:9184228	9606	9606	Low Throughput	-	-	-	-	BIOGRID	P50750	A0A024R880	NP_001252	Q13501	-	NP_003891|NP_001135771|NP_001135770	-	-	-	-	-	-	Homo sapiens	Homo sapiens
717066	155871	8878	1205541	114397	HIV1gp5	-	tat	SQSTM1	-	A170|OSIL|PDB3|ZIP3|p60|p62|p62B	Affinity Capture-Western	physical	Garcia-Martinez LF (1997)	PUBMED:9184228	11676	9606	Low Throughput	-	-	-	-	BIOGRID	P04608	-	NP_057853	Q13501	-	NP_003891|NP_001135771|NP_001135770	-	-	-	-	-	-	Human Immunodeficiency Virus 1	Homo sapiens
721702	200734	8878	128344	114397	-	-	SPRED2	SQSTM1	Spred-2	A170|OSIL|PDB3|ZIP3|p60|p62|p62B	Affinity Capture-Western	physical	Mardakheh FK (2009)	PUBMED:19822672	9606	9606	Low Throughput	-	-	-	-	BIOGRID	Q7Z698	B3KPL5	NP_861449|NP_001121682	Q13501	-	NP_003891|NP_001135771|NP_001135770	-	-	-	-	-	-	Homo sapiens	Homo sapiens
722116	8878	5590	114397	111576	-	RP11-181G12.1	SQSTM1	PRKCZ	A170|OSIL|PDB3|ZIP3|p60|p62|p62B	PKC-ZETA|PKC2	Reconstituted Complex	physical	Wilson MI (2003)	PUBMED:12887891	9606	9606	Low Throughput	-	-	-	-	BIOGRID	Q13501	-	NP_003891|NP_001135771|NP_001135770	Q05513	-	NP_001028754|NP_002735|NP_001229803|NP_001028753	-	-	-	-	-	-	Homo sapiens	Homo sapiens
722118	8878	8878	114397	114397	-	-	SQSTM1	SQSTM1	A170|OSIL|PDB3|ZIP3|p60|p62|p62B	A170|OSIL|PDB3|ZIP3|p60|p62|p62B	Reconstituted Complex	physical	Wilson MI (2003)	PUBMED:12887891	9606	9606	Low Throughput	-	-	-	-	BIOGRID	Q13501	-	NP_003891|NP_001135771|NP_001135770	Q13501	-	NP_003891|NP_001135771|NP_001135770	-	-	-	-	-	-	Homo sapiens	Homo sapiens
722414	85363	8878	124491	114397	-	-	TRIM5	SQSTM1	RNF88|TRIM5alpha	A170|OSIL|PDB3|ZIP3|p60|p62|p62B	Affinity Capture-Western	physical	O'Connor C (2010)	PUBMED:20357094	9606	9606	Low Throughput	-	-	-	-	BIOGRID	Q9C035	-	NP_149084|NP_149023|NP_149083	Q13501	-	NP_003891|NP_001135771|NP_001135770	-	-	-	-	-	-	Homo sapiens	Homo sapiens
722415	574288	8878	695095	114397	-	-	TRIM5	SQSTM1	-	A170|OSIL|PDB3|ZIP3|p60|p62|p62B	Affinity Capture-Western	physical	O'Connor C (2010)	PUBMED:20357094	9544	9606	Low Throughput	-	-	-	-	BIOGRID	Q0PF16	-	NP_001028082	Q13501	-	NP_003891|NP_001135771|NP_001135770	-	-	-	-	-	-	Macaca mulatta	Homo sapiens
722425	84962	8878	124393	114397	-	-	AJUBA	SQSTM1	JUB	A170|OSIL|PDB3|ZIP3|p60|p62|p62B	Two-hybrid	physical	Feng Y (2005)	PUBMED:15870274	9606	9606	Low Throughput	-	-	-	-	BIOGRID	Q96IF1	-	NP_932352|NP_116265|NP_001276026	Q13501	-	NP_003891|NP_001135771|NP_001135770	-	-	-	-	-	-	Homo sapiens	Homo sapiens
722426	84962	8878	124393	114397	-	-	AJUBA	SQSTM1	JUB	A170|OSIL|PDB3|ZIP3|p60|p62|p62B	Affinity Capture-Western	physical	Feng Y (2005)	PUBMED:15870274	9606	9606	Low Throughput	-	-	-	-	BIOGRID	Q96IF1	-	NP_932352|NP_116265|NP_001276026	Q13501	-	NP_003891|NP_001135771|NP_001135770	-	-	-	-	-	-	Homo sapiens	Homo sapiens
722427	8878	8994	114397	114475	-	-	SQSTM1	LIMD1	A170|OSIL|PDB3|ZIP3|p60|p62|p62B	-	Affinity Capture-Western	physical	Feng Y (2005)	PUBMED:15870274	9606	9606	Low Throughput	-	-	-	-	BIOGRID	Q13501	-	NP_003891|NP_001135771|NP_001135770	Q9UGP4	-	NP_055055	-	-	-	-	-	-	Homo sapiens	Homo sapiens
722428	8878	84962	114397	124393	-	-	SQSTM1	AJUBA	A170|OSIL|PDB3|ZIP3|p60|p62|p62B	JUB	Affinity Capture-Western	physical	Feng Y (2005)	PUBMED:15870274	9606	9606	Low Throughput	-	-	-	-	BIOGRID	Q13501	-	NP_003891|NP_001135771|NP_001135770	Q96IF1	-	NP_932352|NP_116265|NP_001276026	-	-	-	-	-	-	Homo sapiens	Homo sapiens
722429	8878	5590	114397	111576	-	RP11-181G12.1	SQSTM1	PRKCZ	A170|OSIL|PDB3|ZIP3|p60|p62|p62B	PKC-ZETA|PKC2	Affinity Capture-Western	physical	Feng Y (2005)	PUBMED:15870274	9606	9606	Low Throughput	-	-	-	-	BIOGRID	Q13501	-	NP_003891|NP_001135771|NP_001135770	Q05513	-	NP_001028754|NP_002735|NP_001229803|NP_001028753	-	-	-	-	-	-	Homo sapiens	Homo sapiens
722430	8878	7189	114397	113041	-	-	SQSTM1	TRAF6	A170|OSIL|PDB3|ZIP3|p60|p62|p62B	MGC:3310|RNF85	Affinity Capture-Western	physical	Feng Y (2005)	PUBMED:15870274	9606	9606	Low Throughput	-	-	-	-	BIOGRID	Q13501	-	NP_003891|NP_001135771|NP_001135770	Q9Y4K3	-	NP_004611|NP_665802	-	-	-	-	-	-	Homo sapiens	Homo sapiens
722483	8878	5584	114397	111570	-	-	SQSTM1	PRKCI	A170|OSIL|PDB3|ZIP3|p60|p62|p62B	DXS1179E|PKCI|nPKC-iota	Affinity Capture-Western	physical	Lamark T (2003)	PUBMED:12813044	9606	9606	Low Throughput	-	-	-	-	BIOGRID	Q13501	-	NP_003891|NP_001135771|NP_001135770	P41743	-	NP_002731	-	-	-	-	-	-	Homo sapiens	Homo sapiens
722484	8878	5607	114397	111593	-	-	SQSTM1	MAP2K5	A170|OSIL|PDB3|ZIP3|p60|p62|p62B	HsT17454|MAPKK5|MEK5|PRKMK5	Affinity Capture-Western	physical	Lamark T (2003)	PUBMED:12813044	9606	9606	Low Throughput	-	-	-	-	BIOGRID	Q13501	-	NP_003891|NP_001135771|NP_001135770	Q13163	A0A024R5Y2|A0A024R5X5	NP_001193733|NP_002748|NP_660143	-	-	-	-	-	-	Homo sapiens	Homo sapiens
722486	5607	8878	111593	114397	-	-	MAP2K5	SQSTM1	HsT17454|MAPKK5|MEK5|PRKMK5	A170|OSIL|PDB3|ZIP3|p60|p62|p62B	Affinity Capture-Western	physical	Lamark T (2003)	PUBMED:12813044	9606	9606	Low Throughput	-	-	-	-	BIOGRID	Q13163	A0A024R5Y2|A0A024R5X5	NP_001193733|NP_002748|NP_660143	Q13501	-	NP_003891|NP_001135771|NP_001135770	-	-	-	-	-	-	Homo sapiens	Homo sapiens
722488	5584	8878	111570	114397	-	-	PRKCI	SQSTM1	DXS1179E|PKCI|nPKC-iota	A170|OSIL|PDB3|ZIP3|p60|p62|p62B	Affinity Capture-Western	physical	Lamark T (2003)	PUBMED:12813044	9606	9606	Low Throughput	-	-	-	-	BIOGRID	P41743	-	NP_002731	Q13501	-	NP_003891|NP_001135771|NP_001135770	-	-	-	-	-	-	Homo sapiens	Homo sapiens
722489	8878	8878	114397	114397	-	-	SQSTM1	SQSTM1	A170|OSIL|PDB3|ZIP3|p60|p62|p62B	A170|OSIL|PDB3|ZIP3|p60|p62|p62B	Two-hybrid	physical	Lamark T (2003)	PUBMED:12813044	9606	9606	Low Throughput	-	-	-	-	BIOGRID	Q13501	-	NP_003891|NP_001135771|NP_001135770	Q13501	-	NP_003891|NP_001135771|NP_001135770	-	-	-	-	-	-	Homo sapiens	Homo sapiens
722498	8878	4077	114397	110253	-	MIG19	SQSTM1	NBR1	A170|OSIL|PDB3|ZIP3|p60|p62|p62B	1A1-3B|IAI3B|M17S2	Affinity Capture-Western	physical	Lamark T (2003)	PUBMED:12813044	9606	9606	Low Throughput	-	-	-	-	BIOGRID	Q13501	-	NP_003891|NP_001135771|NP_001135770	Q14596	B7Z5R6|A0A024R1V3	NP_114064|NP_005890|NP_001278500|NP_001278501|NP_114068	-	-	-	-	-	-	Homo sapiens	Homo sapiens
722499	4077	8878	110253	114397	MIG19	-	NBR1	SQSTM1	1A1-3B|IAI3B|M17S2	A170|OSIL|PDB3|ZIP3|p60|p62|p62B	Affinity Capture-Western	physical	Lamark T (2003)	PUBMED:12813044	9606	9606	Low Throughput	-	-	-	-	BIOGRID	Q14596	B7Z5R6|A0A024R1V3	NP_114064|NP_005890|NP_001278500|NP_001278501|NP_114068	Q13501	-	NP_003891|NP_001135771|NP_001135770	-	-	-	-	-	-	Homo sapiens	Homo sapiens
722505	8878	5607	114397	111593	-	-	SQSTM1	MAP2K5	A170|OSIL|PDB3|ZIP3|p60|p62|p62B	HsT17454|MAPKK5|MEK5|PRKMK5	Reconstituted Complex	physical	Lamark T (2003)	PUBMED:12813044	9606	9606	Low Throughput	-	-	-	-	BIOGRID	Q13501	-	NP_003891|NP_001135771|NP_001135770	Q13163	A0A024R5Y2|A0A024R5X5	NP_001193733|NP_002748|NP_660143	-	-	-	-	-	-	Homo sapiens	Homo sapiens
722506	8878	5584	114397	111570	-	-	SQSTM1	PRKCI	A170|OSIL|PDB3|ZIP3|p60|p62|p62B	DXS1179E|PKCI|nPKC-iota	Reconstituted Complex	physical	Lamark T (2003)	PUBMED:12813044	9606	9606	Low Throughput	-	-	-	-	BIOGRID	Q13501	-	NP_003891|NP_001135771|NP_001135770	P41743	-	NP_002731	-	-	-	-	-	-	Homo sapiens	Homo sapiens
722532	9817	8878	115156	114397	-	-	KEAP1	SQSTM1	INrf2|KLHL19	A170|OSIL|PDB3|ZIP3|p60|p62|p62B	Affinity Capture-Western	physical	Copple IM (2010)	PUBMED:20378532	9606	9606	Low Throughput	-	-	-	-	BIOGRID	Q14145	A0A024R7C0	NP_036421|NP_987096	Q13501	-	NP_003891|NP_001135771|NP_001135770	-	-	-	-	-	-	Homo sapiens	Homo sapiens
722533	8878	9817	114397	115156	-	-	SQSTM1	KEAP1	A170|OSIL|PDB3|ZIP3|p60|p62|p62B	INrf2|KLHL19	Affinity Capture-Western	physical	Copple IM (2010)	PUBMED:20378532	9606	9606	Low Throughput	-	-	-	-	BIOGRID	Q13501	-	NP_003891|NP_001135771|NP_001135770	Q14145	A0A024R7C0	NP_036421|NP_987096	-	-	-	-	-	-	Homo sapiens	Homo sapiens
722563	1432	8878	107819	114397	RP1-179N16.5	-	MAPK14	SQSTM1	CSBP|CSBP1|CSBP2|CSPB1|EXIP|Mxi2|PRKM14|PRKM15|RK|SAPK2A|p38|p38ALPHA	A170|OSIL|PDB3|ZIP3|p60|p62|p62B	Affinity Capture-Western	physical	Sudo T (2000)	PUBMED:10708586	9606	9606	Low Throughput	-	-	figure 1.	-	BIOGRID	Q16539	B4E0K5|A0A024RD15|L7RSM2	NP_620581|NP_001306|NP_620582|NP_620583	Q13501	-	NP_003891|NP_001135771|NP_001135770	-	-	-	-	-	-	Homo sapiens	Homo sapiens
722565	8878	1432	114397	107819	-	RP1-179N16.5	SQSTM1	MAPK14	A170|OSIL|PDB3|ZIP3|p60|p62|p62B	CSBP|CSBP1|CSBP2|CSPB1|EXIP|Mxi2|PRKM14|PRKM15|RK|SAPK2A|p38|p38ALPHA	Affinity Capture-Western	physical	Sudo T (2000)	PUBMED:10708586	9606	9606	Low Throughput	-	-	figure 1.	-	BIOGRID	Q13501	-	NP_003891|NP_001135771|NP_001135770	Q16539	B4E0K5|A0A024RD15|L7RSM2	NP_620581|NP_001306|NP_620582|NP_620583	-	-	-	-	-	-	Homo sapiens	Homo sapiens
724006	84875	8878	124320	114397	-	-	PARP10	SQSTM1	ARTD10	A170|OSIL|PDB3|ZIP3|p60|p62|p62B	Co-localization	physical	Kleine H (2012)	PUBMED:22992334	9606	9606	Low Throughput	-	-	-	-	BIOGRID	Q53GL7	E9PNI7	NP_001304824|NP_116178	Q13501	-	NP_003891|NP_001135771|NP_001135770	-	-	-	-	-	-	Homo sapiens	Homo sapiens
724007	84875	8878	124320	114397	-	-	PARP10	SQSTM1	ARTD10	A170|OSIL|PDB3|ZIP3|p60|p62|p62B	Affinity Capture-Western	physical	Kleine H (2012)	PUBMED:22992334	9606	9606	Low Throughput	-	-	-	-	BIOGRID	Q53GL7	E9PNI7	NP_001304824|NP_116178	Q13501	-	NP_003891|NP_001135771|NP_001135770	-	-	-	-	-	-	Homo sapiens	Homo sapiens
724008	8878	84875	114397	124320	-	-	SQSTM1	PARP10	A170|OSIL|PDB3|ZIP3|p60|p62|p62B	ARTD10	Affinity Capture-Western	physical	Kleine H (2012)	PUBMED:22992334	9606	9606	Low Throughput	-	-	-	-	BIOGRID	Q13501	-	NP_003891|NP_001135771|NP_001135770	Q53GL7	E9PNI7	NP_001304824|NP_116178	-	-	-	-	-	-	Homo sapiens	Homo sapiens
726838	1432	8878	107819	114397	RP1-179N16.5	-	MAPK14	SQSTM1	CSBP|CSBP1|CSBP2|CSPB1|EXIP|Mxi2|PRKM14|PRKM15|RK|SAPK2A|p38|p38ALPHA	A170|OSIL|PDB3|ZIP3|p60|p62|p62B	Affinity Capture-Western	physical	Kawai K (2008)	PUBMED:18296712	9606	9606	Low Throughput	-	-	-	-	BIOGRID	Q16539	B4E0K5|A0A024RD15|L7RSM2	NP_620581|NP_001306|NP_620582|NP_620583	Q13501	-	NP_003891|NP_001135771|NP_001135770	-	-	-	-	-	-	Homo sapiens	Homo sapiens
726839	8878	1432	114397	107819	-	RP1-179N16.5	SQSTM1	MAPK14	A170|OSIL|PDB3|ZIP3|p60|p62|p62B	CSBP|CSBP1|CSBP2|CSPB1|EXIP|Mxi2|PRKM14|PRKM15|RK|SAPK2A|p38|p38ALPHA	Reconstituted Complex	physical	Kawai K (2008)	PUBMED:18296712	9606	9606	Low Throughput	-	-	-	-	BIOGRID	Q13501	-	NP_003891|NP_001135771|NP_001135770	Q16539	B4E0K5|A0A024RD15|L7RSM2	NP_620581|NP_001306|NP_620582|NP_620583	-	-	-	-	-	-	Homo sapiens	Homo sapiens
727459	155459	8878	1205539	114397	HIV1gp3	-	vif	SQSTM1	-	A170|OSIL|PDB3|ZIP3|p60|p62|p62B	Affinity Capture-Western	physical	Jaeger S (2012)	PUBMED:22190037	11676	9606	Low Throughput	-	-	-	-	BIOGRID	P69723|P69721|P69720	-	NP_057851	Q13501	-	NP_003891|NP_001135771|NP_001135770	-	-	-	-	-	-	Human Immunodeficiency Virus 1	Homo sapiens
727468	156110	8878	1205545	114397	HIV1gp9	-	nef	SQSTM1	-	A170|OSIL|PDB3|ZIP3|p60|p62|p62B	Affinity Capture-Western	physical	Jaeger S (2012)	PUBMED:22190037	11676	9606	Low Throughput	-	-	-	-	BIOGRID	P04601	-	NP_057857	Q13501	-	NP_003891|NP_001135771|NP_001135770	-	-	-	-	-	-	Human Immunodeficiency Virus 1	Homo sapiens
730023	8797	8878	114325	114397	-	-	TNFRSF10A	SQSTM1	APO2|CD261|DR4|TRAILR-1|TRAILR1	A170|OSIL|PDB3|ZIP3|p60|p62|p62B	Affinity Capture-Western	physical	Jin Z (2009)	PUBMED:19427028	9606	9606	Low Throughput	-	-	-	-	BIOGRID	O00220	-	NP_003835	Q13501	-	NP_003891|NP_001135771|NP_001135770	-	-	-	-	-	-	Homo sapiens	Homo sapiens
736388	3064	8878	109314	114397	-	-	HTT	SQSTM1	HD|IT15	A170|OSIL|PDB3|ZIP3|p60|p62|p62B	Affinity Capture-Western	physical	Filimonenko M (2010)	PUBMED:20417604	9606	9606	Low Throughput	-	-	-	-	BIOGRID	P42858	-	NP_002102	Q13501	-	NP_003891|NP_001135771|NP_001135770	-	-	-	-	-	-	Homo sapiens	Homo sapiens
752424	3181	8878	109422	114397	-	-	HNRNPA2B1	SQSTM1	HNRNPA2|HNRNPB1|HNRPA2|HNRPA2B1|HNRPB1|IBMPFD2|RNPA2|SNRPB1	A170|OSIL|PDB3|ZIP3|p60|p62|p62B	Co-fractionation	physical	Havugimana PC (2012)	PUBMED:22939629	9606	9606	High Throughput	0.781	-	Denoised score >= 0.75	-	BIOGRID	P22626	A0A024RA27|A0A024RA61	NP_112533|NP_002128	Q13501	-	NP_003891|NP_001135771|NP_001135770	-	-	-	-	-	-	Homo sapiens	Homo sapiens
754066	6389	8878	112290	114397	-	-	SDHA	SQSTM1	CMD1GG|FP|PGL5|SDH1|SDH2|SDHF	A170|OSIL|PDB3|ZIP3|p60|p62|p62B	Co-fractionation	physical	Havugimana PC (2012)	PUBMED:22939629	9606	9606	High Throughput	0.756	-	Denoised score >= 0.75	-	BIOGRID	P31040	A0A024QZ30|D6RFM5	NP_001317687|NP_004159|NP_001281261	Q13501	-	NP_003891|NP_001135771|NP_001135770	-	-	-	-	-	-	Homo sapiens	Homo sapiens
811813	8878	857	114397	107305	-	-	SQSTM1	CAV1	A170|OSIL|PDB3|ZIP3|p60|p62|p62B	BSCL3|CGL3|LCCNS|MSTP085|PPH3|VIP21	Affinity Capture-Western	physical	Liang X (2013)	PUBMED:23333919	9606	9606	Low Throughput	-	-	-	-	BIOGRID	Q13501	-	NP_003891|NP_001135771|NP_001135770	Q03135	A0A024R757|Q2TNI1|Q59E85|Q7Z4F3|A9XTE5	NP_001744|NP_001166368|NP_001166366|NP_001166367	-	-	-	-	-	-	Homo sapiens	Homo sapiens
811814	8878	637	114397	107106	-	-	SQSTM1	BID	A170|OSIL|PDB3|ZIP3|p60|p62|p62B	FP497	Affinity Capture-Western	physical	Liang X (2013)	PUBMED:23333919	9606	9606	Low Throughput	-	-	-	-	BIOGRID	Q13501	-	NP_003891|NP_001135771|NP_001135770	P55957	B2ZP79|A8ASI8|B3KT21	NP_001231499|NP_001231498|NP_001231496|NP_001231501|NP_001187|NP_932071|NP_932070	-	-	-	-	-	-	Homo sapiens	Homo sapiens
811815	8878	355	114397	106851	-	RP11-399O19.7	SQSTM1	FAS	A170|OSIL|PDB3|ZIP3|p60|p62|p62B	ALPS1A|APO-1|APT1|CD95|FAS1|FASTM|TNFRSF6	Affinity Capture-Western	physical	Liang X (2013)	PUBMED:23333919	9606	9606	Low Throughput	-	-	-	-	BIOGRID	Q13501	-	NP_003891|NP_001135771|NP_001135770	P25445	Q59FU8	NP_690610|NP_690611|NP_000034	-	-	-	-	-	-	Homo sapiens	Homo sapiens
811816	8878	81631	114397	123565	-	-	SQSTM1	MAP1LC3B	A170|OSIL|PDB3|ZIP3|p60|p62|p62B	ATG8F|LC3B|MAP1A/1BLC3|MAP1LC3B-a	Affinity Capture-Western	physical	Liang X (2013)	PUBMED:23333919	9606	9606	Low Throughput	-	-	-	-	BIOGRID	Q13501	-	NP_003891|NP_001135771|NP_001135770	Q9GZQ8	Q658J6	NP_073729	-	-	-	-	-	-	Homo sapiens	Homo sapiens
811817	637	8878	107106	114397	-	-	BID	SQSTM1	FP497	A170|OSIL|PDB3|ZIP3|p60|p62|p62B	Affinity Capture-Western	physical	Liang X (2013)	PUBMED:23333919	9606	9606	Low Throughput	-	-	-	-	BIOGRID	P55957	B2ZP79|A8ASI8|B3KT21	NP_001231499|NP_001231498|NP_001231496|NP_001231501|NP_001187|NP_932071|NP_932070	Q13501	-	NP_003891|NP_001135771|NP_001135770	-	-	-	-	-	-	Homo sapiens	Homo sapiens
811818	355	8878	106851	114397	RP11-399O19.7	-	FAS	SQSTM1	ALPS1A|APO-1|APT1|CD95|FAS1|FASTM|TNFRSF6	A170|OSIL|PDB3|ZIP3|p60|p62|p62B	Affinity Capture-Western	physical	Liang X (2013)	PUBMED:23333919	9606	9606	Low Throughput	-	-	-	-	BIOGRID	P25445	Q59FU8	NP_690610|NP_690611|NP_000034	Q13501	-	NP_003891|NP_001135771|NP_001135770	-	-	-	-	-	-	Homo sapiens	Homo sapiens
811819	81631	8878	123565	114397	-	-	MAP1LC3B	SQSTM1	ATG8F|LC3B|MAP1A/1BLC3|MAP1LC3B-a	A170|OSIL|PDB3|ZIP3|p60|p62|p62B	Affinity Capture-Western	physical	Liang X (2013)	PUBMED:23333919	9606	9606	Low Throughput	-	-	-	-	BIOGRID	Q9GZQ8	Q658J6	NP_073729	Q13501	-	NP_003891|NP_001135771|NP_001135770	-	-	-	-	-	-	Homo sapiens	Homo sapiens
814035	84557	8878	124137	114397	RP11-346K17.1	-	MAP1LC3A	SQSTM1	ATG8E|LC3|LC3A|MAP1ALC3|MAP1BLC3	A170|OSIL|PDB3|ZIP3|p60|p62|p62B	Affinity Capture-Western	physical	Pan JA (2012)	PUBMED:23239879	9606	9606	Low Throughput	-	-	-	-	BIOGRID	Q9H492	-	NP_115903|NP_852610	Q13501	-	NP_003891|NP_001135771|NP_001135770	-	-	-	-	-	-	Homo sapiens	Homo sapiens
814164	83667	8878	123724	114397	-	-	SESN2	SQSTM1	HI95|SES2|SEST2	A170|OSIL|PDB3|ZIP3|p60|p62|p62B	Affinity Capture-Western	physical	Bae SH (2013)	PUBMED:23274085	9606	9606	Low Throughput	-	-	-	-	BIOGRID	P58004	-	NP_113647	Q13501	-	NP_003891|NP_001135771|NP_001135770	-	-	-	-	-	-	Homo sapiens	Homo sapiens
814167	27244	8878	118092	114397	RP11-787I22.2	-	SESN1	SQSTM1	PA26|SEST1	A170|OSIL|PDB3|ZIP3|p60|p62|p62B	Affinity Capture-Western	physical	Bae SH (2013)	PUBMED:23274085	9606	9606	Low Throughput	-	-	-	-	BIOGRID	Q9Y6P5	-	NP_001186863|NP_001186862|NP_055269	Q13501	-	NP_003891|NP_001135771|NP_001135770	-	-	-	-	-	-	Homo sapiens	Homo sapiens
814446	7316	8878	113164	114397	-	-	UBC	SQSTM1	HMG20	A170|OSIL|PDB3|ZIP3|p60|p62|p62B	Reconstituted Complex	physical	Nathan JA (2013)	PUBMED:23314748	9606	9606	High Throughput	-	-	#LPPI|Likely protein-protein interaction|binds K63-linked poly-ubiquitin chains in vitro|identified by MS	-	BIOGRID	P0CG48	-	NP_066289	Q13501	-	NP_003891|NP_001135771|NP_001135770	-	-	-	-	-	-	Homo sapiens	Homo sapiens
815859	8878	9817	114397	115156	-	-	SQSTM1	KEAP1	A170|OSIL|PDB3|ZIP3|p60|p62|p62B	INrf2|KLHL19	Affinity Capture-Western	physical	Wright T (2013)	PUBMED:23117207	9606	9606	Low Throughput	-	-	-	-	BIOGRID	Q13501	-	NP_003891|NP_001135771|NP_001135770	Q14145	A0A024R7C0	NP_036421|NP_987096	-	-	-	-	-	-	Homo sapiens	Homo sapiens
825307	10892	8878	116098	114397	-	-	MALT1	SQSTM1	IMD12|MLT|MLT1	A170|OSIL|PDB3|ZIP3|p60|p62|p62B	Affinity Capture-Western	physical	Martin P (2006)	PUBMED:16874300	9606	9606	Low Throughput	-	-	-	-	BIOGRID	Q9UDY8	A8K5S1	NP_006776|NP_776216	Q13501	-	NP_003891|NP_001135771|NP_001135770	-	-	-	-	-	-	Homo sapiens	Homo sapiens
825308	8878	10892	114397	116098	-	-	SQSTM1	MALT1	A170|OSIL|PDB3|ZIP3|p60|p62|p62B	IMD12|MLT|MLT1	Affinity Capture-Western	physical	Martin P (2006)	PUBMED:16874300	9606	9606	Low Throughput	-	-	-	-	BIOGRID	Q13501	-	NP_003891|NP_001135771|NP_001135770	Q9UDY8	A8K5S1	NP_006776|NP_776216	-	-	-	-	-	-	Homo sapiens	Homo sapiens
825309	8878	7189	114397	113041	-	-	SQSTM1	TRAF6	A170|OSIL|PDB3|ZIP3|p60|p62|p62B	MGC:3310|RNF85	Affinity Capture-Western	physical	Martin P (2006)	PUBMED:16874300	9606	9606	Low Throughput	-	-	-	-	BIOGRID	Q13501	-	NP_003891|NP_001135771|NP_001135770	Q9Y4K3	-	NP_004611|NP_665802	-	-	-	-	-	-	Homo sapiens	Homo sapiens
825311	7189	8878	113041	114397	-	-	TRAF6	SQSTM1	MGC:3310|RNF85	A170|OSIL|PDB3|ZIP3|p60|p62|p62B	Affinity Capture-Western	physical	Martin P (2006)	PUBMED:16874300	9606	9606	Low Throughput	-	-	-	-	BIOGRID	Q9Y4K3	-	NP_004611|NP_665802	Q13501	-	NP_003891|NP_001135771|NP_001135770	-	-	-	-	-	-	Homo sapiens	Homo sapiens
825312	8517	8878	114089	114397	-	-	IKBKG	SQSTM1	AMCBX1|FIP-3|FIP3|Fip3p|IKK-gamma|IMD33|IP|IP1|IP2|IPD2|NEMO|ZC2HC9	A170|OSIL|PDB3|ZIP3|p60|p62|p62B	Affinity Capture-Western	physical	Martin P (2006)	PUBMED:16874300	9606	9606	Low Throughput	-	-	-	-	BIOGRID	Q9Y6K9	A0A087X1B1	NP_003630|NP_001138727|NP_001364244|NP_001364243|NP_001364242|NP_001364241|NP_001308326|NP_001308325|NP_001093327|NP_001093326	Q13501	-	NP_003891|NP_001135771|NP_001135770	-	-	-	-	-	-	Homo sapiens	Homo sapiens
825313	8878	4077	114397	110253	-	MIG19	SQSTM1	NBR1	A170|OSIL|PDB3|ZIP3|p60|p62|p62B	1A1-3B|IAI3B|M17S2	Affinity Capture-Western	physical	Yang JQ (2010)	PUBMED:20808283	9606	9606	Low Throughput	-	-	-	-	BIOGRID	Q13501	-	NP_003891|NP_001135771|NP_001135770	Q14596	B7Z5R6|A0A024R1V3	NP_114064|NP_005890|NP_001278500|NP_001278501|NP_114068	-	-	-	-	-	-	Homo sapiens	Homo sapiens
825314	8878	5584	114397	111570	-	-	SQSTM1	PRKCI	A170|OSIL|PDB3|ZIP3|p60|p62|p62B	DXS1179E|PKCI|nPKC-iota	Affinity Capture-Western	physical	Yang JQ (2010)	PUBMED:20808283	9606	9606	Low Throughput	-	-	-	-	BIOGRID	Q13501	-	NP_003891|NP_001135771|NP_001135770	P41743	-	NP_002731	-	-	-	-	-	-	Homo sapiens	Homo sapiens
825315	5584	8878	111570	114397	-	-	PRKCI	SQSTM1	DXS1179E|PKCI|nPKC-iota	A170|OSIL|PDB3|ZIP3|p60|p62|p62B	Affinity Capture-Western	physical	Yang JQ (2010)	PUBMED:20808283	9606	9606	Low Throughput	-	-	-	-	BIOGRID	P41743	-	NP_002731	Q13501	-	NP_003891|NP_001135771|NP_001135770	-	-	-	-	-	-	Homo sapiens	Homo sapiens
825691	8878	80206	114397	123175	-	-	SQSTM1	FHOD3	A170|OSIL|PDB3|ZIP3|p60|p62|p62B	FHOS2|Formactin2	Affinity Capture-Western	physical	Iskratsch T (2010)	PUBMED:21149568	9606	9606	Low Throughput	-	-	-	-	BIOGRID	Q13501	-	NP_003891|NP_001135771|NP_001135770	Q2V2M9	-	NP_079411|NP_001268669|NP_001268668	-	-	-	-	-	-	Homo sapiens	Homo sapiens
825692	8878	80206	114397	123175	-	-	SQSTM1	FHOD3	A170|OSIL|PDB3|ZIP3|p60|p62|p62B	FHOS2|Formactin2	Two-hybrid	physical	Iskratsch T (2010)	PUBMED:21149568	9606	9606	Low Throughput	-	-	-	-	BIOGRID	Q13501	-	NP_003891|NP_001135771|NP_001135770	Q2V2M9	-	NP_079411|NP_001268669|NP_001268668	-	-	-	-	-	-	Homo sapiens	Homo sapiens
825694	80206	8878	123175	114397	-	-	FHOD3	SQSTM1	FHOS2|Formactin2	A170|OSIL|PDB3|ZIP3|p60|p62|p62B	Affinity Capture-Western	physical	Iskratsch T (2010)	PUBMED:21149568	9606	9606	Low Throughput	-	-	-	-	BIOGRID	Q2V2M9	-	NP_079411|NP_001268669|NP_001268668	Q13501	-	NP_003891|NP_001135771|NP_001135770	-	-	-	-	-	-	Homo sapiens	Homo sapiens
828799	852200	8878	32625	114397	YBL078C	-	ATG8	SQSTM1	APG8|AUT7|CVT5|ubiquitin-like protein ATG8|L000004607|L000004604	A170|OSIL|PDB3|ZIP3|p60|p62|p62B	Two-hybrid	physical	Novak I (2010)	PUBMED:20010802	559292	9606	Low Throughput	-	-	-	-	BIOGRID	P38182	-	NP_009475	Q13501	-	NP_003891|NP_001135771|NP_001135770	-	-	-	-	-	-	Saccharomyces cerevisiae (S288c)	Homo sapiens
828803	81631	8878	123565	114397	-	-	MAP1LC3B	SQSTM1	ATG8F|LC3B|MAP1A/1BLC3|MAP1LC3B-a	A170|OSIL|PDB3|ZIP3|p60|p62|p62B	Two-hybrid	physical	Novak I (2010)	PUBMED:20010802	9606	9606	Low Throughput	-	-	-	-	BIOGRID	Q9GZQ8	Q658J6	NP_073729	Q13501	-	NP_003891|NP_001135771|NP_001135770	-	-	-	-	-	-	Homo sapiens	Homo sapiens
828812	81631	8878	123565	114397	-	-	MAP1LC3B	SQSTM1	ATG8F|LC3B|MAP1A/1BLC3|MAP1LC3B-a	A170|OSIL|PDB3|ZIP3|p60|p62|p62B	Reconstituted Complex	physical	Novak I (2010)	PUBMED:20010802	9606	9606	Low Throughput	-	-	-	-	BIOGRID	Q9GZQ8	Q658J6	NP_073729	Q13501	-	NP_003891|NP_001135771|NP_001135770	-	-	-	-	-	-	Homo sapiens	Homo sapiens
832502	8878	7316	114397	113164	-	-	SQSTM1	UBC	A170|OSIL|PDB3|ZIP3|p60|p62|p62B	HMG20	Reconstituted Complex	physical	Ciani B (2003)	PUBMED:12857745	9606	9606	Low Throughput	-	-	#LPPI|Likely protein-protein interaction	-	BIOGRID	Q13501	-	NP_003891|NP_001135771|NP_001135770	P0CG48	-	NP_066289	-	-	-	-	-	-	Homo sapiens	Homo sapiens
833122	8878	64127	114397	122077	-	-	SQSTM1	NOD2	A170|OSIL|PDB3|ZIP3|p60|p62|p62B	ACUG|BLAU|CARD15|CD|CLR16.3|IBD1|NLRC2|NOD2B|PSORAS1	Affinity Capture-Western	physical	Park S (2013)	PUBMED:23437331	9606	9606	Low Throughput	-	-	-	-	BIOGRID	Q13501	-	NP_003891|NP_001135771|NP_001135770	Q9HC29	-	NP_001280486|NP_071445	-	-	-	-	-	-	Homo sapiens	Homo sapiens
833246	8878	84557	114397	124137	-	RP11-346K17.1	SQSTM1	MAP1LC3A	A170|OSIL|PDB3|ZIP3|p60|p62|p62B	ATG8E|LC3|LC3A|MAP1ALC3|MAP1BLC3	Affinity Capture-Western	physical	Lee DY (2013)	PUBMED:23459205	9606	9606	Low Throughput	-	-	-	-	BIOGRID	Q13501	-	NP_003891|NP_001135771|NP_001135770	Q9H492	-	NP_115903|NP_852610	-	-	-	-	-	-	Homo sapiens	Homo sapiens
833607	171024	8878	128105	114397	-	-	SYNPO2	SQSTM1	-	A170|OSIL|PDB3|ZIP3|p60|p62|p62B	Affinity Capture-Western	physical	Ulbricht A (2013)	PUBMED:23434281	9606	9606	Low Throughput	-	-	-	-	BIOGRID	Q9UMS6	B4E258	NP_001273684|NP_597734|NP_001122406|NP_001273683|NP_001122405	Q13501	-	NP_003891|NP_001135771|NP_001135770	-	-	-	-	-	-	Homo sapiens	Homo sapiens
833681	29108	8878	118876	114397	-	-	PYCARD	SQSTM1	ASC|CARD5|TMS|TMS-1|TMS1	A170|OSIL|PDB3|ZIP3|p60|p62|p62B	Affinity Capture-Western	physical	Shi CS (2012)	PUBMED:22286270	9606	9606	Low Throughput	-	-	-	-	BIOGRID	Q9ULZ3	-	NP_660183|NP_037390	Q13501	-	NP_003891|NP_001135771|NP_001135770	-	-	-	-	-	-	Homo sapiens	Homo sapiens
835496	4292	8878	110438	114397	-	-	MLH1	SQSTM1	COCA2|FCC2|HNPCC|HNPCC2|hMLH1	A170|OSIL|PDB3|ZIP3|p60|p62|p62B	Two-hybrid	physical	Brieger A (2010)	PUBMED:20706999	9606	9606	Low Throughput	-	-	-	-	BIOGRID	P40692	A0A024R2S9|Q59EG3	NP_001341558|NP_001341559|NP_001161091|NP_001161090|NP_001341552|NP_001341553|NP_001341550|NP_001341551|NP_001341556|NP_001341557|NP_001341554|NP_001341555|NP_000240|NP_001245200|NP_001245203|NP_001245202|NP_001161089|NP_001341545|NP_001341544|NP_001341547|NP_001341546|NP_001341549|NP_001341548	Q13501	-	NP_003891|NP_001135771|NP_001135770	-	-	-	-	-	-	Homo sapiens	Homo sapiens
836024	84557	8878	124137	114397	RP11-346K17.1	-	MAP1LC3A	SQSTM1	ATG8E|LC3|LC3A|MAP1ALC3|MAP1BLC3	A170|OSIL|PDB3|ZIP3|p60|p62|p62B	Affinity Capture-MS	physical	Wang BS (2013)	PUBMED:22963397	9606	9606	Low Throughput	-	-	-	-	BIOGRID	Q9H492	-	NP_115903|NP_852610	Q13501	-	NP_003891|NP_001135771|NP_001135770	-	-	-	-	-	-	Homo sapiens	Homo sapiens
836034	8878	84557	114397	124137	-	RP11-346K17.1	SQSTM1	MAP1LC3A	A170|OSIL|PDB3|ZIP3|p60|p62|p62B	ATG8E|LC3|LC3A|MAP1ALC3|MAP1BLC3	Affinity Capture-Western	physical	Wang BS (2013)	PUBMED:22963397	9606	9606	Low Throughput	-	-	-	-	BIOGRID	Q13501	-	NP_003891|NP_001135771|NP_001135770	Q9H492	-	NP_115903|NP_852610	-	-	-	-	-	-	Homo sapiens	Homo sapiens
836729	5590	8878	111576	114397	RP11-181G12.1	-	PRKCZ	SQSTM1	PKC-ZETA|PKC2	A170|OSIL|PDB3|ZIP3|p60|p62|p62B	Affinity Capture-Western	physical	Kim GY (2012)	PUBMED:23023376	9606	9606	Low Throughput	-	-	-	-	BIOGRID	Q05513	-	NP_001028754|NP_002735|NP_001229803|NP_001028753	Q13501	-	NP_003891|NP_001135771|NP_001135770	-	-	-	-	-	-	Homo sapiens	Homo sapiens
837667	9817	8878	115156	114397	-	-	KEAP1	SQSTM1	INrf2|KLHL19	A170|OSIL|PDB3|ZIP3|p60|p62|p62B	Affinity Capture-Western	physical	Tanji K (2013)	PUBMED:23242280	9606	9606	Low Throughput	-	-	-	-	BIOGRID	Q14145	A0A024R7C0	NP_036421|NP_987096	Q13501	-	NP_003891|NP_001135771|NP_001135770	-	-	-	-	-	-	Homo sapiens	Homo sapiens
838265	155459	8878	1205539	114397	HIV1gp3	-	vif	SQSTM1	-	A170|OSIL|PDB3|ZIP3|p60|p62|p62B	Affinity Capture-MS	physical	Jaeger S (2012)	PUBMED:22190034	11676	9606	High Throughput	-	-	HIV1 gene: vif P69723|PRO_0000042759|P69723#PRO_0000042759|NP_057851.1, protein: vif P69723|PRO_0000042759|P69723#PRO_0000042759|NP_057851.1	-	BIOGRID	P69723|P69721|P69720	-	NP_057851	Q13501	-	NP_003891|NP_001135771|NP_001135770	-	-	-	-	-	-	Human Immunodeficiency Virus 1	Homo sapiens
855910	5071	8878	111105	114397	KB-152G3.1	-	PARK2	SQSTM1	AR-JP|LPRS2|PDJ|PRKN	A170|OSIL|PDB3|ZIP3|p60|p62|p62B	Affinity Capture-MS	physical	Sarraf SA (2013)	PUBMED:23503661	9606	9606	High Throughput	-	-	-	-	BIOGRID	O60260	X5DR79	NP_054643|NP_054642|NP_004553	Q13501	-	NP_003891|NP_001135771|NP_001135770	-	-	-	-	-	-	Homo sapiens	Homo sapiens
858653	596	8878	107068	114397	-	-	BCL2	SQSTM1	Bcl-2|PPP1R50	A170|OSIL|PDB3|ZIP3|p60|p62|p62B	Affinity Capture-Western	physical	Zhou L (2013)	PUBMED:23564079	9606	9606	Low Throughput	-	-	-	-	BIOGRID	P10415	A0A024R2B3|A0A024R2C4	NP_000624|NP_000648	Q13501	-	NP_003891|NP_001135771|NP_001135770	-	-	-	-	-	-	Homo sapiens	Homo sapiens
859666	9924	8878	115252	114397	-	-	PAN2	SQSTM1	USP52	A170|OSIL|PDB3|ZIP3|p60|p62|p62B	Affinity Capture-MS	physical	Bett JS (2013)	PUBMED:23398456	9606	9606	High Throughput	-	-	exogenous expression of bait	-	BIOGRID	Q504Q3	-	NP_055686|NP_001120932|NP_001159751	Q13501	-	NP_003891|NP_001135771|NP_001135770	BTO:0000007	HEK-293 cell	cell line	-	-	-	Homo sapiens	Homo sapiens
861673	4869	8878	110929	114397	-	-	NPM1	SQSTM1	B23|NPM	A170|OSIL|PDB3|ZIP3|p60|p62|p62B	Affinity Capture-MS	physical	Chen R (2013)	PUBMED:23402259	9606	9606	High Throughput	-	-	-	-	BIOGRID	P06748	-	NP_001032827|NP_954654|NP_001341938|NP_001341939|NP_001341935|NP_002511|NP_001341936	Q13501	-	NP_003891|NP_001135771|NP_001135770	-	-	-	-	-	-	Homo sapiens	Homo sapiens
868638	8878	4155	114397	110325	-	-	SQSTM1	MBP	A170|OSIL|PDB3|ZIP3|p60|p62|p62B	-	Reconstituted Complex	physical	Pridgeon JW (2004)	PUBMED:14702098	9606	9606	Low Throughput	-	-	-	-	BIOGRID	Q13501	-	NP_003891|NP_001135771|NP_001135770	P02686	A0A024R384	NP_002376|NP_001020272|NP_001020271|NP_001020263|NP_001020252|NP_001020261	-	-	-	-	-	-	Homo sapiens	Homo sapiens
868639	8878	7534	114397	113366	-	-	SQSTM1	YWHAZ	A170|OSIL|PDB3|ZIP3|p60|p62|p62B	14-3-3-zeta|HEL-S-3|HEL4|KCIP-1|YWHAD	Reconstituted Complex	physical	Pridgeon JW (2004)	PUBMED:14702098	9606	9606	Low Throughput	-	-	-	-	BIOGRID	Q13501	-	NP_003891|NP_001135771|NP_001135770	P63104	D0PNI1	NP_003397|NP_001129174|NP_001129171|NP_001129172|NP_001129173|NP_663723	-	-	-	-	-	-	Homo sapiens	Homo sapiens
868640	8878	6812	114397	112681	-	RP11-56D16.3	SQSTM1	STXBP1	A170|OSIL|PDB3|ZIP3|p60|p62|p62B	MUNC18-1|NSEC1|P67|RBSEC1|UNC18	Reconstituted Complex	physical	Pridgeon JW (2004)	PUBMED:14702098	9606	9606	Low Throughput	-	-	-	-	BIOGRID	Q13501	-	NP_003891|NP_001135771|NP_001135770	P61764	Q68CM6	NP_001361235|NP_003156|NP_001361237|NP_001361236|NP_001361239|NP_001361238|NP_001361243|NP_001361244|NP_001361240|NP_001361241|NP_001361242|NP_001027392	-	-	-	-	-	-	Homo sapiens	Homo sapiens
868641	8878	2288	114397	108578	-	-	SQSTM1	FKBP4	A170|OSIL|PDB3|ZIP3|p60|p62|p62B	FKBP51|FKBP52|FKBP59|HBI|Hsp56|PPIase|p52	Reconstituted Complex	physical	Pridgeon JW (2004)	PUBMED:14702098	9606	9606	Low Throughput	-	-	-	-	BIOGRID	Q13501	-	NP_003891|NP_001135771|NP_001135770	Q02790	-	NP_002005	-	-	-	-	-	-	Homo sapiens	Homo sapiens
868642	8878	4212	114397	110376	-	-	SQSTM1	MEIS2	A170|OSIL|PDB3|ZIP3|p60|p62|p62B	HsT18361|MRG1	Reconstituted Complex	physical	Pridgeon JW (2004)	PUBMED:14702098	9606	9606	Low Throughput	-	-	-	-	BIOGRID	Q13501	-	NP_003891|NP_001135771|NP_001135770	O14770	B7Z6F6|B3KP81|A0A024R9L4|B3KPD8	NP_001207411|NP_758527|NP_002390|NP_758526|NP_733775|NP_733774|NP_733777|NP_733776	-	-	-	-	-	-	Homo sapiens	Homo sapiens
868643	8878	7086	114397	112941	-	-	SQSTM1	TKT	A170|OSIL|PDB3|ZIP3|p60|p62|p62B	HEL107|TK|TKT1	Reconstituted Complex	physical	Pridgeon JW (2004)	PUBMED:14702098	9606	9606	Low Throughput	-	-	-	-	BIOGRID	Q13501	-	NP_003891|NP_001135771|NP_001135770	P29401	V9HWD9	NP_001055|NP_001244957|NP_001128527	-	-	-	-	-	-	Homo sapiens	Homo sapiens
868644	8878	3308	114397	109540	-	-	SQSTM1	HSPA4	A170|OSIL|PDB3|ZIP3|p60|p62|p62B	APG-2|HEL-S-5a|HS24/P52|HSPH2|RY|hsp70|hsp70RY	Reconstituted Complex	physical	Pridgeon JW (2004)	PUBMED:14702098	9606	9606	Low Throughput	-	-	-	-	BIOGRID	Q13501	-	NP_003891|NP_001135771|NP_001135770	P34932	-	NP_002145	-	-	-	-	-	-	Homo sapiens	Homo sapiens
868645	8878	5649	114397	111630	-	-	SQSTM1	RELN	A170|OSIL|PDB3|ZIP3|p60|p62|p62B	LIS2|PRO1598|RL	Reconstituted Complex	physical	Pridgeon JW (2004)	PUBMED:14702098	9606	9606	Low Throughput	-	-	-	-	BIOGRID	Q13501	-	NP_003891|NP_001135771|NP_001135770	P78509	-	NP_005036|NP_774959	-	-	-	-	-	-	Homo sapiens	Homo sapiens
868646	8878	815	114397	107265	-	-	SQSTM1	CAMK2A	A170|OSIL|PDB3|ZIP3|p60|p62|p62B	CAMKA	Reconstituted Complex	physical	Pridgeon JW (2004)	PUBMED:14702098	9606	9606	Low Throughput	-	-	-	-	BIOGRID	Q13501	-	NP_003891|NP_001135771|NP_001135770	Q9UQM7	A8K161|Q8IWE0|Q7LDD5	NP_741960|NP_057065|NP_001350918|NP_001350919|NP_001355954	-	-	-	-	-	-	Homo sapiens	Homo sapiens
868647	8878	9706	114397	115058	-	-	SQSTM1	ULK2	A170|OSIL|PDB3|ZIP3|p60|p62|p62B	ATG1B|Unc51.2	Reconstituted Complex	physical	Pridgeon JW (2004)	PUBMED:14702098	9606	9606	Low Throughput	-	-	-	-	BIOGRID	Q13501	-	NP_003891|NP_001135771|NP_001135770	Q8IYT8	-	NP_001136082|NP_055498	-	-	-	-	-	-	Homo sapiens	Homo sapiens
868648	8878	9611	114397	114973	-	-	SQSTM1	NCOR1	A170|OSIL|PDB3|ZIP3|p60|p62|p62B	N-CoR|N-CoR1|PPP1R109|TRAC1|hN-CoR	Reconstituted Complex	physical	Pridgeon JW (2004)	PUBMED:14702098	9606	9606	Low Throughput	-	-	-	-	BIOGRID	Q13501	-	NP_003891|NP_001135771|NP_001135770	O75376	Q6PGR4|A0A024RD47	NP_001177367|NP_006302|NP_001177369	-	-	-	-	-	-	Homo sapiens	Homo sapiens
868652	8878	3308	114397	109540	-	-	SQSTM1	HSPA4	A170|OSIL|PDB3|ZIP3|p60|p62|p62B	APG-2|HEL-S-5a|HS24/P52|HSPH2|RY|hsp70|hsp70RY	Affinity Capture-Western	physical	Pridgeon JW (2004)	PUBMED:14702098	9606	9606	Low Throughput	-	-	-	-	BIOGRID	Q13501	-	NP_003891|NP_001135771|NP_001135770	P34932	-	NP_002145	-	-	-	-	-	-	Homo sapiens	Homo sapiens
872524	4804	8878	110870	114397	-	-	NGFR	SQSTM1	CD271|Gp80-LNGFR|TNFRSF16|p75(NTR)|p75NTR	A170|OSIL|PDB3|ZIP3|p60|p62|p62B	Affinity Capture-Western	physical	Geetha T (2012)	PUBMED:23017601	9606	9606	Low Throughput	-	-	-	-	BIOGRID	P08138	-	NP_002498	Q13501	-	NP_003891|NP_001135771|NP_001135770	-	-	-	-	-	-	Homo sapiens	Homo sapiens
872525	7189	8878	113041	114397	-	-	TRAF6	SQSTM1	MGC:3310|RNF85	A170|OSIL|PDB3|ZIP3|p60|p62|p62B	Affinity Capture-Western	physical	Geetha T (2012)	PUBMED:23017601	9606	9606	Low Throughput	-	-	-	-	BIOGRID	Q9Y4K3	-	NP_004611|NP_665802	Q13501	-	NP_003891|NP_001135771|NP_001135770	-	-	-	-	-	-	Homo sapiens	Homo sapiens
872527	8878	7189	114397	113041	-	-	SQSTM1	TRAF6	A170|OSIL|PDB3|ZIP3|p60|p62|p62B	MGC:3310|RNF85	Affinity Capture-Western	physical	Geetha T (2012)	PUBMED:23017601	9606	9606	Low Throughput	-	-	-	-	BIOGRID	Q13501	-	NP_003891|NP_001135771|NP_001135770	Q9Y4K3	-	NP_004611|NP_665802	-	-	-	-	-	-	Homo sapiens	Homo sapiens
872528	8878	4804	114397	110870	-	-	SQSTM1	NGFR	A170|OSIL|PDB3|ZIP3|p60|p62|p62B	CD271|Gp80-LNGFR|TNFRSF16|p75(NTR)|p75NTR	Affinity Capture-Western	physical	Geetha T (2012)	PUBMED:23017601	9606	9606	Low Throughput	-	-	-	-	BIOGRID	Q13501	-	NP_003891|NP_001135771|NP_001135770	P08138	-	NP_002498	-	-	-	-	-	-	Homo sapiens	Homo sapiens
874282	155971	8878	1205544	114397	HIV1gp8	-	env	SQSTM1	-	A170|OSIL|PDB3|ZIP3|p60|p62|p62B	Co-crystal Structure	physical	Yang H (2001)	PUBMED:11563677	11676	9606	Low Throughput	-	-	-	-	BIOGRID	P04578	-	NP_057856	Q13501	-	NP_003891|NP_001135771|NP_001135770	-	-	-	-	-	-	Human Immunodeficiency Virus 1	Homo sapiens
874283	155971	8878	1205544	114397	HIV1gp8	-	env	SQSTM1	-	A170|OSIL|PDB3|ZIP3|p60|p62|p62B	Reconstituted Complex	physical	Yang H (2001)	PUBMED:11563677	11676	9606	Low Throughput	-	-	-	-	BIOGRID	P04578	-	NP_057856	Q13501	-	NP_003891|NP_001135771|NP_001135770	-	-	-	-	-	-	Human Immunodeficiency Virus 1	Homo sapiens
874284	155971	8878	1205544	114397	HIV1gp8	-	env	SQSTM1	-	A170|OSIL|PDB3|ZIP3|p60|p62|p62B	Affinity Capture-Western	physical	Yang H (2001)	PUBMED:11563677	11676	9606	Low Throughput	-	-	-	-	BIOGRID	P04578	-	NP_057856	Q13501	-	NP_003891|NP_001135771|NP_001135770	-	-	-	-	-	-	Human Immunodeficiency Virus 1	Homo sapiens
876220	9531	8878	114907	114397	-	-	BAG3	SQSTM1	BAG-3|BIS|CAIR-1|MFM6	A170|OSIL|PDB3|ZIP3|p60|p62|p62B	Affinity Capture-MS	physical	Chen Y (2013)	PUBMED:23824909	9606	9606	High Throughput	-	-	-	-	BIOGRID	O95817	-	NP_004272	Q13501	-	NP_003891|NP_001135771|NP_001135770	-	-	-	-	-	-	Homo sapiens	Homo sapiens
878827	155971	8878	1205544	114397	HIV1gp8	-	env	SQSTM1	-	A170|OSIL|PDB3|ZIP3|p60|p62|p62B	Reconstituted Complex	physical	Chen YH (2000)	PUBMED:10776788	11676	9606	Low Throughput	-	-	-	-	BIOGRID	P04578	-	NP_057856	Q13501	-	NP_003891|NP_001135771|NP_001135770	-	-	-	-	-	-	Human Immunodeficiency Virus 1	Homo sapiens
878829	1724717	8878	1205553	114397	HIV2gp7	-	HIV2gp7	SQSTM1	-	A170|OSIL|PDB3|ZIP3|p60|p62|p62B	Affinity Capture-Western	physical	Chen YH (2000)	PUBMED:10776788	11709	9606	Low Throughput	-	-	-	-	BIOGRID	P18094	-	NP_056844	Q13501	-	NP_003891|NP_001135771|NP_001135770	-	-	-	-	-	-	Human Immunodeficiency Virus 2	Homo sapiens
883131	10241	8878	115535	114397	-	-	CALCOCO2	SQSTM1	NDP52	A170|OSIL|PDB3|ZIP3|p60|p62|p62B	Affinity Capture-Western	physical	Cemma M (2011)	PUBMED:21079414	9606	9606	Low Throughput	-	-	-	-	BIOGRID	Q13137	-	NP_001248324|NP_001248319|NP_005822|NP_001248320|NP_001248322	Q13501	-	NP_003891|NP_001135771|NP_001135770	-	-	-	-	-	-	Homo sapiens	Homo sapiens
884970	8878	5584	114397	111570	-	-	SQSTM1	PRKCI	A170|OSIL|PDB3|ZIP3|p60|p62|p62B	DXS1179E|PKCI|nPKC-iota	Reconstituted Complex	physical	Erdogan E (2006)	PUBMED:16861740	9606	9606	Low Throughput	-	-	interaction inhibited in the presence of Aurothiomalate	-	BIOGRID	Q13501	-	NP_003891|NP_001135771|NP_001135770	P41743	-	NP_002731	-	-	-	-	-	-	Homo sapiens	Homo sapiens
884971	8878	18759	114397	202200	-	-	SQSTM1	Prkci	A170|OSIL|PDB3|ZIP3|p60|p62|p62B	2310021H13Rik|AI427505|PKClambda|Pkci|Pkcl|Prkcl|aPKClambda|mKIAA4165	Reconstituted Complex	physical	Erdogan E (2006)	PUBMED:16861740	9606	10090	Low Throughput	-	-	interaction inhibited in the presence of Aurothiomalate	-	BIOGRID	Q13501	-	NP_003891|NP_001135771|NP_001135770	Q62074	Q5DTK3	NP_032883	-	-	-	-	-	-	Homo sapiens	Mus musculus
884972	8878	8878	114397	114397	-	-	SQSTM1	SQSTM1	A170|OSIL|PDB3|ZIP3|p60|p62|p62B	A170|OSIL|PDB3|ZIP3|p60|p62|p62B	Reconstituted Complex	physical	Erdogan E (2006)	PUBMED:16861740	9606	9606	Low Throughput	-	-	interaction unaffected by Aurothiomalate	-	BIOGRID	Q13501	-	NP_003891|NP_001135771|NP_001135770	Q13501	-	NP_003891|NP_001135771|NP_001135770	-	-	-	-	-	-	Homo sapiens	Homo sapiens
884973	8878	4077	114397	110253	-	MIG19	SQSTM1	NBR1	A170|OSIL|PDB3|ZIP3|p60|p62|p62B	1A1-3B|IAI3B|M17S2	Reconstituted Complex	physical	Erdogan E (2006)	PUBMED:16861740	9606	9606	Low Throughput	-	-	interaction unaffected by Aurothiomalate	-	BIOGRID	Q13501	-	NP_003891|NP_001135771|NP_001135770	Q14596	B7Z5R6|A0A024R1V3	NP_114064|NP_005890|NP_001278500|NP_001278501|NP_114068	-	-	-	-	-	-	Homo sapiens	Homo sapiens
886951	7189	8878	113041	114397	-	-	TRAF6	SQSTM1	MGC:3310|RNF85	A170|OSIL|PDB3|ZIP3|p60|p62|p62B	Affinity Capture-Western	physical	Linares JF (2013)	PUBMED:23911927	9606	9606	Low Throughput	-	-	enhanced by amino acids	-	BIOGRID	Q9Y4K3	-	NP_004611|NP_665802	Q13501	-	NP_003891|NP_001135771|NP_001135770	BTO:0002181	HEK-293T cell	cell type	-	-	-	Homo sapiens	Homo sapiens
887089	8878	5590	114397	111576	-	RP11-181G12.1	SQSTM1	PRKCZ	A170|OSIL|PDB3|ZIP3|p60|p62|p62B	PKC-ZETA|PKC2	Affinity Capture-Western	physical	Urbanczyk A (2011)	PUBMED:20979579	9606	9606	Low Throughput	-	-	-	-	BIOGRID	Q13501	-	NP_003891|NP_001135771|NP_001135770	Q05513	-	NP_001028754|NP_002735|NP_001229803|NP_001028753	-	-	-	-	-	-	Homo sapiens	Homo sapiens
887652	8878	8878	114397	114397	-	-	SQSTM1	SQSTM1	A170|OSIL|PDB3|ZIP3|p60|p62|p62B	A170|OSIL|PDB3|ZIP3|p60|p62|p62B	Reconstituted Complex	physical	Itakura E (2011)	PUBMED:21220506	9606	9606	Low Throughput	-	-	-	-	BIOGRID	Q13501	-	NP_003891|NP_001135771|NP_001135770	Q13501	-	NP_003891|NP_001135771|NP_001135770	-	-	-	-	-	-	Homo sapiens	Homo sapiens
889492	8878	84557	114397	124137	-	RP11-346K17.1	SQSTM1	MAP1LC3A	A170|OSIL|PDB3|ZIP3|p60|p62|p62B	ATG8E|LC3|LC3A|MAP1ALC3|MAP1BLC3	Co-localization	physical	Sansanwal P (2012)	PUBMED:22714671	9606	9606	Low Throughput	-	-	-	-	BIOGRID	Q13501	-	NP_003891|NP_001135771|NP_001135770	Q9H492	-	NP_115903|NP_852610	-	-	-	-	-	-	Homo sapiens	Homo sapiens
890906	983	8878	107420	114397	-	-	CDK1	SQSTM1	CDC2|CDC28A|P34CDC2	A170|OSIL|PDB3|ZIP3|p60|p62|p62B	Reconstituted Complex	physical	Linares JF (2011)	PUBMED:20974803	9606	9606	Low Throughput	-	-	-	-	BIOGRID	P06493	B7Z3D6|I6L9I5|A0A024QZJ8	NP_001307847|NP_203698|NP_001163878|NP_001163877|NP_001777	Q13501	-	NP_003891|NP_001135771|NP_001135770	-	-	-	-	-	-	Homo sapiens	Homo sapiens
890907	891	8878	107332	114397	-	-	CCNB1	SQSTM1	CCNB	A170|OSIL|PDB3|ZIP3|p60|p62|p62B	Reconstituted Complex	physical	Linares JF (2011)	PUBMED:20974803	9606	9606	Low Throughput	-	-	-	-	BIOGRID	P14635	-	NP_114172|NP_001341773|NP_001341774	Q13501	-	NP_003891|NP_001135771|NP_001135770	-	-	-	-	-	-	Homo sapiens	Homo sapiens
890908	983	8878	107420	114397	-	-	CDK1	SQSTM1	CDC2|CDC28A|P34CDC2	A170|OSIL|PDB3|ZIP3|p60|p62|p62B	Biochemical Activity	physical	Linares JF (2011)	PUBMED:20974803	9606	9606	Low Throughput	-	Phosphorylation	CCNB1	-	BIOGRID	P06493	B7Z3D6|I6L9I5|A0A024QZJ8	NP_001307847|NP_203698|NP_001163878|NP_001163877|NP_001777	Q13501	-	NP_003891|NP_001135771|NP_001135770	-	-	-	-	-	-	Homo sapiens	Homo sapiens
890909	983	8878	107420	114397	-	-	CDK1	SQSTM1	CDC2|CDC28A|P34CDC2	A170|OSIL|PDB3|ZIP3|p60|p62|p62B	Affinity Capture-Western	physical	Linares JF (2011)	PUBMED:20974803	9606	9606	Low Throughput	-	-	-	-	BIOGRID	P06493	B7Z3D6|I6L9I5|A0A024QZJ8	NP_001307847|NP_203698|NP_001163878|NP_001163877|NP_001777	Q13501	-	NP_003891|NP_001135771|NP_001135770	-	-	-	-	-	-	Homo sapiens	Homo sapiens
890911	8878	5580	114397	111566	-	-	SQSTM1	PRKCD	A170|OSIL|PDB3|ZIP3|p60|p62|p62B	ALPS3|CVID9|MAY1|PKCD|nPKC-delta	Affinity Capture-Western	physical	Linares JF (2011)	PUBMED:20974803	9606	9606	Low Throughput	-	-	-	-	BIOGRID	Q13501	-	NP_003891|NP_001135771|NP_001135770	Q05655	A0A024R328	NP_001341607|NP_001341605|NP_001341608|NP_001341609|NP_006245|NP_997704|NP_001303256	-	-	-	-	-	-	Homo sapiens	Homo sapiens
890912	8878	5590	114397	111576	-	RP11-181G12.1	SQSTM1	PRKCZ	A170|OSIL|PDB3|ZIP3|p60|p62|p62B	PKC-ZETA|PKC2	Affinity Capture-Western	physical	Linares JF (2011)	PUBMED:20974803	9606	9606	Low Throughput	-	-	-	-	BIOGRID	Q13501	-	NP_003891|NP_001135771|NP_001135770	Q05513	-	NP_001028754|NP_002735|NP_001229803|NP_001028753	-	-	-	-	-	-	Homo sapiens	Homo sapiens
890913	8878	7189	114397	113041	-	-	SQSTM1	TRAF6	A170|OSIL|PDB3|ZIP3|p60|p62|p62B	MGC:3310|RNF85	Affinity Capture-Western	physical	Linares JF (2011)	PUBMED:20974803	9606	9606	Low Throughput	-	-	-	-	BIOGRID	Q13501	-	NP_003891|NP_001135771|NP_001135770	Q9Y4K3	-	NP_004611|NP_665802	-	-	-	-	-	-	Homo sapiens	Homo sapiens
890914	8878	5594	114397	111580	-	-	SQSTM1	MAPK1	A170|OSIL|PDB3|ZIP3|p60|p62|p62B	ERK|ERK-2|ERK2|ERT1|MAPK2|P42MAPK|PRKM1|PRKM2|p38|p40|p41|p41mapk|p42-MAPK	Affinity Capture-Western	physical	Linares JF (2011)	PUBMED:20974803	9606	9606	Low Throughput	-	-	-	-	BIOGRID	Q13501	-	NP_003891|NP_001135771|NP_001135770	P28482	Q1HBJ4|Q499G7	NP_002736|NP_620407	-	-	-	-	-	-	Homo sapiens	Homo sapiens
891658	4088	8878	110263	114397	-	-	SMAD3	SQSTM1	HSPC193|HsT17436|JV15-2|LDS1C|LDS3|MADH3	A170|OSIL|PDB3|ZIP3|p60|p62|p62B	Affinity Capture-Western	physical	Wang J (2011)	PUBMED:21988832	9606	9606	Low Throughput	-	-	-	-	BIOGRID	P84022	Q9P0T0|A0A024R5Z3	NP_001138576|NP_001138574|NP_001138575|NP_005893	Q13501	-	NP_003891|NP_001135771|NP_001135770	-	-	-	-	-	-	Homo sapiens	Homo sapiens
891993	1936	8878	108256	114397	UNQ601	-	EEF1D	SQSTM1	EF-1D|EF1D|FP1047	A170|OSIL|PDB3|ZIP3|p60|p62|p62B	Two-hybrid	physical	Wang J (2011)	PUBMED:21988832	9606	9606	High Throughput	-	-	-	-	BIOGRID	P29692	D3DWK1|B2RAR6	NP_001123525|NP_001123527|NP_001304672|NP_001123529|NP_001123528|NP_001182132|NP_001951|NP_001317575|NP_001276879|NP_115754	Q13501	-	NP_003891|NP_001135771|NP_001135770	-	-	-	-	-	-	Homo sapiens	Homo sapiens
893913	4088	8878	110263	114397	-	-	SMAD3	SQSTM1	HSPC193|HsT17436|JV15-2|LDS1C|LDS3|MADH3	A170|OSIL|PDB3|ZIP3|p60|p62|p62B	Two-hybrid	physical	Wang J (2011)	PUBMED:21988832	9606	9606	High Throughput	-	-	-	-	BIOGRID	P84022	Q9P0T0|A0A024R5Z3	NP_001138576|NP_001138574|NP_001138575|NP_005893	Q13501	-	NP_003891|NP_001135771|NP_001135770	-	-	-	-	-	-	Homo sapiens	Homo sapiens
894121	6167	8878	112086	114397	-	-	RPL37	SQSTM1	L37	A170|OSIL|PDB3|ZIP3|p60|p62|p62B	Two-hybrid	physical	Wang J (2011)	PUBMED:21988832	9606	9606	High Throughput	-	-	-	-	BIOGRID	P61927	-	NP_000988	Q13501	-	NP_003891|NP_001135771|NP_001135770	-	-	-	-	-	-	Homo sapiens	Homo sapiens
894968	50628	8878	119102	114397	-	-	GEMIN4	SQSTM1	HC56|HCAP1|HHRF-1|p97	A170|OSIL|PDB3|ZIP3|p60|p62|p62B	Two-hybrid	physical	Wang J (2011)	PUBMED:21988832	9606	9606	High Throughput	-	-	-	-	BIOGRID	P57678	I3L2C7|Q8WUM5	NP_056536	Q13501	-	NP_003891|NP_001135771|NP_001135770	-	-	-	-	-	-	Homo sapiens	Homo sapiens
904529	8878	84557	114397	124137	-	RP11-346K17.1	SQSTM1	MAP1LC3A	A170|OSIL|PDB3|ZIP3|p60|p62|p62B	ATG8E|LC3|LC3A|MAP1ALC3|MAP1BLC3	Affinity Capture-Western	physical	Shi J (2013)	PUBMED:23989536	9606	9606	Low Throughput	-	-	-	-	BIOGRID	Q13501	-	NP_003891|NP_001135771|NP_001135770	Q9H492	-	NP_115903|NP_852610	-	-	-	-	-	-	Homo sapiens	Homo sapiens
904530	8878	7316	114397	113164	-	-	SQSTM1	UBC	A170|OSIL|PDB3|ZIP3|p60|p62|p62B	HMG20	Affinity Capture-Western	physical	Shi J (2013)	PUBMED:23989536	9606	9606	Low Throughput	-	-	#LPPI|Likely protein-protein interaction	-	BIOGRID	Q13501	-	NP_003891|NP_001135771|NP_001135770	P0CG48	-	NP_066289	-	-	-	-	-	-	Homo sapiens	Homo sapiens
904531	8878	8878	114397	114397	-	-	SQSTM1	SQSTM1	A170|OSIL|PDB3|ZIP3|p60|p62|p62B	A170|OSIL|PDB3|ZIP3|p60|p62|p62B	Affinity Capture-Western	physical	Shi J (2013)	PUBMED:23989536	9606	9606	Low Throughput	-	-	-	-	BIOGRID	Q13501	-	NP_003891|NP_001135771|NP_001135770	Q13501	-	NP_003891|NP_001135771|NP_001135770	-	-	-	-	-	-	Homo sapiens	Homo sapiens
904532	8878	9817	114397	115156	-	-	SQSTM1	KEAP1	A170|OSIL|PDB3|ZIP3|p60|p62|p62B	INrf2|KLHL19	Affinity Capture-Western	physical	Ichimura Y (2013)	PUBMED:24011591	9606	9606	Low Throughput	-	-	-	-	BIOGRID	Q13501	-	NP_003891|NP_001135771|NP_001135770	Q14145	A0A024R7C0	NP_036421|NP_987096	-	-	-	-	-	-	Homo sapiens	Homo sapiens
904533	8878	9817	114397	115156	-	-	SQSTM1	KEAP1	A170|OSIL|PDB3|ZIP3|p60|p62|p62B	INrf2|KLHL19	Co-crystal Structure	physical	Ichimura Y (2013)	PUBMED:24011591	9606	9606	Low Throughput	-	-	-	-	BIOGRID	Q13501	-	NP_003891|NP_001135771|NP_001135770	Q14145	A0A024R7C0	NP_036421|NP_987096	-	-	-	-	-	-	Homo sapiens	Homo sapiens
904536	9817	8878	115156	114397	-	-	KEAP1	SQSTM1	INrf2|KLHL19	A170|OSIL|PDB3|ZIP3|p60|p62|p62B	Affinity Capture-Western	physical	Ichimura Y (2013)	PUBMED:24011591	9606	9606	Low Throughput	-	-	-	-	BIOGRID	Q14145	A0A024R7C0	NP_036421|NP_987096	Q13501	-	NP_003891|NP_001135771|NP_001135770	-	-	-	-	-	-	Homo sapiens	Homo sapiens
904616	23710	8878	117223	114397	-	-	GABARAPL1	SQSTM1	APG8-LIKE|APG8L|ATG8|ATG8B|ATG8L|GEC1	A170|OSIL|PDB3|ZIP3|p60|p62|p62B	Affinity Capture-Western	physical	Zhang Y (2011)	PUBMED:21691068	9606	9606	Low Throughput	-	-	-	-	BIOGRID	Q9H0R8	A0A024RAP5	NP_113600|NP_001350527	Q13501	-	NP_003891|NP_001135771|NP_001135770	-	-	-	-	-	-	Homo sapiens	Homo sapiens
904617	1856	8878	108189	114397	-	-	DVL2	SQSTM1	-	A170|OSIL|PDB3|ZIP3|p60|p62|p62B	Affinity Capture-Western	physical	Zhang Y (2011)	PUBMED:21691068	9606	9606	Low Throughput	-	-	-	-	BIOGRID	O14641	-	NP_004413	Q13501	-	NP_003891|NP_001135771|NP_001135770	-	-	-	-	-	-	Homo sapiens	Homo sapiens
904618	8878	1856	114397	108189	-	-	SQSTM1	DVL2	A170|OSIL|PDB3|ZIP3|p60|p62|p62B	-	Co-localization	physical	Zhang Y (2011)	PUBMED:21691068	9606	9606	Low Throughput	-	-	-	-	BIOGRID	Q13501	-	NP_003891|NP_001135771|NP_001135770	O14641	-	NP_004413	-	-	-	-	-	-	Homo sapiens	Homo sapiens
904619	8878	23710	114397	117223	-	-	SQSTM1	GABARAPL1	A170|OSIL|PDB3|ZIP3|p60|p62|p62B	APG8-LIKE|APG8L|ATG8|ATG8B|ATG8L|GEC1	Co-localization	physical	Zhang Y (2011)	PUBMED:21691068	9606	9606	Low Throughput	-	-	-	-	BIOGRID	Q13501	-	NP_003891|NP_001135771|NP_001135770	Q9H0R8	A0A024RAP5	NP_113600|NP_001350527	-	-	-	-	-	-	Homo sapiens	Homo sapiens
904621	10036	8878	115349	114397	-	-	CHAF1A	SQSTM1	CAF-1|CAF1|CAF1B|CAF1P150|P150	A170|OSIL|PDB3|ZIP3|p60|p62|p62B	Affinity Capture-Western	physical	Takami Y (2007)	PUBMED:17065558	9606	9606	Low Throughput	-	-	-	-	BIOGRID	Q13111	-	NP_005474	Q13501	-	NP_003891|NP_001135771|NP_001135770	-	-	-	-	-	-	Homo sapiens	Homo sapiens
904646	7157	8878	113010	114397	-	-	TP53	SQSTM1	BCC7|LFS1|P53|TRP53	A170|OSIL|PDB3|ZIP3|p60|p62|p62B	Reconstituted Complex	physical	Di Lello P (2006)	PUBMED:16793543	9606	9606	Low Throughput	-	-	-	-	BIOGRID	P04637	H2EHT1|A0A087WT22|A0A087WXZ1|Q53GA5|A0A087X1Q1|K7PPA8	NP_001119586|NP_001119590|NP_001119584|NP_000537|NP_001263627|NP_001263626|NP_001263625|NP_001119588|NP_001263628|NP_001119587|NP_001263624|NP_001119585|NP_001263690|NP_001119589|NP_001263689	Q13501	-	NP_003891|NP_001135771|NP_001135770	-	-	-	-	-	-	Homo sapiens	Homo sapiens
904910	81631	8878	123565	114397	-	-	MAP1LC3B	SQSTM1	ATG8F|LC3B|MAP1A/1BLC3|MAP1LC3B-a	A170|OSIL|PDB3|ZIP3|p60|p62|p62B	Co-crystal Structure	physical	Rogov VV (2012)	PUBMED:22434781	9606	9606	Low Throughput	-	-	NMR	-	BIOGRID	Q9GZQ8	Q658J6	NP_073729	Q13501	-	NP_003891|NP_001135771|NP_001135770	-	-	-	-	-	-	Homo sapiens	Homo sapiens
914942	23001	8878	116647	114397	-	-	WDFY3	SQSTM1	ALFY|ZFYVE25	A170|OSIL|PDB3|ZIP3|p60|p62|p62B	Affinity Capture-Western	physical	Isakson P (2013)	PUBMED:24128730	9606	9606	Low Throughput	-	-	-	-	BIOGRID	Q8IZQ1	A0A024RDI0	NP_055806	Q13501	-	NP_003891|NP_001135771|NP_001135770	-	-	-	-	-	-	Homo sapiens	Homo sapiens
915047	8878	841	114397	107291	-	-	SQSTM1	CASP8	A170|OSIL|PDB3|ZIP3|p60|p62|p62B	ALPS2B|CAP4|Casp-8|FLICE|MACH|MCH5	Affinity Capture-Western	physical	Huang S (2013)	PUBMED:24121507	9606	9606	Low Throughput	-	-	-	-	BIOGRID	Q13501	-	NP_003891|NP_001135771|NP_001135770	Q14790	A0A024R3Z8	NP_203520|NP_203519|NP_203522|NP_001073593|NP_001073594|NP_001219	-	-	-	-	-	-	Homo sapiens	Homo sapiens
915048	8878	842	114397	107292	-	RP11-265F14.3	SQSTM1	CASP9	A170|OSIL|PDB3|ZIP3|p60|p62|p62B	APAF-3|APAF3|ICE-LAP6|MCH6|PPP1R56	Affinity Capture-Western	physical	Huang S (2013)	PUBMED:24121507	9606	9606	Low Throughput	-	-	-	-	BIOGRID	Q13501	-	NP_003891|NP_001135771|NP_001135770	P55211	-	NP_001264983|NP_127463|NP_001220	-	-	-	-	-	-	Homo sapiens	Homo sapiens
915049	841	8878	107291	114397	-	-	CASP8	SQSTM1	ALPS2B|CAP4|Casp-8|FLICE|MACH|MCH5	A170|OSIL|PDB3|ZIP3|p60|p62|p62B	Affinity Capture-Western	physical	Huang S (2013)	PUBMED:24121507	9606	9606	Low Throughput	-	-	-	-	BIOGRID	Q14790	A0A024R3Z8	NP_203520|NP_203519|NP_203522|NP_001073593|NP_001073594|NP_001219	Q13501	-	NP_003891|NP_001135771|NP_001135770	-	-	-	-	-	-	Homo sapiens	Homo sapiens
915532	84557	8878	124137	114397	RP11-346K17.1	-	MAP1LC3A	SQSTM1	ATG8E|LC3|LC3A|MAP1ALC3|MAP1BLC3	A170|OSIL|PDB3|ZIP3|p60|p62|p62B	Co-purification	physical	Fujita N (2013)	PUBMED:24100292	9606	9606	Low Throughput	-	-	-	-	BIOGRID	Q9H492	-	NP_115903|NP_852610	Q13501	-	NP_003891|NP_001135771|NP_001135770	-	-	-	-	-	-	Homo sapiens	Homo sapiens
918019	8878	3091	114397	109338	-	-	SQSTM1	HIF1A	A170|OSIL|PDB3|ZIP3|p60|p62|p62B	HIF-1A|HIF-1alpha|HIF1|HIF1-ALPHA|MOP1|PASD8|bHLHe78	Affinity Capture-Western	physical	Liu XW (2013)	PUBMED:24220190	9606	9606	Low Throughput	-	-	-	-	BIOGRID	Q13501	-	NP_003891|NP_001135771|NP_001135770	Q16665	D0VY79	NP_001521|NP_001230013|NP_851397	-	-	-	-	-	-	Homo sapiens	Homo sapiens
918035	8878	10013	114397	115330	-	JM21	SQSTM1	HDAC6	A170|OSIL|PDB3|ZIP3|p60|p62|p62B	CPBHM|HD6|PPP1R90	Affinity Capture-Western	physical	Yan J (2013)	PUBMED:24086678	9606	9606	Low Throughput	-	-	-	-	BIOGRID	Q13501	-	NP_003891|NP_001135771|NP_001135770	Q9UBN7	A0A024QZ26	NP_001308160|NP_006035|NP_001308159|NP_001308158|NP_001308155|NP_001308154|NP_001308157|NP_001308156	-	-	-	-	-	-	Homo sapiens	Homo sapiens
918036	10013	8878	115330	114397	JM21	-	HDAC6	SQSTM1	CPBHM|HD6|PPP1R90	A170|OSIL|PDB3|ZIP3|p60|p62|p62B	Affinity Capture-Western	physical	Yan J (2013)	PUBMED:24086678	9606	9606	Low Throughput	-	-	-	-	BIOGRID	Q9UBN7	A0A024QZ26	NP_001308160|NP_006035|NP_001308159|NP_001308158|NP_001308155|NP_001308154|NP_001308157|NP_001308156	Q13501	-	NP_003891|NP_001135771|NP_001135770	-	-	-	-	-	-	Homo sapiens	Homo sapiens
924231	8878	5718	114397	111690	-	-	SQSTM1	PSMD12	A170|OSIL|PDB3|ZIP3|p60|p62|p62B	Rpn5|p55	Co-fractionation	physical	Kristensen AR (2012)	PUBMED:22863883	9606	9606	High Throughput	-	-	-	-	BIOGRID	Q13501	-	NP_003891|NP_001135771|NP_001135770	O00232	-	NP_001303270|NP_002807|NP_777360	BTO:0000567	HeLa cell	cell line	DOID:3702	cervical adenocarcinoma	-	Homo sapiens	Homo sapiens
924287	8878	5709	114397	111682	-	-	SQSTM1	PSMD3	A170|OSIL|PDB3|ZIP3|p60|p62|p62B	P58|RPN3|S3|TSTA2	Co-fractionation	physical	Kristensen AR (2012)	PUBMED:22863883	9606	9606	High Throughput	-	-	-	-	BIOGRID	Q13501	-	NP_003891|NP_001135771|NP_001135770	O43242	-	NP_002800	BTO:0000567	HeLa cell	cell line	DOID:3702	cervical adenocarcinoma	-	Homo sapiens	Homo sapiens
925765	2317	8878	108606	114397	-	-	FLNB	SQSTM1	ABP-278|ABP-280|AOI|FH1|FLN-B|FLN1L|LRS1|SCT|TABP|TAP	A170|OSIL|PDB3|ZIP3|p60|p62|p62B	Co-fractionation	physical	Kristensen AR (2012)	PUBMED:22863883	9606	9606	High Throughput	-	-	-	-	BIOGRID	O75369	-	NP_001157791|NP_001157790|NP_001448|NP_001157789	Q13501	-	NP_003891|NP_001135771|NP_001135770	BTO:0000567	HeLa cell	cell line	DOID:3702	cervical adenocarcinoma	-	Homo sapiens	Homo sapiens
925766	5716	8878	111688	114397	RP5-889N15.3	-	PSMD10	SQSTM1	dJ889N15.2|p28|p28(GANK)	A170|OSIL|PDB3|ZIP3|p60|p62|p62B	Co-fractionation	physical	Kristensen AR (2012)	PUBMED:22863883	9606	9606	High Throughput	-	-	-	-	BIOGRID	O75832	-	NP_736606|NP_002805	Q13501	-	NP_003891|NP_001135771|NP_001135770	BTO:0000567	HeLa cell	cell line	DOID:3702	cervical adenocarcinoma	-	Homo sapiens	Homo sapiens
925767	9352	8878	114755	114397	-	-	TXNL1	SQSTM1	HEL-S-114|TRP32|TXL-1|TXNL|Txl	A170|OSIL|PDB3|ZIP3|p60|p62|p62B	Co-fractionation	physical	Kristensen AR (2012)	PUBMED:22863883	9606	9606	High Throughput	-	-	-	-	BIOGRID	O43396	V9HW51	NP_004777	Q13501	-	NP_003891|NP_001135771|NP_001135770	BTO:0000567	HeLa cell	cell line	DOID:3702	cervical adenocarcinoma	-	Homo sapiens	Homo sapiens
932389	10188	8878	115485	114397	-	-	TNK2	SQSTM1	ACK|ACK-1|ACK1|p21cdc42Hs	A170|OSIL|PDB3|ZIP3|p60|p62|p62B	Affinity Capture-Western	physical	Jones S (2014)	PUBMED:24413169	9606	9606	Low Throughput	-	-	-	-	BIOGRID	Q07912	B3KXJ4|C9J1X3	NP_001010938|NP_001294975|NP_005772	Q13501	-	NP_003891|NP_001135771|NP_001135770	-	-	-	-	-	-	Homo sapiens	Homo sapiens
932390	10188	8878	115485	114397	-	-	TNK2	SQSTM1	ACK|ACK-1|ACK1|p21cdc42Hs	A170|OSIL|PDB3|ZIP3|p60|p62|p62B	Co-localization	physical	Jones S (2014)	PUBMED:24413169	9606	9606	Low Throughput	-	-	-	-	BIOGRID	Q07912	B3KXJ4|C9J1X3	NP_001010938|NP_001294975|NP_005772	Q13501	-	NP_003891|NP_001135771|NP_001135770	-	-	-	-	-	-	Homo sapiens	Homo sapiens
933009	1856	8878	108189	114397	-	-	DVL2	SQSTM1	-	A170|OSIL|PDB3|ZIP3|p60|p62|p62B	Affinity Capture-Western	physical	Geng Y (2014)	PUBMED:24616100	9606	9606	Low Throughput	-	-	-	-	BIOGRID	O14641	-	NP_004413	Q13501	-	NP_003891|NP_001135771|NP_001135770	-	-	-	-	-	-	Homo sapiens	Homo sapiens
933251	3958	8878	110149	114397	-	-	LGALS3	SQSTM1	CBP35|GAL3|GALBP|GALIG|L31|LGALS2|MAC2	A170|OSIL|PDB3|ZIP3|p60|p62|p62B	Co-localization	physical	Chen X (2014)	PUBMED:24619419	9606	9606	Low Throughput	-	-	-	-	BIOGRID	P17931	A0A024R693	NP_002297|NP_001170859	Q13501	-	NP_003891|NP_001135771|NP_001135770	-	-	-	-	-	-	Homo sapiens	Homo sapiens
933255	8878	84557	114397	124137	-	RP11-346K17.1	SQSTM1	MAP1LC3A	A170|OSIL|PDB3|ZIP3|p60|p62|p62B	ATG8E|LC3|LC3A|MAP1ALC3|MAP1BLC3	Co-localization	physical	Chen X (2014)	PUBMED:24619419	9606	9606	Low Throughput	-	-	-	-	BIOGRID	Q13501	-	NP_003891|NP_001135771|NP_001135770	Q9H492	-	NP_115903|NP_852610	-	-	-	-	-	-	Homo sapiens	Homo sapiens
933345	8517	8878	114089	114397	-	-	IKBKG	SQSTM1	AMCBX1|FIP-3|FIP3|Fip3p|IKK-gamma|IMD33|IP|IP1|IP2|IPD2|NEMO|ZC2HC9	A170|OSIL|PDB3|ZIP3|p60|p62|p62B	Affinity Capture-Western	physical	Zotti T (2014)	PUBMED:24270048	9606	9606	Low Throughput	-	-	-	-	BIOGRID	Q9Y6K9	A0A087X1B1	NP_003630|NP_001138727|NP_001364244|NP_001364243|NP_001364242|NP_001364241|NP_001308326|NP_001308325|NP_001093327|NP_001093326	Q13501	-	NP_003891|NP_001135771|NP_001135770	-	-	-	-	-	-	Homo sapiens	Homo sapiens
937287	9695	8878	115047	114397	-	-	EDEM1	SQSTM1	EDEM	A170|OSIL|PDB3|ZIP3|p60|p62|p62B	Affinity Capture-Western	physical	Park S (2014)	PUBMED:24664425	9606	9606	Low Throughput	-	-	-	-	BIOGRID	Q92611	A0A024R2D5	NP_055489	Q13501	-	NP_003891|NP_001135771|NP_001135770	-	-	-	-	-	-	Homo sapiens	Homo sapiens
937289	9695	8878	115047	114397	-	-	EDEM1	SQSTM1	EDEM	A170|OSIL|PDB3|ZIP3|p60|p62|p62B	Co-localization	physical	Park S (2014)	PUBMED:24664425	9606	9606	Low Throughput	-	-	-	-	BIOGRID	Q92611	A0A024R2D5	NP_055489	Q13501	-	NP_003891|NP_001135771|NP_001135770	-	-	-	-	-	-	Homo sapiens	Homo sapiens
939038	444874	8878	160681	114397	BOS_16579	-	UBC	SQSTM1	-	A170|OSIL|PDB3|ZIP3|p60|p62|p62B	Reconstituted Complex	physical	Goode A (2014)	PUBMED:24642144	9913	9606	Low Throughput	-	-	#LPPI|Likely protein-protein interaction	-	BIOGRID	P0CH28	-	NP_001193236	Q13501	-	NP_003891|NP_001135771|NP_001135770	-	-	-	-	-	-	Bos taurus	Homo sapiens
939039	8878	8878	114397	114397	-	-	SQSTM1	SQSTM1	A170|OSIL|PDB3|ZIP3|p60|p62|p62B	A170|OSIL|PDB3|ZIP3|p60|p62|p62B	Co-crystal Structure	physical	Goode A (2014)	PUBMED:24642144	9606	9606	Low Throughput	-	-	circular dichroism	-	BIOGRID	Q13501	-	NP_003891|NP_001135771|NP_001135770	Q13501	-	NP_003891|NP_001135771|NP_001135770	-	-	-	-	-	-	Homo sapiens	Homo sapiens
939040	8878	8878	114397	114397	-	-	SQSTM1	SQSTM1	A170|OSIL|PDB3|ZIP3|p60|p62|p62B	A170|OSIL|PDB3|ZIP3|p60|p62|p62B	Reconstituted Complex	physical	Goode A (2014)	PUBMED:24642144	9606	9606	Low Throughput	-	-	-	-	BIOGRID	Q13501	-	NP_003891|NP_001135771|NP_001135770	Q13501	-	NP_003891|NP_001135771|NP_001135770	-	-	-	-	-	-	Homo sapiens	Homo sapiens
939041	8878	7316	114397	113164	-	-	SQSTM1	UBC	A170|OSIL|PDB3|ZIP3|p60|p62|p62B	HMG20	Reconstituted Complex	physical	Goode A (2014)	PUBMED:24642144	9606	9606	Low Throughput	-	-	#LPPI|Likely protein-protein interaction|source of ubiquitin not clear. see fig 5.	-	BIOGRID	Q13501	-	NP_003891|NP_001135771|NP_001135770	P0CG48	-	NP_066289	-	-	-	-	-	-	Homo sapiens	Homo sapiens
939288	9817	8878	115156	114397	-	-	KEAP1	SQSTM1	INrf2|KLHL19	A170|OSIL|PDB3|ZIP3|p60|p62|p62B	Affinity Capture-Western	physical	Hast BE (2014)	PUBMED:24322982	9606	9606	Low Throughput	-	-	-	-	BIOGRID	Q14145	A0A024R7C0	NP_036421|NP_987096	Q13501	-	NP_003891|NP_001135771|NP_001135770	-	-	-	-	-	-	Homo sapiens	Homo sapiens
939295	9817	8878	115156	114397	-	-	KEAP1	SQSTM1	INrf2|KLHL19	A170|OSIL|PDB3|ZIP3|p60|p62|p62B	Affinity Capture-MS	physical	Hast BE (2014)	PUBMED:24322982	9606	9606	Low Throughput	-	-	-	-	BIOGRID	Q14145	A0A024R7C0	NP_036421|NP_987096	Q13501	-	NP_003891|NP_001135771|NP_001135770	-	-	-	-	-	-	Homo sapiens	Homo sapiens
940984	1080	8878	107506	114397	tcag7.78	-	CFTR	SQSTM1	ABC35|ABCC7|CF|CFTR/MRP|MRP7|TNR-CFTR|dJ760C5.1	A170|OSIL|PDB3|ZIP3|p60|p62|p62B	Co-localization	physical	Luciani A (2010)	PUBMED:20711182	9606	9606	Low Throughput	-	-	Overexpression of mutant CFTR also induced p62 accumulation and co-localization of p62 with GFP-CFTRF508del in aggregates	-	BIOGRID	P13569	A0A024R730	NP_000483	Q13501	-	NP_003891|NP_001135771|NP_001135770	-	-	-	-	-	-	Homo sapiens	Homo sapiens
941107	1459	8878	107842	114397	-	-	CSNK2A2	SQSTM1	CK2A2|CSNK2A1	A170|OSIL|PDB3|ZIP3|p60|p62|p62B	Affinity Capture-MS	physical	Varjosalo M (2013)	PUBMED:23455922	9606	9606	High Throughput	-	-	exogenous expression of bait	-	BIOGRID	P19784	-	NP_001887	Q13501	-	NP_003891|NP_001135771|NP_001135770	BTO:0000007	HEK-293 cell	cell line	CL:0000066	epithelial cell	-	Homo sapiens	Homo sapiens
941636	167227	8878	127944	114397	-	-	DCP2	SQSTM1	NUDT20	A170|OSIL|PDB3|ZIP3|p60|p62|p62B	Affinity Capture-MS	physical	Li S (2014)	PUBMED:24778252	9606	9606	High Throughput	-	-	-	-	BIOGRID	Q8IU60	-	NP_001229306|NP_689837	Q13501	-	NP_003891|NP_001135771|NP_001135770	-	-	-	-	-	-	Homo sapiens	Homo sapiens
948033	7316	8878	113164	114397	-	-	UBC	SQSTM1	HMG20	A170|OSIL|PDB3|ZIP3|p60|p62|p62B	Affinity Capture-MS	physical	Bish RA (2007)	PUBMED:17550899	9606	9606	High Throughput	-	-	#LPPI|Likely protein-protein interaction|bait is an HA-tagged Lys-6-linked polyubiquitin chain, in which all lysine residues except Lys-6 are mutated to arginine	-	BIOGRID	P0CG48	-	NP_066289	Q13501	-	NP_003891|NP_001135771|NP_001135770	-	-	-	-	-	-	Homo sapiens	Homo sapiens
948217	8878	81631	114397	123565	-	-	SQSTM1	MAP1LC3B	A170|OSIL|PDB3|ZIP3|p60|p62|p62B	ATG8F|LC3B|MAP1A/1BLC3|MAP1LC3B-a	Affinity Capture-Western	physical	Gao W (2013)	PUBMED:24023838	9606	9606	Low Throughput	-	-	-	-	BIOGRID	Q13501	-	NP_003891|NP_001135771|NP_001135770	Q9GZQ8	Q658J6	NP_073729	-	-	-	-	-	-	Homo sapiens	Homo sapiens
949003	112399	8878	125185	114397	-	-	EGLN3	SQSTM1	HIFP4H3|HIFPH3|PHD3	A170|OSIL|PDB3|ZIP3|p60|p62|p62B	Affinity Capture-Western	physical	Rantanen K (2013)	PUBMED:23345396	9606	9606	Low Throughput	-	-	-	-	BIOGRID	Q9H6Z9	F8W1G2	NP_001295032|NP_071356	Q13501	-	NP_003891|NP_001135771|NP_001135770	-	-	-	-	-	-	Homo sapiens	Homo sapiens
949005	8878	112399	114397	125185	-	-	SQSTM1	EGLN3	A170|OSIL|PDB3|ZIP3|p60|p62|p62B	HIFP4H3|HIFPH3|PHD3	Co-localization	physical	Rantanen K (2013)	PUBMED:23345396	9606	9606	Low Throughput	-	-	-	-	BIOGRID	Q13501	-	NP_003891|NP_001135771|NP_001135770	Q9H6Z9	F8W1G2	NP_001295032|NP_071356	-	-	-	-	-	-	Homo sapiens	Homo sapiens
954024	81631	8878	123565	114397	-	-	MAP1LC3B	SQSTM1	ATG8F|LC3B|MAP1A/1BLC3|MAP1LC3B-a	A170|OSIL|PDB3|ZIP3|p60|p62|p62B	Co-crystal Structure	physical	Maruyama Y (2014)	PUBMED:24582747	9606	9606	Low Throughput	-	-	-	-	BIOGRID	Q9GZQ8	Q658J6	NP_073729	Q13501	-	NP_003891|NP_001135771|NP_001135770	-	-	-	-	-	-	Homo sapiens	Homo sapiens
954025	81631	8878	123565	114397	-	-	MAP1LC3B	SQSTM1	ATG8F|LC3B|MAP1A/1BLC3|MAP1LC3B-a	A170|OSIL|PDB3|ZIP3|p60|p62|p62B	Reconstituted Complex	physical	Maruyama Y (2014)	PUBMED:24582747	9606	9606	Low Throughput	-	-	-	-	BIOGRID	Q9GZQ8	Q658J6	NP_073729	Q13501	-	NP_003891|NP_001135771|NP_001135770	-	-	-	-	-	-	Homo sapiens	Homo sapiens
954027	8878	81631	114397	123565	-	-	SQSTM1	MAP1LC3B	A170|OSIL|PDB3|ZIP3|p60|p62|p62B	ATG8F|LC3B|MAP1A/1BLC3|MAP1LC3B-a	Affinity Capture-Western	physical	Maruyama Y (2014)	PUBMED:24582747	9606	9606	Low Throughput	-	-	-	-	BIOGRID	Q13501	-	NP_003891|NP_001135771|NP_001135770	Q9GZQ8	Q658J6	NP_073729	-	-	-	-	-	-	Homo sapiens	Homo sapiens
954028	8878	11345	114397	116473	-	-	SQSTM1	GABARAPL2	A170|OSIL|PDB3|ZIP3|p60|p62|p62B	ATG8|ATG8C|GATE-16|GATE16|GEF-2|GEF2	Affinity Capture-Western	physical	Maruyama Y (2014)	PUBMED:24582747	9606	9606	Low Throughput	-	-	-	-	BIOGRID	Q13501	-	NP_003891|NP_001135771|NP_001135770	P60520	-	NP_009216	-	-	-	-	-	-	Homo sapiens	Homo sapiens
954029	8878	11337	114397	116465	-	HT004	SQSTM1	GABARAP	A170|OSIL|PDB3|ZIP3|p60|p62|p62B	ATG8A|GABARAP-a|MM46	Affinity Capture-Western	physical	Maruyama Y (2014)	PUBMED:24582747	9606	9606	Low Throughput	-	-	-	-	BIOGRID	Q13501	-	NP_003891|NP_001135771|NP_001135770	O95166	Q6IAW1	NP_009209	-	-	-	-	-	-	Homo sapiens	Homo sapiens
956898	81631	8878	123565	114397	-	-	MAP1LC3B	SQSTM1	ATG8F|LC3B|MAP1A/1BLC3|MAP1LC3B-a	A170|OSIL|PDB3|ZIP3|p60|p62|p62B	Two-hybrid	physical	Yamashita SI (2014)	PUBMED:25007327	9606	9606	Low Throughput	-	-	-	-	BIOGRID	Q9GZQ8	Q658J6	NP_073729	Q13501	-	NP_003891|NP_001135771|NP_001135770	-	-	-	-	-	-	Homo sapiens	Homo sapiens
956902	4077	8878	110253	114397	MIG19	-	NBR1	SQSTM1	1A1-3B|IAI3B|M17S2	A170|OSIL|PDB3|ZIP3|p60|p62|p62B	Affinity Capture-Western	physical	Yamashita SI (2014)	PUBMED:25007327	9606	9606	Low Throughput	-	-	-	-	BIOGRID	Q14596	B7Z5R6|A0A024R1V3	NP_114064|NP_005890|NP_001278500|NP_001278501|NP_114068	Q13501	-	NP_003891|NP_001135771|NP_001135770	-	-	-	-	-	-	Homo sapiens	Homo sapiens
957365	2034	8878	108348	114397	-	-	EPAS1	SQSTM1	ECYT4|HIF2A|HLF|MOP2|PASD2|bHLHe73	A170|OSIL|PDB3|ZIP3|p60|p62|p62B	Affinity Capture-Western	physical	Liu XD (2014)	PUBMED:24998849	9606	9606	Low Throughput	-	-	-	-	BIOGRID	Q99814	B3KW07	NP_001421	Q13501	-	NP_003891|NP_001135771|NP_001135770	-	-	-	-	-	-	Homo sapiens	Homo sapiens
957367	84557	8878	124137	114397	RP11-346K17.1	-	MAP1LC3A	SQSTM1	ATG8E|LC3|LC3A|MAP1ALC3|MAP1BLC3	A170|OSIL|PDB3|ZIP3|p60|p62|p62B	Affinity Capture-Western	physical	Liu XD (2014)	PUBMED:24998849	9606	9606	Low Throughput	-	-	-	-	BIOGRID	Q9H492	-	NP_115903|NP_852610	Q13501	-	NP_003891|NP_001135771|NP_001135770	-	-	-	-	-	-	Homo sapiens	Homo sapiens
985389	8878	83667	114397	123724	-	-	SQSTM1	SESN2	A170|OSIL|PDB3|ZIP3|p60|p62|p62B	HI95|SES2|SEST2	Affinity Capture-Western	physical	Ro SH (2014)	PUBMED:25040165	9606	9606	Low Throughput	-	-	-	-	BIOGRID	Q13501	-	NP_003891|NP_001135771|NP_001135770	P58004	-	NP_113647	-	-	-	-	-	-	Homo sapiens	Homo sapiens
985396	8878	8408	114397	113996	-	-	SQSTM1	ULK1	A170|OSIL|PDB3|ZIP3|p60|p62|p62B	ATG1|ATG1A|UNC51|Unc51.1|hATG1	Affinity Capture-Western	physical	Ro SH (2014)	PUBMED:25040165	9606	9606	Low Throughput	-	-	-	-	BIOGRID	Q13501	-	NP_003891|NP_001135771|NP_001135770	O75385	-	NP_003556	-	-	-	-	-	-	Homo sapiens	Homo sapiens
985398	8408	8878	113996	114397	-	-	ULK1	SQSTM1	ATG1|ATG1A|UNC51|Unc51.1|hATG1	A170|OSIL|PDB3|ZIP3|p60|p62|p62B	Biochemical Activity	physical	Ro SH (2014)	PUBMED:25040165	9606	9606	Low Throughput	-	Phosphorylation	in vitro phosphorylation of p62/sqstm1 occurred when ULK1 was purified with Atg13 and FIP200 also present	-	BIOGRID	O75385	-	NP_003556	Q13501	-	NP_003891|NP_001135771|NP_001135770	-	-	-	-	-	-	Homo sapiens	Homo sapiens
985631	8878	9817	114397	115156	-	-	SQSTM1	KEAP1	A170|OSIL|PDB3|ZIP3|p60|p62|p62B	INrf2|KLHL19	Affinity Capture-Western	physical	Lerner C (2013)	PUBMED:23795962	9606	9606	Low Throughput	-	-	-	-	BIOGRID	Q13501	-	NP_003891|NP_001135771|NP_001135770	Q14145	A0A024R7C0	NP_036421|NP_987096	-	-	-	-	-	-	Homo sapiens	Homo sapiens
985696	7316	8878	113164	114397	-	-	UBC	SQSTM1	HMG20	A170|OSIL|PDB3|ZIP3|p60|p62|p62B	Reconstituted Complex	physical	Lu K (2014)	PUBMED:25042851	9606	9606	Low Throughput	-	-	#LPPI|Likely protein-protein interaction	-	BIOGRID	P0CG48	-	NP_066289	Q13501	-	NP_003891|NP_001135771|NP_001135770	-	-	-	-	-	-	Homo sapiens	Homo sapiens
985699	54472	8878	119978	114397	-	-	TOLLIP	SQSTM1	IL-1RAcPIP	A170|OSIL|PDB3|ZIP3|p60|p62|p62B	Affinity Capture-Western	physical	Lu K (2014)	PUBMED:25042851	9606	9606	Low Throughput	-	-	-	-	BIOGRID	Q9H0E2	Q6FIE9	NP_001305445|NP_061882|NP_001305441|NP_001305443	Q13501	-	NP_003891|NP_001135771|NP_001135770	-	-	-	-	-	-	Homo sapiens	Homo sapiens
986352	10133	8878	115436	114397	RP11-730A19.1	-	OPTN	SQSTM1	ALS12|FIP2|GLC1E|HIP7|HYPL|NRP|TFIIIA-INTP	A170|OSIL|PDB3|ZIP3|p60|p62|p62B	Affinity Capture-Western	physical	Liu Z (2014)	PUBMED:25026213	9606	9606	Low Throughput	-	-	-	-	BIOGRID	Q96CV9	-	NP_068815|NP_001008214|NP_001008213|NP_001008212	Q13501	-	NP_003891|NP_001135771|NP_001135770	-	-	-	-	-	-	Homo sapiens	Homo sapiens
986353	10133	8878	115436	114397	RP11-730A19.1	-	OPTN	SQSTM1	ALS12|FIP2|GLC1E|HIP7|HYPL|NRP|TFIIIA-INTP	A170|OSIL|PDB3|ZIP3|p60|p62|p62B	Reconstituted Complex	physical	Liu Z (2014)	PUBMED:25026213	9606	9606	Low Throughput	-	-	in vitro interaction required prior ubiquitination of OPTN by HACE1	-	BIOGRID	Q96CV9	-	NP_068815|NP_001008214|NP_001008213|NP_001008212	Q13501	-	NP_003891|NP_001135771|NP_001135770	-	-	-	-	-	-	Homo sapiens	Homo sapiens
1022843	84676	8878	124195	114397	-	-	TRIM63	SQSTM1	IRF|MURF1|MURF2|RNF28|SMRZ	A170|OSIL|PDB3|ZIP3|p60|p62|p62B	Two-hybrid	physical	Witt CC (2008)	PUBMED:18157088	9606	9606	Low Throughput	-	-	-	-	BIOGRID	Q969Q1	-	NP_115977	Q13501	-	NP_003891|NP_001135771|NP_001135770	-	-	-	-	-	-	Homo sapiens	Homo sapiens
1022844	84675	8878	124194	114397	-	-	TRIM55	SQSTM1	MURF-2|RNF29|muRF2	A170|OSIL|PDB3|ZIP3|p60|p62|p62B	Two-hybrid	physical	Witt CC (2008)	PUBMED:18157088	9606	9606	Low Throughput	-	-	-	-	BIOGRID	Q9BYV6	-	NP_908975|NP_908974|NP_908973|NP_149047	Q13501	-	NP_003891|NP_001135771|NP_001135770	-	-	-	-	-	-	Homo sapiens	Homo sapiens
1029370	7157	8878	113010	114397	-	-	TP53	SQSTM1	BCC7|LFS1|P53|TRP53	A170|OSIL|PDB3|ZIP3|p60|p62|p62B	Affinity Capture-Western	physical	Horikawa I (2014)	PUBMED:25144556	9606	9606	Low Throughput	-	-	delta-133p53alpha	-	BIOGRID	P04637	H2EHT1|A0A087WT22|A0A087WXZ1|Q53GA5|A0A087X1Q1|K7PPA8	NP_001119586|NP_001119590|NP_001119584|NP_000537|NP_001263627|NP_001263626|NP_001263625|NP_001119588|NP_001263628|NP_001119587|NP_001263624|NP_001119585|NP_001263690|NP_001119589|NP_001263689	Q13501	-	NP_003891|NP_001135771|NP_001135770	-	-	-	-	-	-	Homo sapiens	Homo sapiens
1029385	4287	8878	110433	114397	RP11-529H20.5	-	ATXN3	SQSTM1	AT3|ATX3|JOS|MJD|MJD1|SCA3	A170|OSIL|PDB3|ZIP3|p60|p62|p62B	Affinity Capture-Western	physical	Zhou L (2014)	PUBMED:25158237	9606	9606	Low Throughput	-	-	-	-	BIOGRID	P54252	C9JQV6	NP_004984|NP_109376|NP_001158254|NP_001158248|NP_001158249|NP_001158251|NP_001158250|NP_001158253|NP_001158252|NP_001158246|NP_001121169|NP_001121168	Q13501	-	NP_003891|NP_001135771|NP_001135770	-	-	-	-	-	-	Homo sapiens	Homo sapiens
1029386	4287	8878	110433	114397	RP11-529H20.5	-	ATXN3	SQSTM1	AT3|ATX3|JOS|MJD|MJD1|SCA3	A170|OSIL|PDB3|ZIP3|p60|p62|p62B	Reconstituted Complex	physical	Zhou L (2014)	PUBMED:25158237	9606	9606	Low Throughput	-	-	-	-	BIOGRID	P54252	C9JQV6	NP_004984|NP_109376|NP_001158254|NP_001158248|NP_001158249|NP_001158251|NP_001158250|NP_001158253|NP_001158252|NP_001158246|NP_001121169|NP_001121168	Q13501	-	NP_003891|NP_001135771|NP_001135770	-	-	-	-	-	-	Homo sapiens	Homo sapiens
1032906	8878	84557	114397	124137	-	RP11-346K17.1	SQSTM1	MAP1LC3A	A170|OSIL|PDB3|ZIP3|p60|p62|p62B	ATG8E|LC3|LC3A|MAP1ALC3|MAP1BLC3	Co-crystal Structure	physical	Noda NN (2008)	PUBMED:19021777	9606	9606	Low Throughput	-	-	NMR	-	BIOGRID	Q13501	-	NP_003891|NP_001135771|NP_001135770	Q9H492	-	NP_115903|NP_852610	-	-	-	-	-	-	Homo sapiens	Homo sapiens
1032907	8878	84557	114397	124137	-	RP11-346K17.1	SQSTM1	MAP1LC3A	A170|OSIL|PDB3|ZIP3|p60|p62|p62B	ATG8E|LC3|LC3A|MAP1ALC3|MAP1BLC3	Reconstituted Complex	physical	Noda NN (2008)	PUBMED:19021777	9606	9606	Low Throughput	-	-	-	-	BIOGRID	Q13501	-	NP_003891|NP_001135771|NP_001135770	Q9H492	-	NP_115903|NP_852610	-	-	-	-	-	-	Homo sapiens	Homo sapiens
1032939	8878	8878	114397	114397	-	-	SQSTM1	SQSTM1	A170|OSIL|PDB3|ZIP3|p60|p62|p62B	A170|OSIL|PDB3|ZIP3|p60|p62|p62B	Affinity Capture-Western	physical	Zhou L (2014)	PUBMED:25311206	9606	9606	Low Throughput	-	-	-	-	BIOGRID	Q13501	-	NP_003891|NP_001135771|NP_001135770	Q13501	-	NP_003891|NP_001135771|NP_001135770	-	-	-	-	-	-	Homo sapiens	Homo sapiens
1032941	8878	7316	114397	113164	-	-	SQSTM1	UBC	A170|OSIL|PDB3|ZIP3|p60|p62|p62B	HMG20	Affinity Capture-Western	physical	Zhou L (2014)	PUBMED:25311206	9606	9606	Low Throughput	-	-	#LPPI|#LPTM|Likely post-translational modification|Likely protein-protein interaction|likely ubiquitin conjugate	-	BIOGRID	Q13501	-	NP_003891|NP_001135771|NP_001135770	P0CG48	-	NP_066289	-	-	-	-	-	-	Homo sapiens	Homo sapiens
1032942	8878	7316	114397	113164	-	-	SQSTM1	UBC	A170|OSIL|PDB3|ZIP3|p60|p62|p62B	HMG20	Reconstituted Complex	physical	Zhou L (2014)	PUBMED:25311206	9606	9606	Low Throughput	-	-	#LPPI|Likely protein-protein interaction	-	BIOGRID	Q13501	-	NP_003891|NP_001135771|NP_001135770	P0CG48	-	NP_066289	-	-	-	-	-	-	Homo sapiens	Homo sapiens
1032943	8878	596	114397	107068	-	-	SQSTM1	BCL2	A170|OSIL|PDB3|ZIP3|p60|p62|p62B	Bcl-2|PPP1R50	Reconstituted Complex	physical	Zhou L (2014)	PUBMED:25311206	9606	9606	Low Throughput	-	-	-	-	BIOGRID	Q13501	-	NP_003891|NP_001135771|NP_001135770	P10415	A0A024R2B3|A0A024R2C4	NP_000624|NP_000648	-	-	-	-	-	-	Homo sapiens	Homo sapiens
1032947	3064	8878	109314	114397	-	-	HTT	SQSTM1	HD|IT15	A170|OSIL|PDB3|ZIP3|p60|p62|p62B	Affinity Capture-Western	physical	Zhou L (2014)	PUBMED:25311206	9606	9606	Low Throughput	-	-	-	-	BIOGRID	P42858	-	NP_002102	Q13501	-	NP_003891|NP_001135771|NP_001135770	-	-	-	-	-	-	Homo sapiens	Homo sapiens
1034745	8878	155871	114397	1205541	-	HIV1gp5	SQSTM1	tat	A170|OSIL|PDB3|ZIP3|p60|p62|p62B	-	Reconstituted Complex	physical	Sagnier S (2014)	PUBMED:25339774	9606	11676	Low Throughput	-	-	-	-	BIOGRID	Q13501	-	NP_003891|NP_001135771|NP_001135770	P04608	-	NP_057853	-	-	-	-	-	-	Homo sapiens	Human Immunodeficiency Virus 1
1044015	8878	8878	114397	114397	-	-	SQSTM1	SQSTM1	A170|OSIL|PDB3|ZIP3|p60|p62|p62B	A170|OSIL|PDB3|ZIP3|p60|p62|p62B	Two-hybrid	physical	Rolland T (2014)	PUBMED:25416956	9606	9606	High Throughput	-	-	-	-	BIOGRID	Q13501	-	NP_003891|NP_001135771|NP_001135770	Q13501	-	NP_003891|NP_001135771|NP_001135770	-	-	-	-	-	-	Homo sapiens	Homo sapiens
1044016	8878	9817	114397	115156	-	-	SQSTM1	KEAP1	A170|OSIL|PDB3|ZIP3|p60|p62|p62B	INrf2|KLHL19	Two-hybrid	physical	Rolland T (2014)	PUBMED:25416956	9606	9606	High Throughput	-	-	-	-	BIOGRID	Q13501	-	NP_003891|NP_001135771|NP_001135770	Q14145	A0A024R7C0	NP_036421|NP_987096	-	-	-	-	-	-	Homo sapiens	Homo sapiens
1044017	8878	11345	114397	116473	-	-	SQSTM1	GABARAPL2	A170|OSIL|PDB3|ZIP3|p60|p62|p62B	ATG8|ATG8C|GATE-16|GATE16|GEF-2|GEF2	Two-hybrid	physical	Rolland T (2014)	PUBMED:25416956	9606	9606	High Throughput	-	-	-	-	BIOGRID	Q13501	-	NP_003891|NP_001135771|NP_001135770	P60520	-	NP_009216	-	-	-	-	-	-	Homo sapiens	Homo sapiens
1044018	8878	23710	114397	117223	-	-	SQSTM1	GABARAPL1	A170|OSIL|PDB3|ZIP3|p60|p62|p62B	APG8-LIKE|APG8L|ATG8|ATG8B|ATG8L|GEC1	Two-hybrid	physical	Rolland T (2014)	PUBMED:25416956	9606	9606	High Throughput	-	-	-	-	BIOGRID	Q13501	-	NP_003891|NP_001135771|NP_001135770	Q9H0R8	A0A024RAP5	NP_113600|NP_001350527	-	-	-	-	-	-	Homo sapiens	Homo sapiens
1050564	1080	8878	107506	114397	tcag7.78	-	CFTR	SQSTM1	ABC35|ABCC7|CF|CFTR/MRP|MRP7|TNR-CFTR|dJ760C5.1	A170|OSIL|PDB3|ZIP3|p60|p62|p62B	Affinity Capture-Western	physical	Villella VR (2013)	PUBMED:23686137	9606	9606	Low Throughput	-	-	-	-	BIOGRID	P13569	A0A024R730	NP_000483	Q13501	-	NP_003891|NP_001135771|NP_001135770	-	-	-	-	-	-	Homo sapiens	Homo sapiens
1050566	1080	8878	107506	114397	tcag7.78	-	CFTR	SQSTM1	ABC35|ABCC7|CF|CFTR/MRP|MRP7|TNR-CFTR|dJ760C5.1	A170|OSIL|PDB3|ZIP3|p60|p62|p62B	Co-fractionation	physical	Villella VR (2013)	PUBMED:23686137	9606	9606	Low Throughput	-	-	-	-	BIOGRID	P13569	A0A024R730	NP_000483	Q13501	-	NP_003891|NP_001135771|NP_001135770	-	-	-	-	-	-	Homo sapiens	Homo sapiens
1050569	10273	8878	115563	114397	LA16c-313D11.6	-	STUB1	SQSTM1	CHIP|HSPABP2|NY-CO-7|SCAR16|SDCCAG7|UBOX1	A170|OSIL|PDB3|ZIP3|p60|p62|p62B	Co-fractionation	physical	Villella VR (2013)	PUBMED:23686137	9606	9606	Low Throughput	-	-	-	-	BIOGRID	Q9UNE7	-	NP_005852|NP_001280126	Q13501	-	NP_003891|NP_001135771|NP_001135770	-	-	-	-	-	-	Homo sapiens	Homo sapiens
1050712	8878	9636	114397	114995	-	-	SQSTM1	ISG15	A170|OSIL|PDB3|ZIP3|p60|p62|p62B	G1P2|IFI15|IMD38|IP17|UCRP|hUCRP	Affinity Capture-Western	physical	Nakashima H (2014)	PUBMED:25429107	9606	9606	Low Throughput	-	-	#LPPI|Figure 3F; interaction with ISG15 conjugates|Likely protein-protein interaction|author's interpretation is that bait protein is not conjugated to hit protein	-	BIOGRID	Q13501	-	NP_003891|NP_001135771|NP_001135770	P05161	-	NP_005092	-	-	-	-	-	-	Homo sapiens	Homo sapiens
1052239	4343	8878	110484	114397	RP11-426L16.2	-	MOV10	SQSTM1	fSAP113|gb110	A170|OSIL|PDB3|ZIP3|p60|p62|p62B	Affinity Capture-RNA	physical	Castello A (2012)	PUBMED:22658674	9606	9606	High Throughput	-	-	-	-	BIOGRID	Q9HCE1	Q5JR04	NP_001273001|NP_001308253|NP_066014|NP_001123551|NP_001356436	Q13501	-	NP_003891|NP_001135771|NP_001135770	-	-	-	-	-	-	Homo sapiens	Homo sapiens
1053216	10482	8878	115745	114397	-	-	NXF1	SQSTM1	MEX67|TAP	A170|OSIL|PDB3|ZIP3|p60|p62|p62B	Affinity Capture-RNA	physical	Castello A (2012)	PUBMED:22658674	9606	9606	High Throughput	-	-	-	-	BIOGRID	Q9UBU9	Q59E96	NP_006353|NP_001074960	Q13501	-	NP_003891|NP_001135771|NP_001135770	-	-	-	-	-	-	Homo sapiens	Homo sapiens
1058068	9820	8878	115159	114397	-	-	CUL7	SQSTM1	3M1|KIAA0076|dJ20C7.5	A170|OSIL|PDB3|ZIP3|p60|p62|p62B	Affinity Capture-MS	physical	Hanson D (2014)	PUBMED:24711643	9606	9606	High Throughput	-	-	-	-	BIOGRID	Q14999	-	NP_001361802|NP_001361803|NP_001161842|NP_001361801|NP_055595	Q13501	-	NP_003891|NP_001135771|NP_001135770	-	-	-	-	-	-	Homo sapiens	Homo sapiens
1059873	7316	8878	113164	114397	-	-	UBC	SQSTM1	HMG20	A170|OSIL|PDB3|ZIP3|p60|p62|p62B	Reconstituted Complex	physical	Vadlamudi RK (1996)	PUBMED:8702753	9606	9606	Low Throughput	-	-	#LPPI|Likely protein-protein interaction	-	BIOGRID	P0CG48	-	NP_066289	Q13501	-	NP_003891|NP_001135771|NP_001135770	-	-	-	-	-	-	Homo sapiens	Homo sapiens
1066488	8878	9636	114397	114995	-	-	SQSTM1	ISG15	A170|OSIL|PDB3|ZIP3|p60|p62|p62B	G1P2|IFI15|IMD38|IP17|UCRP|hUCRP	Reconstituted Complex	physical	Nakashima H (2014)	PUBMED:25429107	9606	9606	Low Throughput	-	-	#LPPI|Figure 3A, binding to unconjugated ISG15|Likely protein-protein interaction	-	BIOGRID	Q13501	-	NP_003891|NP_001135771|NP_001135770	P05161	-	NP_005092	-	-	-	-	-	-	Homo sapiens	Homo sapiens
1067191	8878	7316	114397	113164	-	-	SQSTM1	UBC	A170|OSIL|PDB3|ZIP3|p60|p62|p62B	HMG20	Reconstituted Complex	physical	Long J (2008)	PUBMED:18083707	9606	9606	Low Throughput	-	-	#LPPI|Likely protein-protein interaction|figure 6.	-	BIOGRID	Q13501	-	NP_003891|NP_001135771|NP_001135770	P0CG48	-	NP_066289	-	-	-	-	-	-	Homo sapiens	Homo sapiens
1067318	4077	8878	110253	114397	MIG19	-	NBR1	SQSTM1	1A1-3B|IAI3B|M17S2	A170|OSIL|PDB3|ZIP3|p60|p62|p62B	Reconstituted Complex	physical	Nicot AS (2014)	PUBMED:24879152	9606	9606	Low Throughput	-	-	-	-	BIOGRID	Q14596	B7Z5R6|A0A024R1V3	NP_114064|NP_005890|NP_001278500|NP_001278501|NP_114068	Q13501	-	NP_003891|NP_001135771|NP_001135770	-	-	-	-	-	-	Homo sapiens	Homo sapiens
1100687	7316	8878	113164	114397	-	-	UBC	SQSTM1	HMG20	A170|OSIL|PDB3|ZIP3|p60|p62|p62B	Reconstituted Complex	physical	Cavey JR (2006)	PUBMED:16691492	9606	9606	Low Throughput	-	-	#LPPI|Likely protein-protein interaction|figure 1	-	BIOGRID	P0CG48	-	NP_066289	Q13501	-	NP_003891|NP_001135771|NP_001135770	-	-	-	-	-	-	Homo sapiens	Homo sapiens
1100688	8878	7316	114397	113164	-	-	SQSTM1	UBC	A170|OSIL|PDB3|ZIP3|p60|p62|p62B	HMG20	Reconstituted Complex	physical	Cavey JR (2006)	PUBMED:16691492	9606	9606	Low Throughput	-	-	#LPPI|Likely protein-protein interaction|figure 2.	-	BIOGRID	Q13501	-	NP_003891|NP_001135771|NP_001135770	P0CG48	-	NP_066289	-	-	-	-	-	-	Homo sapiens	Homo sapiens
1100718	8878	7316	114397	113164	-	-	SQSTM1	UBC	A170|OSIL|PDB3|ZIP3|p60|p62|p62B	HMG20	Reconstituted Complex	physical	Kirkin V (2009)	PUBMED:19250911	9606	9606	Low Throughput	-	-	#LPPI|Likely protein-protein interaction	-	BIOGRID	Q13501	-	NP_003891|NP_001135771|NP_001135770	P0CG48	-	NP_066289	-	-	-	-	-	-	Homo sapiens	Homo sapiens
1100890	8878	4215	114397	110379	-	-	SQSTM1	MAP3K3	A170|OSIL|PDB3|ZIP3|p60|p62|p62B	MAPKKK3|MEKK3	Affinity Capture-Western	physical	Yamazaki K (2009)	PUBMED:19843958	9606	9606	Low Throughput	-	-	-	-	BIOGRID	Q13501	-	NP_003891|NP_001135771|NP_001135770	Q99759	J3KRN4|J3QRB6	NP_002392|NP_976226	-	-	-	-	-	-	Homo sapiens	Homo sapiens
1102792	8878	5295	114397	111313	-	-	SQSTM1	PIK3R1	A170|OSIL|PDB3|ZIP3|p60|p62|p62B	AGM7|GRB1|IMD36|p85|p85-ALPHA	Far Western	physical	Sung CK (1998)	PUBMED:9564850	9606	9606	Low Throughput	-	-	-	-	BIOGRID	Q13501	-	NP_003891|NP_001135771|NP_001135770	P27986	-	NP_852665|NP_852664|NP_001229395|NP_852556	-	-	-	-	-	-	Homo sapiens	Homo sapiens
1102793	5296	8878	111314	114397	-	-	PIK3R2	SQSTM1	MPPH|MPPH1|P85B|p85|p85-BETA	A170|OSIL|PDB3|ZIP3|p60|p62|p62B	Affinity Capture-Western	physical	Sung CK (1998)	PUBMED:9564850	9606	9606	Low Throughput	-	-	-	-	BIOGRID	O00459	-	NP_005018	Q13501	-	NP_003891|NP_001135771|NP_001135770	-	-	-	-	-	-	Homo sapiens	Homo sapiens
1102794	5295	8878	111313	114397	-	-	PIK3R1	SQSTM1	AGM7|GRB1|IMD36|p85|p85-ALPHA	A170|OSIL|PDB3|ZIP3|p60|p62|p62B	Affinity Capture-Western	physical	Sung CK (1998)	PUBMED:9564850	9606	9606	Low Throughput	-	-	-	-	BIOGRID	P27986	-	NP_852665|NP_852664|NP_001229395|NP_852556	Q13501	-	NP_003891|NP_001135771|NP_001135770	-	-	-	-	-	-	Homo sapiens	Homo sapiens
1102795	116987	8878	125550	114397	-	-	AGAP1	SQSTM1	AGAP-1|CENTG2|GGAP1|cnt-g2	A170|OSIL|PDB3|ZIP3|p60|p62|p62B	Affinity Capture-Western	physical	Sung CK (1998)	PUBMED:9564850	9606	9606	Low Throughput	-	-	-	-	BIOGRID	Q9UPQ3	X5D293|B2RZG9	NP_055729|NP_001231817|NP_001032208	Q13501	-	NP_003891|NP_001135771|NP_001135770	-	-	-	-	-	-	Homo sapiens	Homo sapiens
1102798	3643	8878	109854	114397	-	-	INSR	SQSTM1	CD220|HHF5	A170|OSIL|PDB3|ZIP3|p60|p62|p62B	Biochemical Activity	physical	Sung CK (1998)	PUBMED:9564850	9606	9606	Low Throughput	-	Phosphorylation	source of insulin receptor is wheat germ	-	BIOGRID	P06213	-	NP_000199|NP_001073285	Q13501	-	NP_003891|NP_001135771|NP_001135770	-	-	-	-	-	-	Homo sapiens	Homo sapiens
1102873	8878	50522	114397	248372	-	-	SQSTM1	Ubc	A170|OSIL|PDB3|ZIP3|p60|p62|p62B	-	Reconstituted Complex	physical	Wooten MW (2008)	PUBMED:18174161	9606	10116	Low Throughput	-	-	#LPPI|Figure 4D|Likely protein-protein interaction|p62 bound to ubiquitinated TrkA|p62 not confirmed human	-	BIOGRID	Q13501	-	NP_003891|NP_001135771|NP_001135770	Q63429	-	NP_059010	-	-	-	-	-	-	Homo sapiens	Rattus norvegicus
1102879	155971	8878	1205544	114397	HIV1gp8	-	env	SQSTM1	-	A170|OSIL|PDB3|ZIP3|p60|p62|p62B	Reconstituted Complex	physical	Chen YH (1999)	PUBMED:10397530	11676	9606	Low Throughput	-	-	-	-	BIOGRID	P04578	-	NP_057856	Q13501	-	NP_003891|NP_001135771|NP_001135770	-	-	-	-	-	-	Human Immunodeficiency Virus 1	Homo sapiens
1105770	5590	8878	111576	114397	RP11-181G12.1	-	PRKCZ	SQSTM1	PKC-ZETA|PKC2	A170|OSIL|PDB3|ZIP3|p60|p62|p62B	Affinity Capture-MS	physical	So J (2015)	PUBMED:25852190	9606	9606	High Throughput	-	-	-	-	BIOGRID	Q05513	-	NP_001028754|NP_002735|NP_001229803|NP_001028753	Q13501	-	NP_003891|NP_001135771|NP_001135770	-	-	-	-	-	-	Homo sapiens	Homo sapiens
1108459	8878	7316	114397	113164	-	-	SQSTM1	UBC	A170|OSIL|PDB3|ZIP3|p60|p62|p62B	HMG20	Reconstituted Complex	physical	Nakayasu ES (2013)	PUBMED:23649778	9606	9606	Low Throughput	-	-	#LPPI|Likely protein-protein interaction	-	BIOGRID	Q13501	-	NP_003891|NP_001135771|NP_001135770	P0CG48	-	NP_066289	-	-	-	-	-	-	Homo sapiens	Homo sapiens
1108474	8878	7316	114397	113164	-	-	SQSTM1	UBC	A170|OSIL|PDB3|ZIP3|p60|p62|p62B	HMG20	Affinity Capture-Western	physical	Nakayasu ES (2013)	PUBMED:23649778	9606	9606	Low Throughput	-	-	#LPPI|Likely protein-protein interaction	-	BIOGRID	Q13501	-	NP_003891|NP_001135771|NP_001135770	P0CG48	-	NP_066289	-	-	-	-	-	-	Homo sapiens	Homo sapiens
1173682	8878	5914	114397	111849	-	-	SQSTM1	RARA	A170|OSIL|PDB3|ZIP3|p60|p62|p62B	NR1B1|RAR	Affinity Capture-Western	physical	Yang L (2015)	PUBMED:25973309	9606	9606	Low Throughput	-	-	PML-RARalpha	-	BIOGRID	Q13501	-	NP_003891|NP_001135771|NP_001135770	P10276	A8MUP8|A8K840|F1D8N9|Q6I9R7	NP_000955|NP_001138774|NP_001019980|NP_001138773	-	-	-	-	-	-	Homo sapiens	Homo sapiens
1173683	5914	8878	111849	114397	-	-	RARA	SQSTM1	NR1B1|RAR	A170|OSIL|PDB3|ZIP3|p60|p62|p62B	Affinity Capture-Western	physical	Yang L (2015)	PUBMED:25973309	9606	9606	Low Throughput	-	-	PML-RARalpha	-	BIOGRID	P10276	A8MUP8|A8K840|F1D8N9|Q6I9R7	NP_000955|NP_001138774|NP_001019980|NP_001138773	Q13501	-	NP_003891|NP_001135771|NP_001135770	-	-	-	-	-	-	Homo sapiens	Homo sapiens
1174602	9817	8878	115156	114397	-	-	KEAP1	SQSTM1	INrf2|KLHL19	A170|OSIL|PDB3|ZIP3|p60|p62|p62B	Affinity Capture-Western	physical	Gjyshi O (2015)	PUBMED:25505069	9606	9606	Low Throughput	-	-	-	-	BIOGRID	Q14145	A0A024R7C0	NP_036421|NP_987096	Q13501	-	NP_003891|NP_001135771|NP_001135770	-	-	-	-	-	-	Homo sapiens	Homo sapiens
1174640	29110	8878	118878	114397	-	-	TBK1	SQSTM1	NAK|T2K	A170|OSIL|PDB3|ZIP3|p60|p62|p62B	Biochemical Activity	physical	Matsumoto G (2015)	PUBMED:25972374	9606	9606	Low Throughput	-	Phosphorylation	-	-	BIOGRID	Q9UHD2	-	NP_037386	Q13501	-	NP_003891|NP_001135771|NP_001135770	-	-	-	-	-	-	Homo sapiens	Homo sapiens
1174644	8878	84557	114397	124137	-	RP11-346K17.1	SQSTM1	MAP1LC3A	A170|OSIL|PDB3|ZIP3|p60|p62|p62B	ATG8E|LC3|LC3A|MAP1ALC3|MAP1BLC3	Affinity Capture-Western	physical	Matsuzawa Y (2015)	PUBMED:25450619	9606	9606	Low Throughput	-	-	-	-	BIOGRID	Q13501	-	NP_003891|NP_001135771|NP_001135770	Q9H492	-	NP_115903|NP_852610	-	-	-	-	-	-	Homo sapiens	Homo sapiens
1185093	1393	8878	107783	114397	-	-	CRHBP	SQSTM1	CRF-BP|CRFBP	A170|OSIL|PDB3|ZIP3|p60|p62|p62B	Affinity Capture-MS	physical	Huttlin EL (2015)	PUBMED:26186194	9606	9606	High Throughput	0.870508	-	BioPlex 1.0 HEK 293T cells CompPASS score = 0.870508026, threshold = 0.75. Quantitative scores calculated by CompPASS-Plus (Huttlin et al. Cell, 2015, PMID: 26186194).|See BioPlex Interactome for details (https://bioplex.hms.harvard.edu/index.php).|This data has also been reanalyzed as part of BioPlex 2.0 (PMID: 28514442) and BioPlex 3.0 (PMID: 33961781). Only scores from within BioPlex 1.0 (PMID…	-	BIOGRID	P24387	-	NP_001873	Q13501	-	NP_003891|NP_001135771|NP_001135770	-	-	-	-	-	-	Homo sapiens	Homo sapiens
1189735	167227	8878	127944	114397	-	-	DCP2	SQSTM1	NUDT20	A170|OSIL|PDB3|ZIP3|p60|p62|p62B	Affinity Capture-MS	physical	Huttlin EL (2015)	PUBMED:26186194	9606	9606	High Throughput	0.773865	-	BioPlex 1.0 HEK 293T cells CompPASS score = 0.773865299, threshold = 0.75. Quantitative scores calculated by CompPASS-Plus (Huttlin et al. Cell, 2015, PMID: 26186194).|See BioPlex Interactome for details (https://bioplex.hms.harvard.edu/index.php).|This data has also been reanalyzed as part of BioPlex 2.0 (PMID: 28514442) and BioPlex 3.0 (PMID: 33961781). Only scores from within BioPlex 1.0 (PMID…	-	BIOGRID	Q8IU60	-	NP_001229306|NP_689837	Q13501	-	NP_003891|NP_001135771|NP_001135770	-	-	-	-	-	-	Homo sapiens	Homo sapiens
1191703	51097	8878	119286	114397	CGI-49	-	SCCPDH	SQSTM1	NET11	A170|OSIL|PDB3|ZIP3|p60|p62|p62B	Affinity Capture-MS	physical	Huttlin EL (2015)	PUBMED:26186194	9606	9606	High Throughput	0.783631	-	BioPlex 1.0 HEK 293T cells CompPASS score = 0.783631324, threshold = 0.75. Quantitative scores calculated by CompPASS-Plus (Huttlin et al. Cell, 2015, PMID: 26186194).|See BioPlex Interactome for details (https://bioplex.hms.harvard.edu/index.php).|This data has also been reanalyzed as part of BioPlex 2.0 (PMID: 28514442) and BioPlex 3.0 (PMID: 33961781). Only scores from within BioPlex 1.0 (PMID…	-	BIOGRID	Q8NBX0	-	NP_057086	Q13501	-	NP_003891|NP_001135771|NP_001135770	-	-	-	-	-	-	Homo sapiens	Homo sapiens
1238101	27019	8878	117957	114397	RP11-296L22.2	-	DNAI1	SQSTM1	CILD1|DIC1|ICS1|PCD	A170|OSIL|PDB3|ZIP3|p60|p62|p62B	Affinity Capture-Western	physical	Calderilla-Barbosa L (2014)	PUBMED:25015291	9606	9606	Low Throughput	-	-	-	-	BIOGRID	Q9UI46	A0A087WWV9	NP_001268357|NP_036276	Q13501	-	NP_003891|NP_001135771|NP_001135770	-	-	-	-	-	-	Homo sapiens	Homo sapiens
1238102	64446	8878	122183	114397	-	-	DNAI2	SQSTM1	CILD9|DIC2	A170|OSIL|PDB3|ZIP3|p60|p62|p62B	Affinity Capture-Western	physical	Calderilla-Barbosa L (2014)	PUBMED:25015291	9606	9606	Low Throughput	-	-	-	-	BIOGRID	Q9GZS0	-	NP_001166281|NP_075462	Q13501	-	NP_003891|NP_001135771|NP_001135770	-	-	-	-	-	-	Homo sapiens	Homo sapiens
1238103	8878	27019	114397	117957	-	RP11-296L22.2	SQSTM1	DNAI1	A170|OSIL|PDB3|ZIP3|p60|p62|p62B	CILD1|DIC1|ICS1|PCD	Reconstituted Complex	physical	Calderilla-Barbosa L (2014)	PUBMED:25015291	9606	9606	Low Throughput	-	-	-	-	BIOGRID	Q13501	-	NP_003891|NP_001135771|NP_001135770	Q9UI46	A0A087WWV9	NP_001268357|NP_036276	-	-	-	-	-	-	Homo sapiens	Homo sapiens
1238104	8878	64446	114397	122183	-	-	SQSTM1	DNAI2	A170|OSIL|PDB3|ZIP3|p60|p62|p62B	CILD9|DIC2	Reconstituted Complex	physical	Calderilla-Barbosa L (2014)	PUBMED:25015291	9606	9606	Low Throughput	-	-	-	-	BIOGRID	Q13501	-	NP_003891|NP_001135771|NP_001135770	Q9GZS0	-	NP_001166281|NP_075462	-	-	-	-	-	-	Homo sapiens	Homo sapiens
1239826	94241	8878	125152	114397	-	-	TP53INP1	SQSTM1	SIP|TP53DINP1|TP53INP1A|TP53INP1B|Teap|p53DINP1	A170|OSIL|PDB3|ZIP3|p60|p62|p62B	FRET	physical	Seillier M (2012)	PUBMED:22421968	9606	9606	Low Throughput	-	-	BRET	-	BIOGRID	Q96A56	A0A024R9C8	NP_150601|NP_001129205	Q13501	-	NP_003891|NP_001135771|NP_001135770	-	-	-	-	-	-	Homo sapiens	Homo sapiens
1240737	3993	8878	110181	114397	-	-	LLGL2	SQSTM1	HGL|LGL2	A170|OSIL|PDB3|ZIP3|p60|p62|p62B	Affinity Capture-MS	physical	Hauri S (2013)	PUBMED:24366813	9606	9606	High Throughput	-	-	-	-	BIOGRID	Q6P1M3	A0PJJ0|J3QRV5	NP_001015002|NP_001026973|NP_004515	Q13501	-	NP_003891|NP_001135771|NP_001135770	-	-	-	-	-	-	Homo sapiens	Homo sapiens
1255438	3315	8878	109547	114397	-	-	HSPB1	SQSTM1	CMT2F|HEL-S-102|HMN2B|HS.76067|HSP27|HSP28|Hsp25|SRP27	A170|OSIL|PDB3|ZIP3|p60|p62|p62B	Two-hybrid	physical	Katsogiannou M (2014)	PUBMED:25277244	9606	9606	High Throughput	-	-	-	-	BIOGRID	P04792	V9HW43	NP_001531	Q13501	-	NP_003891|NP_001135771|NP_001135770	-	-	-	-	-	-	Homo sapiens	Homo sapiens
1255904	112399	8878	125185	114397	-	-	EGLN3	SQSTM1	HIFP4H3|HIFPH3|PHD3	A170|OSIL|PDB3|ZIP3|p60|p62|p62B	Co-localization	physical	Rantanen K (2013)	PUBMED:23345396	9606	9606	Low Throughput	-	-	PLA	-	BIOGRID	Q9H6Z9	F8W1G2	NP_001295032|NP_071356	Q13501	-	NP_003891|NP_001135771|NP_001135770	-	-	-	-	-	-	Homo sapiens	Homo sapiens
1255905	56532	8878	208042	114397	-	-	Ripk3	SQSTM1	2610528K09Rik|AW107945|Rip3	A170|OSIL|PDB3|ZIP3|p60|p62|p62B	Co-localization	physical	Matsuzawa Y (2015)	PUBMED:25450619	10090	9606	Low Throughput	-	-	proximity ligation assay (PLA)	-	BIOGRID	Q9QZL0	E9PZP3	NP_001157579|NP_064339|NP_001157580	Q13501	-	NP_003891|NP_001135771|NP_001135770	-	-	-	-	-	-	Mus musculus	Homo sapiens
1255906	8878	84557	114397	124137	-	RP11-346K17.1	SQSTM1	MAP1LC3A	A170|OSIL|PDB3|ZIP3|p60|p62|p62B	ATG8E|LC3|LC3A|MAP1ALC3|MAP1BLC3	Co-localization	physical	Matsuzawa Y (2015)	PUBMED:25450619	9606	9606	Low Throughput	-	-	PLA assay	-	BIOGRID	Q13501	-	NP_003891|NP_001135771|NP_001135770	Q9H492	-	NP_115903|NP_852610	-	-	-	-	-	-	Homo sapiens	Homo sapiens
1256249	8408	8878	113996	114397	-	-	ULK1	SQSTM1	ATG1|ATG1A|UNC51|Unc51.1|hATG1	A170|OSIL|PDB3|ZIP3|p60|p62|p62B	Biochemical Activity	physical	Lim J (2015)	PUBMED:25723488	9606	9606	Low Throughput	-	Phosphorylation	-	-	BIOGRID	O75385	-	NP_003556	Q13501	-	NP_003891|NP_001135771|NP_001135770	-	-	-	-	-	-	Homo sapiens	Homo sapiens
1256250	8408	8878	113996	114397	-	-	ULK1	SQSTM1	ATG1|ATG1A|UNC51|Unc51.1|hATG1	A170|OSIL|PDB3|ZIP3|p60|p62|p62B	Affinity Capture-Western	physical	Lim J (2015)	PUBMED:25723488	9606	9606	Low Throughput	-	-	-	-	BIOGRID	O75385	-	NP_003556	Q13501	-	NP_003891|NP_001135771|NP_001135770	-	-	-	-	-	-	Homo sapiens	Homo sapiens
1256257	8878	22190	114397	204403	-	-	SQSTM1	Ubc	A170|OSIL|PDB3|ZIP3|p60|p62|p62B	2700054O04Rik|AI194771|Rps27a|TI-225|Uba52|Ubb	Affinity Capture-Western	physical	Lim J (2015)	PUBMED:25723488	9606	10090	Low Throughput	-	-	#LPPI|Likely protein-protein interaction	-	BIOGRID	Q13501	-	NP_003891|NP_001135771|NP_001135770	P0CG50	-	NP_062613	-	-	-	-	-	-	Homo sapiens	Mus musculus
1256261	8878	22190	114397	204403	-	-	SQSTM1	Ubc	A170|OSIL|PDB3|ZIP3|p60|p62|p62B	2700054O04Rik|AI194771|Rps27a|TI-225|Uba52|Ubb	Reconstituted Complex	physical	Lim J (2015)	PUBMED:25723488	9606	10090	Low Throughput	-	-	#LPPI|Likely protein-protein interaction	-	BIOGRID	Q13501	-	NP_003891|NP_001135771|NP_001135770	P0CG50	-	NP_062613	-	-	-	-	-	-	Homo sapiens	Mus musculus
1256262	8878	7316	114397	113164	-	-	SQSTM1	UBC	A170|OSIL|PDB3|ZIP3|p60|p62|p62B	HMG20	Co-crystal Structure	physical	Lim J (2015)	PUBMED:25723488	9606	9606	Low Throughput	-	-	-	-	BIOGRID	Q13501	-	NP_003891|NP_001135771|NP_001135770	P0CG48	-	NP_066289	-	-	-	-	-	-	Homo sapiens	Homo sapiens
1256263	8878	8878	114397	114397	-	-	SQSTM1	SQSTM1	A170|OSIL|PDB3|ZIP3|p60|p62|p62B	A170|OSIL|PDB3|ZIP3|p60|p62|p62B	Co-crystal Structure	physical	Lim J (2015)	PUBMED:25723488	9606	9606	Low Throughput	-	-	-	-	BIOGRID	Q13501	-	NP_003891|NP_001135771|NP_001135770	Q13501	-	NP_003891|NP_001135771|NP_001135770	-	-	-	-	-	-	Homo sapiens	Homo sapiens
1415102	113984	8878	250245	114397	-	-	Nr2f2	SQSTM1	Tfcoup2	A170|OSIL|PDB3|ZIP3|p60|p62|p62B	Two-hybrid	physical	Marcus SL (1996)	PUBMED:8910285	10116	9606	Low Throughput	-	-	-	-	BIOGRID	O09018	-	NP_542956	Q13501	-	NP_003891|NP_001135771|NP_001135770	-	-	-	-	-	-	Rattus norvegicus	Homo sapiens
1415103	113984	8878	250245	114397	-	-	Nr2f2	SQSTM1	Tfcoup2	A170|OSIL|PDB3|ZIP3|p60|p62|p62B	Reconstituted Complex	physical	Marcus SL (1996)	PUBMED:8910285	10116	9606	Low Throughput	-	-	-	-	BIOGRID	O09018	-	NP_542956	Q13501	-	NP_003891|NP_001135771|NP_001135770	-	-	-	-	-	-	Rattus norvegicus	Homo sapiens
1415343	3064	8878	109314	114397	-	-	HTT	SQSTM1	HD|IT15	A170|OSIL|PDB3|ZIP3|p60|p62|p62B	Affinity Capture-Western	physical	Rui YN (2015)	PUBMED:25686248	9606	9606	Low Throughput	-	-	-	-	BIOGRID	P42858	-	NP_002102	Q13501	-	NP_003891|NP_001135771|NP_001135770	-	-	-	-	-	-	Homo sapiens	Homo sapiens
1415345	8878	4137	114397	110308	-	-	SQSTM1	MAPT	A170|OSIL|PDB3|ZIP3|p60|p62|p62B	DDPAC|FTDP-17|MAPTL|MSTD|MTBT1|MTBT2|PPND|PPP1R103|TAU	Affinity Capture-Western	physical	Rui YN (2015)	PUBMED:25686248	9606	9606	Low Throughput	-	-	-	-	BIOGRID	Q13501	-	NP_003891|NP_001135771|NP_001135770	P10636	B3KTM0|A0A024R9Y1|A0A024RA17|A0A024RA19|A0A024R9Y0	NP_001364195|NP_001364194|NP_005901|NP_001364197|NP_001364196|NP_058519|NP_058518|NP_001190181|NP_001190180|NP_001116538|NP_001116539|NP_058525	-	-	-	-	-	-	Homo sapiens	Homo sapiens
1415346	84557	8878	124137	114397	RP11-346K17.1	-	MAP1LC3A	SQSTM1	ATG8E|LC3|LC3A|MAP1ALC3|MAP1BLC3	A170|OSIL|PDB3|ZIP3|p60|p62|p62B	Affinity Capture-Western	physical	Rui YN (2015)	PUBMED:25686248	9606	9606	Low Throughput	-	-	-	-	BIOGRID	Q9H492	-	NP_115903|NP_852610	Q13501	-	NP_003891|NP_001135771|NP_001135770	-	-	-	-	-	-	Homo sapiens	Homo sapiens
1415347	8878	84557	114397	124137	-	RP11-346K17.1	SQSTM1	MAP1LC3A	A170|OSIL|PDB3|ZIP3|p60|p62|p62B	ATG8E|LC3|LC3A|MAP1ALC3|MAP1BLC3	Affinity Capture-Western	physical	Rui YN (2015)	PUBMED:25686248	9606	9606	Low Throughput	-	-	-	-	BIOGRID	Q13501	-	NP_003891|NP_001135771|NP_001135770	Q9H492	-	NP_115903|NP_852610	-	-	-	-	-	-	Homo sapiens	Homo sapiens
1415502	3428	8878	109654	114397	-	-	IFI16	SQSTM1	IFNGIP1|PYHIN2	A170|OSIL|PDB3|ZIP3|p60|p62|p62B	Affinity Capture-MS	physical	Diner BA (2015)	PUBMED:25693804	9606	9606	High Throughput	-	-	-	-	BIOGRID	Q16666	-	NP_001363516|NP_001363517|NP_005522|NP_001363521|NP_001363520|NP_001363518|NP_001351796|NP_001193496	Q13501	-	NP_003891|NP_001135771|NP_001135770	-	-	-	-	-	-	Homo sapiens	Homo sapiens
1426204	9851	8878	115185	114397	-	-	KIAA0753	SQSTM1	-	A170|OSIL|PDB3|ZIP3|p60|p62|p62B	Proximity Label-MS	physical	Firat-Karalar EN (2014)	PUBMED:24613305	9606	9606	High Throughput	-	-	BioID	-	BIOGRID	Q2KHM9	-	NP_055619	Q13501	-	NP_003891|NP_001135771|NP_001135770	-	-	-	-	-	-	Homo sapiens	Homo sapiens
1427710	29079	8878	118849	114397	RP11-90M2.2	-	MED4	SQSTM1	ARC36|DRIP36|HSPC126|TRAP36|VDRIP	A170|OSIL|PDB3|ZIP3|p60|p62|p62B	Proximity Label-MS	physical	Lambert JP (2015)	PUBMED:25281560	9606	9606	High Throughput	-	-	BioID	-	BIOGRID	Q9NPJ6	A0A024RDY7	NP_054885|NP_001257558	Q13501	-	NP_003891|NP_001135771|NP_001135770	-	-	-	-	-	-	Homo sapiens	Homo sapiens
1432255	9662	8878	115018	114397	-	-	CEP135	SQSTM1	CEP4|KIAA0635|MCPH8	A170|OSIL|PDB3|ZIP3|p60|p62|p62B	Proximity Label-MS	physical	Gupta GD (2015)	PUBMED:26638075	9606	9606	High Throughput	-	-	BioID	-	BIOGRID	Q66GS9	-	NP_079285	Q13501	-	NP_003891|NP_001135771|NP_001135770	-	-	-	-	-	-	Homo sapiens	Homo sapiens
1432679	11064	8878	116248	114397	RP11-165P4.1	-	CNTRL	SQSTM1	CEP1|CEP110|FAN|bA165P4.1	A170|OSIL|PDB3|ZIP3|p60|p62|p62B	Proximity Label-MS	physical	Gupta GD (2015)	PUBMED:26638075	9606	9606	High Throughput	-	-	BioID	-	BIOGRID	Q7Z7A1	-	NP_001317691|NP_008949	Q13501	-	NP_003891|NP_001135771|NP_001135770	-	-	-	-	-	-	Homo sapiens	Homo sapiens
1434060	163786	8878	127880	114397	-	-	SASS6	SQSTM1	SAS-6|SAS6	A170|OSIL|PDB3|ZIP3|p60|p62|p62B	Proximity Label-MS	physical	Gupta GD (2015)	PUBMED:26638075	9606	9606	High Throughput	-	-	BioID	-	BIOGRID	Q6UVJ0	-	NP_919268	Q13501	-	NP_003891|NP_001135771|NP_001135770	-	-	-	-	-	-	Homo sapiens	Homo sapiens
1434698	200728	8878	128342	114397	-	-	TMEM17	SQSTM1	-	A170|OSIL|PDB3|ZIP3|p60|p62|p62B	Proximity Label-MS	physical	Gupta GD (2015)	PUBMED:26638075	9606	9606	High Throughput	-	-	BioID	-	BIOGRID	Q86X19	-	NP_938017	Q13501	-	NP_003891|NP_001135771|NP_001135770	-	-	-	-	-	-	Homo sapiens	Homo sapiens
1438373	11345	8878	116473	114397	-	-	GABARAPL2	SQSTM1	ATG8|ATG8C|GATE-16|GATE16|GEF-2|GEF2	A170|OSIL|PDB3|ZIP3|p60|p62|p62B	Two-hybrid	physical	Yu H (2011)	PUBMED:21516116	9606	9606	High Throughput	-	-	-	-	BIOGRID	P60520	-	NP_009216	Q13501	-	NP_003891|NP_001135771|NP_001135770	-	-	-	-	-	-	Homo sapiens	Homo sapiens
1439440	7514	8878	113348	114397	-	-	XPO1	SQSTM1	CRM1|emb|exp1	A170|OSIL|PDB3|ZIP3|p60|p62|p62B	Affinity Capture-MS	physical	Kirli K (2015)	PUBMED:26673895	9606	9606	High Throughput	-	-	Cargo A|Intreaction in the presence of RanGTP	-	BIOGRID	O14980	B3KWD0	NP_003391	Q13501	-	NP_003891|NP_001135771|NP_001135770	-	-	-	-	-	-	Homo sapiens	Homo sapiens
1448905	960	8878	107398	114397	AL133330.1	-	CD44	SQSTM1	CDW44|CSPG8|ECMR-III|HCELL|HUTCH-I|IN|LHR|MC56|MDU2|MDU3|MIC4|Pgp1	A170|OSIL|PDB3|ZIP3|p60|p62|p62B	Affinity Capture-MS	physical	Hein MY (2015)	PUBMED:26496610	9606	9606	High Throughput	-	-	interaction detected by quantitative BAC-GFP interactomics (QUBIC)	-	BIOGRID	P16070	-	NP_000601|NP_001189485|NP_001001389|NP_001189486|NP_001001390|NP_001189484|NP_001001392|NP_001001391	Q13501	-	NP_003891|NP_001135771|NP_001135770	-	-	-	-	-	-	Homo sapiens	Homo sapiens
1448906	3799	8878	110000	114397	-	-	KIF5B	SQSTM1	HEL-S-61|KINH|KNS|KNS1|UKHC	A170|OSIL|PDB3|ZIP3|p60|p62|p62B	Affinity Capture-MS	physical	Hein MY (2015)	PUBMED:26496610	9606	9606	High Throughput	-	-	interaction detected by quantitative BAC-GFP interactomics (QUBIC)	-	BIOGRID	P33176	Q6P164|V9HW29	NP_004512	Q13501	-	NP_003891|NP_001135771|NP_001135770	-	-	-	-	-	-	Homo sapiens	Homo sapiens
1448907	5371	8878	111384	114397	-	-	PML	SQSTM1	MYL|PP8675|RNF71|TRIM19	A170|OSIL|PDB3|ZIP3|p60|p62|p62B	Affinity Capture-MS	physical	Hein MY (2015)	PUBMED:26496610	9606	9606	High Throughput	-	-	interaction detected by quantitative BAC-GFP interactomics (QUBIC)	-	BIOGRID	P29590	-	NP_150250|NP_150253|NP_150252|NP_150247|NP_150241|NP_150242|NP_150243|NP_002666|NP_150249	Q13501	-	NP_003891|NP_001135771|NP_001135770	-	-	-	-	-	-	Homo sapiens	Homo sapiens
1463675	17313	8878	201414	114397	-	-	Mgp	SQSTM1	Mglap	A170|OSIL|PDB3|ZIP3|p60|p62|p62B	Affinity Capture-MS	physical	Hein MY (2015)	PUBMED:26496610	10090	9606	High Throughput	-	-	interaction detected by quantitative BAC-GFP interactomics (QUBIC)	-	BIOGRID	P19788	-	NP_032623	Q13501	-	NP_003891|NP_001135771|NP_001135770	-	-	-	-	-	-	Mus musculus	Homo sapiens
1463676	18759	8878	202200	114397	-	-	Prkci	SQSTM1	2310021H13Rik|AI427505|PKClambda|Pkci|Pkcl|Prkcl|aPKClambda|mKIAA4165	A170|OSIL|PDB3|ZIP3|p60|p62|p62B	Affinity Capture-MS	physical	Hein MY (2015)	PUBMED:26496610	10090	9606	High Throughput	-	-	interaction detected by quantitative BAC-GFP interactomics (QUBIC)	-	BIOGRID	Q62074	Q5DTK3	NP_032883	Q13501	-	NP_003891|NP_001135771|NP_001135770	-	-	-	-	-	-	Mus musculus	Homo sapiens
1463677	70235	8878	213931	114397	-	-	Poc1a	SQSTM1	2510040D07Rik|Wdr51a	A170|OSIL|PDB3|ZIP3|p60|p62|p62B	Affinity Capture-MS	physical	Hein MY (2015)	PUBMED:26496610	10090	9606	High Throughput	-	-	interaction detected by quantitative BAC-GFP interactomics (QUBIC)	-	BIOGRID	Q8JZX3	-	NP_081630	Q13501	-	NP_003891|NP_001135771|NP_001135770	-	-	-	-	-	-	Mus musculus	Homo sapiens
1463678	75296	8878	217370	114397	-	-	Fgfr1op	SQSTM1	4930553O10Rik|FOP	A170|OSIL|PDB3|ZIP3|p60|p62|p62B	Affinity Capture-MS	physical	Hein MY (2015)	PUBMED:26496610	10090	9606	High Throughput	-	-	interaction detected by quantitative BAC-GFP interactomics (QUBIC)	-	BIOGRID	Q66JX5	-	NP_001183975|NP_957682	Q13501	-	NP_003891|NP_001135771|NP_001135770	-	-	-	-	-	-	Mus musculus	Homo sapiens
1463679	208518	8878	228987	114397	-	-	Cep78	SQSTM1	5730599I05Rik|D030027P05	A170|OSIL|PDB3|ZIP3|p60|p62|p62B	Affinity Capture-MS	physical	Hein MY (2015)	PUBMED:26496610	10090	9606	High Throughput	-	-	interaction detected by quantitative BAC-GFP interactomics (QUBIC)	-	BIOGRID	Q6IRU7	-	NP_932136	Q13501	-	NP_003891|NP_001135771|NP_001135770	-	-	-	-	-	-	Mus musculus	Homo sapiens
1505335	5071	8878	111105	114397	KB-152G3.1	-	PARK2	SQSTM1	AR-JP|LPRS2|PDJ|PRKN	A170|OSIL|PDB3|ZIP3|p60|p62|p62B	Affinity Capture-Western	physical	Song P (2016)	PUBMED:26746706	9606	9606	Low Throughput	-	-	-	-	BIOGRID	O60260	X5DR79	NP_054643|NP_054642|NP_004553	Q13501	-	NP_003891|NP_001135771|NP_001135770	-	-	-	-	-	-	Homo sapiens	Homo sapiens
1505336	8878	5071	114397	111105	-	KB-152G3.1	SQSTM1	PARK2	A170|OSIL|PDB3|ZIP3|p60|p62|p62B	AR-JP|LPRS2|PDJ|PRKN	Affinity Capture-Western	physical	Song P (2016)	PUBMED:26746706	9606	9606	Low Throughput	-	-	-	-	BIOGRID	Q13501	-	NP_003891|NP_001135771|NP_001135770	O60260	X5DR79	NP_054643|NP_054642|NP_004553	-	-	-	-	-	-	Homo sapiens	Homo sapiens
1505337	5071	8878	111105	114397	KB-152G3.1	-	PARK2	SQSTM1	AR-JP|LPRS2|PDJ|PRKN	A170|OSIL|PDB3|ZIP3|p60|p62|p62B	Reconstituted Complex	physical	Song P (2016)	PUBMED:26746706	9606	9606	Low Throughput	-	-	-	-	BIOGRID	O60260	X5DR79	NP_054643|NP_054642|NP_004553	Q13501	-	NP_003891|NP_001135771|NP_001135770	-	-	-	-	-	-	Homo sapiens	Homo sapiens
1505340	5071	8878	111105	114397	KB-152G3.1	-	PARK2	SQSTM1	AR-JP|LPRS2|PDJ|PRKN	A170|OSIL|PDB3|ZIP3|p60|p62|p62B	Biochemical Activity	physical	Song P (2016)	PUBMED:26746706	9606	9606	Low Throughput	-	Ubiquitination	-	-	BIOGRID	O60260	X5DR79	NP_054643|NP_054642|NP_004553	Q13501	-	NP_003891|NP_001135771|NP_001135770	-	-	-	-	-	-	Homo sapiens	Homo sapiens
1505485	8878	6737	114397	112615	-	-	SQSTM1	TRIM21	A170|OSIL|PDB3|ZIP3|p60|p62|p62B	RNF81|RO52|Ro/SSA|SSA|SSA1	Reconstituted Complex	physical	Kimura T (2015)	PUBMED:26347139	9606	9606	Low Throughput	-	-	-	-	BIOGRID	Q13501	-	NP_003891|NP_001135771|NP_001135770	P19474	-	NP_003132	-	-	-	-	-	-	Homo sapiens	Homo sapiens
1507127	8507	8878	114079	114397	-	-	ENC1	SQSTM1	CCL28|ENC-1|KLHL35|KLHL37|NRPB|PIG10|TP53I10	A170|OSIL|PDB3|ZIP3|p60|p62|p62B	Affinity Capture-Western	physical	Lee H (2015)	PUBMED:26637326	9606	9606	Low Throughput	-	-	-	-	BIOGRID	O14682	Q53XS2	NP_001243503|NP_001243504|NP_003624|NP_001243505	Q13501	-	NP_003891|NP_001135771|NP_001135770	-	-	-	-	-	-	Homo sapiens	Homo sapiens
1507128	8878	8507	114397	114079	-	-	SQSTM1	ENC1	A170|OSIL|PDB3|ZIP3|p60|p62|p62B	CCL28|ENC-1|KLHL35|KLHL37|NRPB|PIG10|TP53I10	Affinity Capture-Western	physical	Lee H (2015)	PUBMED:26637326	9606	9606	Low Throughput	-	-	-	-	BIOGRID	Q13501	-	NP_003891|NP_001135771|NP_001135770	O14682	Q53XS2	NP_001243503|NP_001243504|NP_003624|NP_001243505	-	-	-	-	-	-	Homo sapiens	Homo sapiens
1508565	6497	8878	112388	114397	-	-	SKI	SQSTM1	SGS|SKV	A170|OSIL|PDB3|ZIP3|p60|p62|p62B	Affinity Capture-MS	physical	Rashidian J (2015)	PUBMED:25670202	9606	9606	High Throughput	-	-	Table S1	-	BIOGRID	P12755	-	NP_003027	Q13501	-	NP_003891|NP_001135771|NP_001135770	-	-	-	-	-	-	Homo sapiens	Homo sapiens
1509236	4914	8878	110969	114397	-	-	NTRK1	SQSTM1	MTC|TRK|TRK1|TRKA|Trk-A|p140-TrkA	A170|OSIL|PDB3|ZIP3|p60|p62|p62B	Affinity Capture-Western	physical	Zheng C (2015)	PUBMED:25708205	9606	9606	Low Throughput	-	-	Figure 5	-	BIOGRID	P04629	X5DR71	NP_001007793|NP_002520|NP_001012331	Q13501	-	NP_003891|NP_001135771|NP_001135770	-	-	-	-	-	-	Homo sapiens	Homo sapiens
1509693	8878	84557	114397	124137	-	RP11-346K17.1	SQSTM1	MAP1LC3A	A170|OSIL|PDB3|ZIP3|p60|p62|p62B	ATG8E|LC3|LC3A|MAP1ALC3|MAP1BLC3	Reconstituted Complex	physical	Ciuffa R (2015)	PUBMED:25921531	9606	9606	Low Throughput	-	-	-	-	BIOGRID	Q13501	-	NP_003891|NP_001135771|NP_001135770	Q9H492	-	NP_115903|NP_852610	-	-	-	-	-	-	Homo sapiens	Homo sapiens
1509777	84557	8878	124137	114397	RP11-346K17.1	-	MAP1LC3A	SQSTM1	ATG8E|LC3|LC3A|MAP1ALC3|MAP1BLC3	A170|OSIL|PDB3|ZIP3|p60|p62|p62B	Affinity Capture-Western	physical	Wang N (2013)	PUBMED:23640897	9606	9606	Low Throughput	-	-	-	-	BIOGRID	Q9H492	-	NP_115903|NP_852610	Q13501	-	NP_003891|NP_001135771|NP_001135770	-	-	-	-	-	-	Homo sapiens	Homo sapiens
1510399	8878	57761	114397	121756	-	RP5-1103G7.7	SQSTM1	TRIB3	A170|OSIL|PDB3|ZIP3|p60|p62|p62B	C20orf97|NIPK|SINK|SKIP3|TRB3	Affinity Capture-Western	physical	Hua F (2015)	PUBMED:26268733	9606	9606	Low Throughput	-	-	-	-	BIOGRID	Q13501	-	NP_003891|NP_001135771|NP_001135770	Q96RU7	J3KR25|B4DMM9	NP_001288117|NP_001288130|NP_001288122|NP_001288125|NP_001288119|NP_066981	-	-	-	-	-	-	Homo sapiens	Homo sapiens
1510400	57761	8878	121756	114397	RP5-1103G7.7	-	TRIB3	SQSTM1	C20orf97|NIPK|SINK|SKIP3|TRB3	A170|OSIL|PDB3|ZIP3|p60|p62|p62B	Affinity Capture-Western	physical	Hua F (2015)	PUBMED:26268733	9606	9606	Low Throughput	-	-	-	-	BIOGRID	Q96RU7	J3KR25|B4DMM9	NP_001288117|NP_001288130|NP_001288122|NP_001288125|NP_001288119|NP_066981	Q13501	-	NP_003891|NP_001135771|NP_001135770	-	-	-	-	-	-	Homo sapiens	Homo sapiens
1510401	84557	8878	124137	114397	RP11-346K17.1	-	MAP1LC3A	SQSTM1	ATG8E|LC3|LC3A|MAP1ALC3|MAP1BLC3	A170|OSIL|PDB3|ZIP3|p60|p62|p62B	Affinity Capture-Western	physical	Hua F (2015)	PUBMED:26268733	9606	9606	Low Throughput	-	-	-	-	BIOGRID	Q9H492	-	NP_115903|NP_852610	Q13501	-	NP_003891|NP_001135771|NP_001135770	-	-	-	-	-	-	Homo sapiens	Homo sapiens
1510402	8878	57761	114397	121756	-	RP5-1103G7.7	SQSTM1	TRIB3	A170|OSIL|PDB3|ZIP3|p60|p62|p62B	C20orf97|NIPK|SINK|SKIP3|TRB3	Reconstituted Complex	physical	Hua F (2015)	PUBMED:26268733	9606	9606	Low Throughput	-	-	-	-	BIOGRID	Q13501	-	NP_003891|NP_001135771|NP_001135770	Q96RU7	J3KR25|B4DMM9	NP_001288117|NP_001288130|NP_001288122|NP_001288125|NP_001288119|NP_066981	-	-	-	-	-	-	Homo sapiens	Homo sapiens
1510403	57761	8878	121756	114397	RP5-1103G7.7	-	TRIB3	SQSTM1	C20orf97|NIPK|SINK|SKIP3|TRB3	A170|OSIL|PDB3|ZIP3|p60|p62|p62B	Reconstituted Complex	physical	Hua F (2015)	PUBMED:26268733	9606	9606	Low Throughput	-	-	-	-	BIOGRID	Q96RU7	J3KR25|B4DMM9	NP_001288117|NP_001288130|NP_001288122|NP_001288125|NP_001288119|NP_066981	Q13501	-	NP_003891|NP_001135771|NP_001135770	-	-	-	-	-	-	Homo sapiens	Homo sapiens
1510404	8878	57761	114397	121756	-	RP5-1103G7.7	SQSTM1	TRIB3	A170|OSIL|PDB3|ZIP3|p60|p62|p62B	C20orf97|NIPK|SINK|SKIP3|TRB3	Protein-peptide	physical	Hua F (2015)	PUBMED:26268733	9606	9606	Low Throughput	-	-	-	-	BIOGRID	Q13501	-	NP_003891|NP_001135771|NP_001135770	Q96RU7	J3KR25|B4DMM9	NP_001288117|NP_001288130|NP_001288122|NP_001288125|NP_001288119|NP_066981	-	-	-	-	-	-	Homo sapiens	Homo sapiens
1510528	8878	5071	114397	111105	-	KB-152G3.1	SQSTM1	PARK2	A170|OSIL|PDB3|ZIP3|p60|p62|p62B	AR-JP|LPRS2|PDJ|PRKN	Affinity Capture-Western	physical	Hou XO (2015)	PUBMED:26364802	9606	9606	Low Throughput	-	-	Figure 1	-	BIOGRID	Q13501	-	NP_003891|NP_001135771|NP_001135770	O60260	X5DR79	NP_054643|NP_054642|NP_004553	-	-	-	-	-	-	Homo sapiens	Homo sapiens
1510840	129831	8878	126210	114397	-	-	RBM45	SQSTM1	DRB1	A170|OSIL|PDB3|ZIP3|p60|p62|p62B	Affinity Capture-Western	physical	Bakkar N (2015)	PUBMED:25939382	9606	9606	Low Throughput	-	-	-	-	BIOGRID	Q8IUH3	-	NP_694453	Q13501	-	NP_003891|NP_001135771|NP_001135770	-	-	-	-	-	-	Homo sapiens	Homo sapiens
1510841	9817	8878	115156	114397	-	-	KEAP1	SQSTM1	INrf2|KLHL19	A170|OSIL|PDB3|ZIP3|p60|p62|p62B	Affinity Capture-Western	physical	Bakkar N (2015)	PUBMED:25939382	9606	9606	Low Throughput	-	-	-	-	BIOGRID	Q14145	A0A024R7C0	NP_036421|NP_987096	Q13501	-	NP_003891|NP_001135771|NP_001135770	-	-	-	-	-	-	Homo sapiens	Homo sapiens
1510884	8878	2475	114397	108757	-	-	SQSTM1	MTOR	A170|OSIL|PDB3|ZIP3|p60|p62|p62B	FRAP|FRAP1|FRAP2|RAFT1|RAPT1	Affinity Capture-Western	physical	Linares JF (2015)	PUBMED:26279575	9606	9606	Low Throughput	-	-	-	-	BIOGRID	Q13501	-	NP_003891|NP_001135771|NP_001135770	P42345	-	NP_004949|NP_001373430|NP_001373429	-	-	-	-	-	-	Homo sapiens	Homo sapiens
1510885	8878	57521	114397	121582	-	-	SQSTM1	RPTOR	A170|OSIL|PDB3|ZIP3|p60|p62|p62B	KOG1|Mip1	Affinity Capture-Western	physical	Linares JF (2015)	PUBMED:26279575	9606	9606	Low Throughput	-	-	-	-	BIOGRID	Q13501	-	NP_003891|NP_001135771|NP_001135770	Q8N122	Q6DKI0	NP_065812|NP_001156506	-	-	-	-	-	-	Homo sapiens	Homo sapiens
1510886	8878	7189	114397	113041	-	-	SQSTM1	TRAF6	A170|OSIL|PDB3|ZIP3|p60|p62|p62B	MGC:3310|RNF85	Affinity Capture-Western	physical	Linares JF (2015)	PUBMED:26279575	9606	9606	Low Throughput	-	-	-	-	BIOGRID	Q13501	-	NP_003891|NP_001135771|NP_001135770	Q9Y4K3	-	NP_004611|NP_665802	-	-	-	-	-	-	Homo sapiens	Homo sapiens
1510913	2475	8878	108757	114397	-	-	MTOR	SQSTM1	FRAP|FRAP1|FRAP2|RAFT1|RAPT1	A170|OSIL|PDB3|ZIP3|p60|p62|p62B	Affinity Capture-Western	physical	Linares JF (2015)	PUBMED:26279575	9606	9606	Low Throughput	-	-	-	-	BIOGRID	P42345	-	NP_004949|NP_001373430|NP_001373429	Q13501	-	NP_003891|NP_001135771|NP_001135770	-	-	-	-	-	-	Homo sapiens	Homo sapiens
1510915	5603	8878	111589	114397	RP1-179N16.4	-	MAPK13	SQSTM1	MAPK 13|MAPK-13|PRKM13|SAPK4|p38delta	A170|OSIL|PDB3|ZIP3|p60|p62|p62B	Biochemical Activity	physical	Linares JF (2015)	PUBMED:26279575	9606	9606	Low Throughput	-	Phosphorylation	-	-	BIOGRID	O15264	A0A024RD04	NP_002745	Q13501	-	NP_003891|NP_001135771|NP_001135770	-	-	-	-	-	-	Homo sapiens	Homo sapiens
1512252	55349	8878	120629	114397	-	-	CHDH	SQSTM1	-	A170|OSIL|PDB3|ZIP3|p60|p62|p62B	Affinity Capture-Western	physical	Park S (2014)	PUBMED:25483962	9606	9606	Low Throughput	-	-	-	-	BIOGRID	Q8NE62	-	NP_060867	Q13501	-	NP_003891|NP_001135771|NP_001135770	-	-	-	-	-	-	Homo sapiens	Homo sapiens
1512253	8878	55349	114397	120629	-	-	SQSTM1	CHDH	A170|OSIL|PDB3|ZIP3|p60|p62|p62B	-	Affinity Capture-Western	physical	Park S (2014)	PUBMED:25483962	9606	9606	Low Throughput	-	-	-	-	BIOGRID	Q13501	-	NP_003891|NP_001135771|NP_001135770	Q8NE62	-	NP_060867	-	-	-	-	-	-	Homo sapiens	Homo sapiens
1512290	8878	9817	114397	115156	-	-	SQSTM1	KEAP1	A170|OSIL|PDB3|ZIP3|p60|p62|p62B	INrf2|KLHL19	Affinity Capture-MS	physical	Milan E (2015)	PUBMED:26043024	9606	9606	Low Throughput	-	-	-	-	BIOGRID	Q13501	-	NP_003891|NP_001135771|NP_001135770	Q14145	A0A024R7C0	NP_036421|NP_987096	-	-	-	-	-	-	Homo sapiens	Homo sapiens
1512291	8878	54749	114397	120127	-	-	SQSTM1	EPDR1	A170|OSIL|PDB3|ZIP3|p60|p62|p62B	EPDR|MERP-1|MERP1|UCC1	Affinity Capture-MS	physical	Milan E (2015)	PUBMED:26043024	9606	9606	Low Throughput	-	-	-	-	BIOGRID	Q13501	-	NP_003891|NP_001135771|NP_001135770	Q9UM22	Q96J80	NP_060019|NP_001229875|NP_001229877	-	-	-	-	-	-	Homo sapiens	Homo sapiens
1512292	8878	2631	114397	108901	-	-	SQSTM1	GBAS	A170|OSIL|PDB3|ZIP3|p60|p62|p62B	NIPSNAP2	Affinity Capture-MS	physical	Milan E (2015)	PUBMED:26043024	9606	9606	Low Throughput	-	-	-	-	BIOGRID	Q13501	-	NP_003891|NP_001135771|NP_001135770	O75323	-	NP_001189398|NP_001474	-	-	-	-	-	-	Homo sapiens	Homo sapiens
1512293	8878	3643	114397	109854	-	-	SQSTM1	INSR	A170|OSIL|PDB3|ZIP3|p60|p62|p62B	CD220|HHF5	Affinity Capture-MS	physical	Milan E (2015)	PUBMED:26043024	9606	9606	Low Throughput	-	-	-	-	BIOGRID	Q13501	-	NP_003891|NP_001135771|NP_001135770	P06213	-	NP_000199|NP_001073285	-	-	-	-	-	-	Homo sapiens	Homo sapiens
1512294	8878	5584	114397	111570	-	-	SQSTM1	PRKCI	A170|OSIL|PDB3|ZIP3|p60|p62|p62B	DXS1179E|PKCI|nPKC-iota	Affinity Capture-MS	physical	Milan E (2015)	PUBMED:26043024	9606	9606	Low Throughput	-	-	-	-	BIOGRID	Q13501	-	NP_003891|NP_001135771|NP_001135770	P41743	-	NP_002731	-	-	-	-	-	-	Homo sapiens	Homo sapiens
1512295	8878	387338	114397	132288	-	RP4-603I14.2	SQSTM1	NSUN4	A170|OSIL|PDB3|ZIP3|p60|p62|p62B	SHTAP	Affinity Capture-MS	physical	Milan E (2015)	PUBMED:26043024	9606	9606	Low Throughput	-	-	-	-	BIOGRID	Q13501	-	NP_003891|NP_001135771|NP_001135770	Q96CB9	A8K8I8	NP_001243056|NP_950245|NP_001243057	-	-	-	-	-	-	Homo sapiens	Homo sapiens
1512296	8878	2621	114397	108891	-	-	SQSTM1	GAS6	A170|OSIL|PDB3|ZIP3|p60|p62|p62B	AXLLG|AXSF	Affinity Capture-MS	physical	Milan E (2015)	PUBMED:26043024	9606	9606	Low Throughput	-	-	-	-	BIOGRID	Q13501	-	NP_003891|NP_001135771|NP_001135770	Q14393	-	NP_001137417|NP_001137418|NP_000811	-	-	-	-	-	-	Homo sapiens	Homo sapiens
1512297	8878	6737	114397	112615	-	-	SQSTM1	TRIM21	A170|OSIL|PDB3|ZIP3|p60|p62|p62B	RNF81|RO52|Ro/SSA|SSA|SSA1	Affinity Capture-MS	physical	Milan E (2015)	PUBMED:26043024	9606	9606	Low Throughput	-	-	-	-	BIOGRID	Q13501	-	NP_003891|NP_001135771|NP_001135770	P19474	-	NP_003132	-	-	-	-	-	-	Homo sapiens	Homo sapiens
1512298	8878	4720	114397	110800	-	-	SQSTM1	NDUFS2	A170|OSIL|PDB3|ZIP3|p60|p62|p62B	CI-49	Affinity Capture-MS	physical	Milan E (2015)	PUBMED:26043024	9606	9606	Low Throughput	-	-	-	-	BIOGRID	Q13501	-	NP_003891|NP_001135771|NP_001135770	O75306	B7Z792	NP_001159631|NP_004541	-	-	-	-	-	-	Homo sapiens	Homo sapiens
1512299	8878	4722	114397	110801	-	-	SQSTM1	NDUFS3	A170|OSIL|PDB3|ZIP3|p60|p62|p62B	CI-30	Affinity Capture-MS	physical	Milan E (2015)	PUBMED:26043024	9606	9606	Low Throughput	-	-	-	-	BIOGRID	Q13501	-	NP_003891|NP_001135771|NP_001135770	O75489	-	NP_004542	-	-	-	-	-	-	Homo sapiens	Homo sapiens
1512300	8878	84340	114397	124062	-	MSTP027	SQSTM1	GFM2	A170|OSIL|PDB3|ZIP3|p60|p62|p62B	EF-G2mt|EFG2|MRRF2|MST027|RRF2|RRF2mt|hEFG2|mEF-G 2	Affinity Capture-MS	physical	Milan E (2015)	PUBMED:26043024	9606	9606	Low Throughput	-	-	-	-	BIOGRID	Q13501	-	NP_003891|NP_001135771|NP_001135770	Q969S9	A0A024RAK1|A0A024RAJ7	NP_733792|NP_001268231|NP_733781|NP_115756	-	-	-	-	-	-	Homo sapiens	Homo sapiens
1512301	8878	3032	114397	109282	-	MSTP029	SQSTM1	HADHB	A170|OSIL|PDB3|ZIP3|p60|p62|p62B	ECHB|MTPB|TP-BETA	Affinity Capture-MS	physical	Milan E (2015)	PUBMED:26043024	9606	9606	Low Throughput	-	-	-	-	BIOGRID	Q13501	-	NP_003891|NP_001135771|NP_001135770	P55084	F5GZQ3	NP_000174|NP_001268442|NP_001268441	-	-	-	-	-	-	Homo sapiens	Homo sapiens
1512302	8878	4698	114397	110778	-	-	SQSTM1	NDUFA5	A170|OSIL|PDB3|ZIP3|p60|p62|p62B	B13|CI-13KD-B|CI-13kB|NUFM|UQOR13	Affinity Capture-MS	physical	Milan E (2015)	PUBMED:26043024	9606	9606	Low Throughput	-	-	-	-	BIOGRID	Q13501	-	NP_003891|NP_001135771|NP_001135770	Q16718	A0A087WXR5|A0A087X1G1|A0A024R745	NP_001269351|NP_001269350|NP_004991|NP_001269348|NP_001278233|NP_001269349	-	-	-	-	-	-	Homo sapiens	Homo sapiens
1512303	8878	3030	114397	109280	-	-	SQSTM1	HADHA	A170|OSIL|PDB3|ZIP3|p60|p62|p62B	ECHA|GBP|HADH|LCEH|LCHAD|MTPA|TP-ALPHA	Affinity Capture-MS	physical	Milan E (2015)	PUBMED:26043024	9606	9606	Low Throughput	-	-	-	-	BIOGRID	Q13501	-	NP_003891|NP_001135771|NP_001135770	P40939	E9KL44	NP_000173	-	-	-	-	-	-	Homo sapiens	Homo sapiens
1512304	8878	962	114397	107400	-	RP11-404F10.3	SQSTM1	CD48	A170|OSIL|PDB3|ZIP3|p60|p62|p62B	BCM1|BLAST|BLAST1|MEM-102|SLAMF2|hCD48|mCD48	Affinity Capture-MS	physical	Milan E (2015)	PUBMED:26043024	9606	9606	Low Throughput	-	-	-	-	BIOGRID	Q13501	-	NP_003891|NP_001135771|NP_001135770	P09326	A0A087X1S7	NP_001242959|NP_001769	-	-	-	-	-	-	Homo sapiens	Homo sapiens
1512305	8878	3939	114397	110131	-	PIG19	SQSTM1	LDHA	A170|OSIL|PDB3|ZIP3|p60|p62|p62B	GSD11|HEL-S-133P|LDH1|LDHM	Affinity Capture-MS	physical	Milan E (2015)	PUBMED:26043024	9606	9606	Low Throughput	-	-	-	-	BIOGRID	Q13501	-	NP_003891|NP_001135771|NP_001135770	P00338	V9HWB9	NP_001158886|NP_001158887|NP_001158888|NP_005557|NP_001128711	-	-	-	-	-	-	Homo sapiens	Homo sapiens
1512306	8878	5955	114397	111888	-	-	SQSTM1	RCN2	A170|OSIL|PDB3|ZIP3|p60|p62|p62B	E6BP|ERC-55|ERC55|TCBP49	Affinity Capture-MS	physical	Milan E (2015)	PUBMED:26043024	9606	9606	Low Throughput	-	-	-	-	BIOGRID	Q13501	-	NP_003891|NP_001135771|NP_001135770	Q14257	-	NP_002893|NP_001258766	-	-	-	-	-	-	Homo sapiens	Homo sapiens
1512307	8878	7316	114397	113164	-	-	SQSTM1	UBC	A170|OSIL|PDB3|ZIP3|p60|p62|p62B	HMG20	Affinity Capture-MS	physical	Milan E (2015)	PUBMED:26043024	9606	9606	Low Throughput	-	-	#LPPI|Likely protein-protein interaction	-	BIOGRID	Q13501	-	NP_003891|NP_001135771|NP_001135770	P0CG48	-	NP_066289	-	-	-	-	-	-	Homo sapiens	Homo sapiens
1512308	8878	7316	114397	113164	-	-	SQSTM1	UBC	A170|OSIL|PDB3|ZIP3|p60|p62|p62B	HMG20	Affinity Capture-Western	physical	Milan E (2015)	PUBMED:26043024	9606	9606	Low Throughput	-	-	#LPPI|Likely protein-protein interaction	-	BIOGRID	Q13501	-	NP_003891|NP_001135771|NP_001135770	P0CG48	-	NP_066289	-	-	-	-	-	-	Homo sapiens	Homo sapiens
1512455	7185	8878	113037	114397	-	-	TRAF1	SQSTM1	EBI6|MGC:10353	A170|OSIL|PDB3|ZIP3|p60|p62|p62B	Affinity Capture-MS	physical	Greenfeld H (2015)	PUBMED:25996949	9606	9606	High Throughput	-	-	-	-	BIOGRID	Q13077	-	NP_005649|NP_001177876|NP_001177874	Q13501	-	NP_003891|NP_001135771|NP_001135770	-	-	-	-	-	-	Homo sapiens	Homo sapiens
1512981	2634	8878	108904	114397	-	-	GBP2	SQSTM1	-	A170|OSIL|PDB3|ZIP3|p60|p62|p62B	Co-localization	physical	Haldar AK (2015)	PUBMED:26417105	9606	9606	Low Throughput	-	-	in situ PLA	-	BIOGRID	P32456	Q8TCE5	NP_004111	Q13501	-	NP_003891|NP_001135771|NP_001135770	-	-	-	-	-	-	Homo sapiens	Homo sapiens
1513309	8878	10013	114397	115330	-	JM21	SQSTM1	HDAC6	A170|OSIL|PDB3|ZIP3|p60|p62|p62B	CPBHM|HD6|PPP1R90	Affinity Capture-Western	physical	Chen Q (2015)	PUBMED:26363065	9606	9606	Low Throughput	-	-	-	-	BIOGRID	Q13501	-	NP_003891|NP_001135771|NP_001135770	Q9UBN7	A0A024QZ26	NP_001308160|NP_006035|NP_001308159|NP_001308158|NP_001308155|NP_001308154|NP_001308157|NP_001308156	-	-	-	-	-	-	Homo sapiens	Homo sapiens
1513425	11337	8878	116465	114397	HT004	-	GABARAP	SQSTM1	ATG8A|GABARAP-a|MM46	A170|OSIL|PDB3|ZIP3|p60|p62|p62B	Affinity Capture-MS	physical	Dunlop EA (2014)	PUBMED:25126726	9606	9606	Low Throughput	-	-	Figure 3	-	BIOGRID	O95166	Q6IAW1	NP_009209	Q13501	-	NP_003891|NP_001135771|NP_001135770	-	-	-	-	-	-	Homo sapiens	Homo sapiens
1513439	8878	3064	114397	109314	-	-	SQSTM1	HTT	A170|OSIL|PDB3|ZIP3|p60|p62|p62B	HD|IT15	Affinity Capture-Western	physical	Rui YN (2015)	PUBMED:25686248	9606	9606	Low Throughput	-	-	-	-	BIOGRID	Q13501	-	NP_003891|NP_001135771|NP_001135770	P42858	-	NP_002102	-	-	-	-	-	-	Homo sapiens	Homo sapiens
1513441	8878	8878	114397	114397	-	-	SQSTM1	SQSTM1	A170|OSIL|PDB3|ZIP3|p60|p62|p62B	A170|OSIL|PDB3|ZIP3|p60|p62|p62B	Affinity Capture-Western	physical	Rui YN (2015)	PUBMED:25686248	9606	9606	Low Throughput	-	-	-	-	BIOGRID	Q13501	-	NP_003891|NP_001135771|NP_001135770	Q13501	-	NP_003891|NP_001135771|NP_001135770	-	-	-	-	-	-	Homo sapiens	Homo sapiens
1513603	8878	84557	114397	124137	-	RP11-346K17.1	SQSTM1	MAP1LC3A	A170|OSIL|PDB3|ZIP3|p60|p62|p62B	ATG8E|LC3|LC3A|MAP1ALC3|MAP1BLC3	Affinity Capture-Western	physical	Rui YN (2015)	PUBMED:25984893	9606	9606	Low Throughput	-	-	Figure 7	-	BIOGRID	Q13501	-	NP_003891|NP_001135771|NP_001135770	Q9H492	-	NP_115903|NP_852610	-	-	-	-	-	-	Homo sapiens	Homo sapiens
1513604	8878	26249	114397	117637	-	-	SQSTM1	KLHL3	A170|OSIL|PDB3|ZIP3|p60|p62|p62B	PHA2D	Affinity Capture-Western	physical	Mori Y (2015)	PUBMED:26349538	9606	9606	Low Throughput	-	-	Figure 2	-	BIOGRID	Q13501	-	NP_003891|NP_001135771|NP_001135770	Q9UH77	-	NP_001244123|NP_059111|NP_001244124	-	-	-	-	-	-	Homo sapiens	Homo sapiens
1513606	26249	8878	117637	114397	-	-	KLHL3	SQSTM1	PHA2D	A170|OSIL|PDB3|ZIP3|p60|p62|p62B	Affinity Capture-Western	physical	Mori Y (2015)	PUBMED:26349538	9606	9606	Low Throughput	-	-	Figure 2	-	BIOGRID	Q9UH77	-	NP_001244123|NP_059111|NP_001244124	Q13501	-	NP_003891|NP_001135771|NP_001135770	-	-	-	-	-	-	Homo sapiens	Homo sapiens
1513607	8878	8452	114397	114030	-	-	SQSTM1	CUL3	A170|OSIL|PDB3|ZIP3|p60|p62|p62B	CUL-3|PHA2E	Affinity Capture-Western	physical	Mori Y (2015)	PUBMED:26349538	9606	9606	Low Throughput	-	-	Figure 2	-	BIOGRID	Q13501	-	NP_003891|NP_001135771|NP_001135770	Q13618	B7Z600|A0A024R475	NP_001244127|NP_001244126|NP_003581	-	-	-	-	-	-	Homo sapiens	Homo sapiens
1514837	7957	8878	113679	114397	RP1-28C20.2	-	EPM2A	SQSTM1	EPM2|MELF	A170|OSIL|PDB3|ZIP3|p60|p62|p62B	Affinity Capture-Western	physical	Sanchez-Martin P (2015)	PUBMED:26546463	9606	9606	Low Throughput	-	-	-	-	BIOGRID	O95278	-	NP_001018051|NP_005661	Q13501	-	NP_003891|NP_001135771|NP_001135770	-	-	-	-	-	-	Homo sapiens	Homo sapiens
1514943	23132	8878	116750	114397	-	-	RAD54L2	SQSTM1	ARIP4|HSPC325|SRISNF2L	A170|OSIL|PDB3|ZIP3|p60|p62|p62B	Affinity Capture-MS	physical	Tsuchiya M (2015)	PUBMED:26412716	9606	9606	Low Throughput	-	-	-	-	BIOGRID	Q9Y4B4	B3KV54	NP_001309185|NP_001309182|NP_055921|NP_001309186	Q13501	-	NP_003891|NP_001135771|NP_001135770	-	-	-	-	-	-	Homo sapiens	Homo sapiens
1514945	23132	8878	116750	114397	-	-	RAD54L2	SQSTM1	ARIP4|HSPC325|SRISNF2L	A170|OSIL|PDB3|ZIP3|p60|p62|p62B	Affinity Capture-Western	physical	Tsuchiya M (2015)	PUBMED:26412716	9606	9606	Low Throughput	-	-	-	-	BIOGRID	Q9Y4B4	B3KV54	NP_001309185|NP_001309182|NP_055921|NP_001309186	Q13501	-	NP_003891|NP_001135771|NP_001135770	-	-	-	-	-	-	Homo sapiens	Homo sapiens
1514946	23132	8878	116750	114397	-	-	RAD54L2	SQSTM1	ARIP4|HSPC325|SRISNF2L	A170|OSIL|PDB3|ZIP3|p60|p62|p62B	Co-localization	physical	Tsuchiya M (2015)	PUBMED:26412716	9606	9606	Low Throughput	-	-	in situ PLA	-	BIOGRID	Q9Y4B4	B3KV54	NP_001309185|NP_001309182|NP_055921|NP_001309186	Q13501	-	NP_003891|NP_001135771|NP_001135770	-	-	-	-	-	-	Homo sapiens	Homo sapiens
1514947	23132	8878	116750	114397	-	-	RAD54L2	SQSTM1	ARIP4|HSPC325|SRISNF2L	A170|OSIL|PDB3|ZIP3|p60|p62|p62B	Reconstituted Complex	physical	Tsuchiya M (2015)	PUBMED:26412716	9606	9606	Low Throughput	-	-	-	-	BIOGRID	Q9Y4B4	B3KV54	NP_001309185|NP_001309182|NP_055921|NP_001309186	Q13501	-	NP_003891|NP_001135771|NP_001135770	-	-	-	-	-	-	Homo sapiens	Homo sapiens
1514948	8878	23132	114397	116750	-	-	SQSTM1	RAD54L2	A170|OSIL|PDB3|ZIP3|p60|p62|p62B	ARIP4|HSPC325|SRISNF2L	Reconstituted Complex	physical	Tsuchiya M (2015)	PUBMED:26412716	9606	9606	Low Throughput	-	-	-	-	BIOGRID	Q13501	-	NP_003891|NP_001135771|NP_001135770	Q9Y4B4	B3KV54	NP_001309185|NP_001309182|NP_055921|NP_001309186	-	-	-	-	-	-	Homo sapiens	Homo sapiens
1514949	8878	23132	114397	116750	-	-	SQSTM1	RAD54L2	A170|OSIL|PDB3|ZIP3|p60|p62|p62B	ARIP4|HSPC325|SRISNF2L	Co-crystal Structure	physical	Tsuchiya M (2015)	PUBMED:26412716	9606	9606	Low Throughput	-	-	NMR	-	BIOGRID	Q13501	-	NP_003891|NP_001135771|NP_001135770	Q9Y4B4	B3KV54	NP_001309185|NP_001309182|NP_055921|NP_001309186	-	-	-	-	-	-	Homo sapiens	Homo sapiens
1515203	3309	8878	109541	114397	-	-	HSPA5	SQSTM1	BIP|GRP78|HEL-S-89n|MIF2	A170|OSIL|PDB3|ZIP3|p60|p62|p62B	Protein-peptide	physical	Cha-Molstad H (2015)	PUBMED:26075355	9606	9606	Low Throughput	-	-	-	-	BIOGRID	P11021	V9HWB4	NP_005338	Q13501	-	NP_003891|NP_001135771|NP_001135770	-	-	-	-	-	-	Homo sapiens	Homo sapiens
1515204	8878	3309	114397	109541	-	-	SQSTM1	HSPA5	A170|OSIL|PDB3|ZIP3|p60|p62|p62B	BIP|GRP78|HEL-S-89n|MIF2	Reconstituted Complex	physical	Cha-Molstad H (2015)	PUBMED:26075355	9606	9606	Low Throughput	-	-	-	-	BIOGRID	Q13501	-	NP_003891|NP_001135771|NP_001135770	P11021	V9HWB4	NP_005338	-	-	-	-	-	-	Homo sapiens	Homo sapiens
1515205	8878	8878	114397	114397	-	-	SQSTM1	SQSTM1	A170|OSIL|PDB3|ZIP3|p60|p62|p62B	A170|OSIL|PDB3|ZIP3|p60|p62|p62B	Reconstituted Complex	physical	Cha-Molstad H (2015)	PUBMED:26075355	9606	9606	Low Throughput	-	-	Arg-Ala strongly and selectively induced the oligomerization and aggregation of p62	-	BIOGRID	Q13501	-	NP_003891|NP_001135771|NP_001135770	Q13501	-	NP_003891|NP_001135771|NP_001135770	-	-	-	-	-	-	Homo sapiens	Homo sapiens
1515206	84557	8878	124137	114397	RP11-346K17.1	-	MAP1LC3A	SQSTM1	ATG8E|LC3|LC3A|MAP1ALC3|MAP1BLC3	A170|OSIL|PDB3|ZIP3|p60|p62|p62B	Reconstituted Complex	physical	Cha-Molstad H (2015)	PUBMED:26075355	9606	9606	Low Throughput	-	-	-	-	BIOGRID	Q9H492	-	NP_115903|NP_852610	Q13501	-	NP_003891|NP_001135771|NP_001135770	-	-	-	-	-	-	Homo sapiens	Homo sapiens
1515558	8878	5590	114397	111576	-	RP11-181G12.1	SQSTM1	PRKCZ	A170|OSIL|PDB3|ZIP3|p60|p62|p62B	PKC-ZETA|PKC2	Protein-peptide	physical	Tsai LC (2015)	PUBMED:26187466	9606	9606	Low Throughput	-	-	Figure 1	-	BIOGRID	Q13501	-	NP_003891|NP_001135771|NP_001135770	Q05513	-	NP_001028754|NP_002735|NP_001229803|NP_001028753	-	-	-	-	-	-	Homo sapiens	Homo sapiens
1515559	5584	8878	111570	114397	-	-	PRKCI	SQSTM1	DXS1179E|PKCI|nPKC-iota	A170|OSIL|PDB3|ZIP3|p60|p62|p62B	Protein-peptide	physical	Tsai LC (2015)	PUBMED:26187466	9606	9606	Low Throughput	-	-	Figure 1	-	BIOGRID	P41743	-	NP_002731	Q13501	-	NP_003891|NP_001135771|NP_001135770	-	-	-	-	-	-	Homo sapiens	Homo sapiens
1515560	8878	5584	114397	111570	-	-	SQSTM1	PRKCI	A170|OSIL|PDB3|ZIP3|p60|p62|p62B	DXS1179E|PKCI|nPKC-iota	Affinity Capture-Western	physical	Tsai LC (2015)	PUBMED:26187466	9606	9606	Low Throughput	-	-	Figure 2	-	BIOGRID	Q13501	-	NP_003891|NP_001135771|NP_001135770	P41743	-	NP_002731	-	-	-	-	-	-	Homo sapiens	Homo sapiens
1515561	8878	5584	114397	111570	-	-	SQSTM1	PRKCI	A170|OSIL|PDB3|ZIP3|p60|p62|p62B	DXS1179E|PKCI|nPKC-iota	FRET	physical	Tsai LC (2015)	PUBMED:26187466	9606	9606	Low Throughput	-	-	Figure 3	-	BIOGRID	Q13501	-	NP_003891|NP_001135771|NP_001135770	P41743	-	NP_002731	-	-	-	-	-	-	Homo sapiens	Homo sapiens
1515562	8878	8878	114397	114397	-	-	SQSTM1	SQSTM1	A170|OSIL|PDB3|ZIP3|p60|p62|p62B	A170|OSIL|PDB3|ZIP3|p60|p62|p62B	FRET	physical	Tsai LC (2015)	PUBMED:26187466	9606	9606	Low Throughput	-	-	Figure 3	-	BIOGRID	Q13501	-	NP_003891|NP_001135771|NP_001135770	Q13501	-	NP_003891|NP_001135771|NP_001135770	-	-	-	-	-	-	Homo sapiens	Homo sapiens
1515563	8878	2890	114397	109147	-	-	SQSTM1	GRIA1	A170|OSIL|PDB3|ZIP3|p60|p62|p62B	GLUH1|GLUR1|GLURA|GluA1|HBGR1	FRET	physical	Tsai LC (2015)	PUBMED:26187466	9606	9606	Low Throughput	-	-	Figure 5	-	BIOGRID	Q13501	-	NP_003891|NP_001135771|NP_001135770	P42261	Q59GL5	NP_001244949|NP_001244948|NP_001107655|NP_000818|NP_001244952|NP_001244950|NP_001244951	-	-	-	-	-	-	Homo sapiens	Homo sapiens
1515679	8878	7316	114397	113164	-	-	SQSTM1	UBC	A170|OSIL|PDB3|ZIP3|p60|p62|p62B	HMG20	Reconstituted Complex	physical	Ordureau A (2015)	PUBMED:25969509	9606	9606	Low Throughput	-	-	Figure S3	-	BIOGRID	Q13501	-	NP_003891|NP_001135771|NP_001135770	P0CG48	-	NP_066289	-	-	-	-	-	-	Homo sapiens	Homo sapiens
1515695	81631	8878	123565	114397	-	-	MAP1LC3B	SQSTM1	ATG8F|LC3B|MAP1A/1BLC3|MAP1LC3B-a	A170|OSIL|PDB3|ZIP3|p60|p62|p62B	Co-localization	physical	Wurzer B (2015)	PUBMED:26413874	9606	9606	Low Throughput	-	-	-	-	BIOGRID	Q9GZQ8	Q658J6	NP_073729	Q13501	-	NP_003891|NP_001135771|NP_001135770	-	-	-	-	-	-	Homo sapiens	Homo sapiens
1515696	11337	8878	116465	114397	HT004	-	GABARAP	SQSTM1	ATG8A|GABARAP-a|MM46	A170|OSIL|PDB3|ZIP3|p60|p62|p62B	Co-localization	physical	Wurzer B (2015)	PUBMED:26413874	9606	9606	Low Throughput	-	-	-	-	BIOGRID	O95166	Q6IAW1	NP_009209	Q13501	-	NP_003891|NP_001135771|NP_001135770	-	-	-	-	-	-	Homo sapiens	Homo sapiens
1515697	81631	8878	123565	114397	-	-	MAP1LC3B	SQSTM1	ATG8F|LC3B|MAP1A/1BLC3|MAP1LC3B-a	A170|OSIL|PDB3|ZIP3|p60|p62|p62B	Affinity Capture-Western	physical	Wurzer B (2015)	PUBMED:26413874	9606	9606	Low Throughput	-	-	-	-	BIOGRID	Q9GZQ8	Q658J6	NP_073729	Q13501	-	NP_003891|NP_001135771|NP_001135770	-	-	-	-	-	-	Homo sapiens	Homo sapiens
1515698	11337	8878	116465	114397	HT004	-	GABARAP	SQSTM1	ATG8A|GABARAP-a|MM46	A170|OSIL|PDB3|ZIP3|p60|p62|p62B	Affinity Capture-Western	physical	Wurzer B (2015)	PUBMED:26413874	9606	9606	Low Throughput	-	-	-	-	BIOGRID	O95166	Q6IAW1	NP_009209	Q13501	-	NP_003891|NP_001135771|NP_001135770	-	-	-	-	-	-	Homo sapiens	Homo sapiens
1515699	8878	8878	114397	114397	-	-	SQSTM1	SQSTM1	A170|OSIL|PDB3|ZIP3|p60|p62|p62B	A170|OSIL|PDB3|ZIP3|p60|p62|p62B	Co-purification	physical	Wurzer B (2015)	PUBMED:26413874	9606	9606	Low Throughput	-	-	-	-	BIOGRID	Q13501	-	NP_003891|NP_001135771|NP_001135770	Q13501	-	NP_003891|NP_001135771|NP_001135770	-	-	-	-	-	-	Homo sapiens	Homo sapiens
1515700	81631	8878	123565	114397	-	-	MAP1LC3B	SQSTM1	ATG8F|LC3B|MAP1A/1BLC3|MAP1LC3B-a	A170|OSIL|PDB3|ZIP3|p60|p62|p62B	Reconstituted Complex	physical	Wurzer B (2015)	PUBMED:26413874	9606	9606	Low Throughput	-	-	-	-	BIOGRID	Q9GZQ8	Q658J6	NP_073729	Q13501	-	NP_003891|NP_001135771|NP_001135770	-	-	-	-	-	-	Homo sapiens	Homo sapiens
1515701	7316	8878	113164	114397	-	-	UBC	SQSTM1	HMG20	A170|OSIL|PDB3|ZIP3|p60|p62|p62B	Reconstituted Complex	physical	Wurzer B (2015)	PUBMED:26413874	9606	9606	Low Throughput	-	-	#LPPI|Likely protein-protein interaction	-	BIOGRID	P0CG48	-	NP_066289	Q13501	-	NP_003891|NP_001135771|NP_001135770	-	-	-	-	-	-	Homo sapiens	Homo sapiens
1517342	51035	8878	119239	114397	-	-	UBXN1	SQSTM1	2B28|SAKS1|UBXD10	A170|OSIL|PDB3|ZIP3|p60|p62|p62B	Affinity Capture-MS	physical	Raman M (2015)	PUBMED:26389662	9606	9606	High Throughput	-	-	-	-	BIOGRID	Q04323	A0A024R598|A0A024R539|A0A087WTZ5	NP_056937|NP_001273006|NP_001273007	Q13501	-	NP_003891|NP_001135771|NP_001135770	-	-	-	-	-	-	Homo sapiens	Homo sapiens
1517959	11140	8878	116312	114397	-	-	CDC37	SQSTM1	P50CDC37	A170|OSIL|PDB3|ZIP3|p60|p62|p62B	Affinity Capture-MS	physical	Li J (2013)	PUBMED:24189400	9606	9606	High Throughput	-	-	-	-	BIOGRID	Q16543	A0A024R7B7	NP_008996	Q13501	-	NP_003891|NP_001135771|NP_001135770	-	-	-	-	-	-	Homo sapiens	Homo sapiens
1520530	7157	8878	113010	114397	-	-	TP53	SQSTM1	BCC7|LFS1|P53|TRP53	A170|OSIL|PDB3|ZIP3|p60|p62|p62B	Affinity Capture-Western	physical	Kang JH (2016)	PUBMED:27031960	9606	9606	Low Throughput	-	-	-	-	BIOGRID	P04637	H2EHT1|A0A087WT22|A0A087WXZ1|Q53GA5|A0A087X1Q1|K7PPA8	NP_001119586|NP_001119590|NP_001119584|NP_000537|NP_001263627|NP_001263626|NP_001263625|NP_001119588|NP_001263628|NP_001119587|NP_001263624|NP_001119585|NP_001263690|NP_001119589|NP_001263689	Q13501	-	NP_003891|NP_001135771|NP_001135770	-	-	-	-	-	-	Homo sapiens	Homo sapiens
1520533	7052	8878	112910	114397	RP5-1054A22.2	-	TGM2	SQSTM1	G-ALPHA-h|GNAH|HEL-S-45|TG2|TGC	A170|OSIL|PDB3|ZIP3|p60|p62|p62B	Affinity Capture-Western	physical	Kang JH (2016)	PUBMED:27031960	9606	9606	Low Throughput	-	-	-	-	BIOGRID	P21980	V9HWG3	NP_945189|NP_001310245|NP_001310246|NP_001310247|NP_004604	Q13501	-	NP_003891|NP_001135771|NP_001135770	-	-	-	-	-	-	Homo sapiens	Homo sapiens
1520534	8878	7157	114397	113010	-	-	SQSTM1	TP53	A170|OSIL|PDB3|ZIP3|p60|p62|p62B	BCC7|LFS1|P53|TRP53	Affinity Capture-Western	physical	Kang JH (2016)	PUBMED:27031960	9606	9606	Low Throughput	-	-	-	-	BIOGRID	Q13501	-	NP_003891|NP_001135771|NP_001135770	P04637	H2EHT1|A0A087WT22|A0A087WXZ1|Q53GA5|A0A087X1Q1|K7PPA8	NP_001119586|NP_001119590|NP_001119584|NP_000537|NP_001263627|NP_001263626|NP_001263625|NP_001119588|NP_001263628|NP_001119587|NP_001263624|NP_001119585|NP_001263690|NP_001119589|NP_001263689	-	-	-	-	-	-	Homo sapiens	Homo sapiens
1520535	8878	7052	114397	112910	-	RP5-1054A22.2	SQSTM1	TGM2	A170|OSIL|PDB3|ZIP3|p60|p62|p62B	G-ALPHA-h|GNAH|HEL-S-45|TG2|TGC	Affinity Capture-Western	physical	Kang JH (2016)	PUBMED:27031960	9606	9606	Low Throughput	-	-	-	-	BIOGRID	Q13501	-	NP_003891|NP_001135771|NP_001135770	P21980	V9HWG3	NP_945189|NP_001310245|NP_001310246|NP_001310247|NP_004604	-	-	-	-	-	-	Homo sapiens	Homo sapiens
1521793	5830	8878	111788	114397	-	-	PEX5	SQSTM1	PBD2A|PBD2B|PTS1-BP|PTS1R|PXR1	A170|OSIL|PDB3|ZIP3|p60|p62|p62B	Affinity Capture-Western	physical	Zhang J (2015)	PUBMED:26344566	9606	9606	Low Throughput	-	-	-	-	BIOGRID	P50542	B4DR50|B4E0T2	NP_001338064|NP_001338059|NP_001338057|NP_001338056|NP_001338055|NP_001338053|NP_001361574|NP_001361575|NP_000310|NP_001361576|NP_001361577|NP_001338068|NP_001338069|NP_001287718|NP_001338062|NP_001338063|NP_001338060|NP_001338061|NP_001338066|NP_001338067|NP_001361578|NP_001338065|NP_001124495|NP_001124496|NP_001124497|NP_001124498	Q13501	-	NP_003891|NP_001135771|NP_001135770	-	-	-	-	-	-	Homo sapiens	Homo sapiens
1523884	8915	8878	114429	114397	RP11-234D19.2	-	BCL10	SQSTM1	CARMEN|CIPER|CLAP|IMD37|c-E10|mE10	A170|OSIL|PDB3|ZIP3|p60|p62|p62B	Affinity Capture-Western	physical	Paul S (2012)	PUBMED:22658522	9606	9606	Low Throughput	-	-	-	-	BIOGRID	O95999	-	NP_001307644|NP_003912	Q13501	-	NP_003891|NP_001135771|NP_001135770	-	-	-	-	-	-	Homo sapiens	Homo sapiens
1523887	84557	8878	124137	114397	RP11-346K17.1	-	MAP1LC3A	SQSTM1	ATG8E|LC3|LC3A|MAP1ALC3|MAP1BLC3	A170|OSIL|PDB3|ZIP3|p60|p62|p62B	Affinity Capture-Western	physical	Paul S (2012)	PUBMED:22658522	9606	9606	Low Throughput	-	-	-	-	BIOGRID	Q9H492	-	NP_115903|NP_852610	Q13501	-	NP_003891|NP_001135771|NP_001135770	-	-	-	-	-	-	Homo sapiens	Homo sapiens
1527424	29110	8878	118878	114397	-	-	TBK1	SQSTM1	NAK|T2K	A170|OSIL|PDB3|ZIP3|p60|p62|p62B	Biochemical Activity	physical	Richter B (2016)	PUBMED:27035970	9606	9606	Low Throughput	-	Phosphorylation	-	-	BIOGRID	Q9UHD2	-	NP_037386	Q13501	-	NP_003891|NP_001135771|NP_001135770	-	-	-	-	-	-	Homo sapiens	Homo sapiens
1534092	8878	8878	114397	114397	-	-	SQSTM1	SQSTM1	A170|OSIL|PDB3|ZIP3|p60|p62|p62B	A170|OSIL|PDB3|ZIP3|p60|p62|p62B	Reconstituted Complex	physical	Hirano S (2016)	PUBMED:26902585	9606	9606	Low Throughput	-	-	self-oligomerization	-	BIOGRID	Q13501	-	NP_003891|NP_001135771|NP_001135770	Q13501	-	NP_003891|NP_001135771|NP_001135770	-	-	-	-	-	-	Homo sapiens	Homo sapiens
2197226	9474	8878	114859	114397	-	-	ATG5	SQSTM1	APG5|APG5-LIKE|APG5L|ASP|hAPG5	A170|OSIL|PDB3|ZIP3|p60|p62|p62B	Reconstituted Complex	physical	Fracchiolla D (2016)	PUBMED:27879200	9606	9606	Low Throughput	-	-	-	-	BIOGRID	Q9H1Y0	Q7Z3H3|A9UGY9	NP_004840|NP_001273036|NP_001273035|NP_001273037|NP_001273040	Q13501	-	NP_003891|NP_001135771|NP_001135770	-	-	-	-	-	-	Homo sapiens	Homo sapiens
2197229	9474	8878	114859	114397	-	-	ATG5	SQSTM1	APG5|APG5-LIKE|APG5L|ASP|hAPG5	A170|OSIL|PDB3|ZIP3|p60|p62|p62B	Affinity Capture-Western	physical	Fracchiolla D (2016)	PUBMED:27879200	9606	9606	Low Throughput	-	-	-	-	BIOGRID	Q9H1Y0	Q7Z3H3|A9UGY9	NP_004840|NP_001273036|NP_001273035|NP_001273037|NP_001273040	Q13501	-	NP_003891|NP_001135771|NP_001135770	-	-	-	-	-	-	Homo sapiens	Homo sapiens
2205678	1457	8878	107841	114397	-	-	CSNK2A1	SQSTM1	CK2A1|CKII|CSNK2A3	A170|OSIL|PDB3|ZIP3|p60|p62|p62B	Biochemical Activity	physical	Watanabe Y (2017)	PUBMED:27846364	9606	9606	Low Throughput	-	Phosphorylation	-	-	BIOGRID	P68400	-	NP_808228|NP_001886|NP_001349700|NP_001349699|NP_808227	Q13501	-	NP_003891|NP_001135771|NP_001135770	-	-	-	-	-	-	Homo sapiens	Homo sapiens
2205679	1452	8878	107836	114397	-	-	CSNK1A1	SQSTM1	CK1|CK1a|CKIa|HEL-S-77p|HLCDGP1|PRO2975	A170|OSIL|PDB3|ZIP3|p60|p62|p62B	Biochemical Activity	physical	Watanabe Y (2017)	PUBMED:27846364	9606	9606	Low Throughput	-	Phosphorylation	-	-	BIOGRID	P48729	B4DER9|Q6PJ06	NP_001020276|NP_001258670|NP_001258671|NP_001883	Q13501	-	NP_003891|NP_001135771|NP_001135770	-	-	-	-	-	-	Homo sapiens	Homo sapiens
2206187	8878	8878	114397	114397	-	-	SQSTM1	SQSTM1	A170|OSIL|PDB3|ZIP3|p60|p62|p62B	A170|OSIL|PDB3|ZIP3|p60|p62|p62B	Affinity Capture-Western	physical	Pan JA (2016)	PUBMED:26942676	9606	9606	Low Throughput	-	-	-	-	BIOGRID	Q13501	-	NP_003891|NP_001135771|NP_001135770	Q13501	-	NP_003891|NP_001135771|NP_001135770	-	-	-	-	-	-	Homo sapiens	Homo sapiens
2206188	6737	8878	112615	114397	-	-	TRIM21	SQSTM1	RNF81|RO52|Ro/SSA|SSA|SSA1	A170|OSIL|PDB3|ZIP3|p60|p62|p62B	Biochemical Activity	physical	Pan JA (2016)	PUBMED:26942676	9606	9606	Low Throughput	-	Ubiquitination	-	-	BIOGRID	P19474	-	NP_003132	Q13501	-	NP_003891|NP_001135771|NP_001135770	-	-	-	-	-	-	Homo sapiens	Homo sapiens
2206189	8878	8878	114397	114397	-	-	SQSTM1	SQSTM1	A170|OSIL|PDB3|ZIP3|p60|p62|p62B	A170|OSIL|PDB3|ZIP3|p60|p62|p62B	PCA	physical	Pan JA (2016)	PUBMED:26942676	9606	9606	Low Throughput	-	-	BiFC	-	BIOGRID	Q13501	-	NP_003891|NP_001135771|NP_001135770	Q13501	-	NP_003891|NP_001135771|NP_001135770	-	-	-	-	-	-	Homo sapiens	Homo sapiens
2206190	6737	8878	112615	114397	-	-	TRIM21	SQSTM1	RNF81|RO52|Ro/SSA|SSA|SSA1	A170|OSIL|PDB3|ZIP3|p60|p62|p62B	Affinity Capture-Western	physical	Pan JA (2016)	PUBMED:26942676	9606	9606	Low Throughput	-	-	-	-	BIOGRID	P19474	-	NP_003132	Q13501	-	NP_003891|NP_001135771|NP_001135770	-	-	-	-	-	-	Homo sapiens	Homo sapiens
2206466	57216	8878	121454	114397	-	-	VANGL2	SQSTM1	LPP1|LTAP|STB1|STBM|STBM1	A170|OSIL|PDB3|ZIP3|p60|p62|p62B	Affinity Capture-MS	physical	Puvirajesinghe TM (2016)	PUBMED:26754771	9606	9606	Low Throughput	-	-	-	-	BIOGRID	Q9ULK5	A8K4L6	NP_065068	Q13501	-	NP_003891|NP_001135771|NP_001135770	-	-	-	-	-	-	Homo sapiens	Homo sapiens
2206467	57216	8878	121454	114397	-	-	VANGL2	SQSTM1	LPP1|LTAP|STB1|STBM|STBM1	A170|OSIL|PDB3|ZIP3|p60|p62|p62B	Affinity Capture-Western	physical	Puvirajesinghe TM (2016)	PUBMED:26754771	9606	9606	Low Throughput	-	-	-	-	BIOGRID	Q9ULK5	A8K4L6	NP_065068	Q13501	-	NP_003891|NP_001135771|NP_001135770	-	-	-	-	-	-	Homo sapiens	Homo sapiens
2206468	84557	8878	124137	114397	RP11-346K17.1	-	MAP1LC3A	SQSTM1	ATG8E|LC3|LC3A|MAP1ALC3|MAP1BLC3	A170|OSIL|PDB3|ZIP3|p60|p62|p62B	Affinity Capture-Western	physical	Puvirajesinghe TM (2016)	PUBMED:26754771	9606	9606	Low Throughput	-	-	-	-	BIOGRID	Q9H492	-	NP_115903|NP_852610	Q13501	-	NP_003891|NP_001135771|NP_001135770	-	-	-	-	-	-	Homo sapiens	Homo sapiens
2206469	8878	57216	114397	121454	-	-	SQSTM1	VANGL2	A170|OSIL|PDB3|ZIP3|p60|p62|p62B	LPP1|LTAP|STB1|STBM|STBM1	Reconstituted Complex	physical	Puvirajesinghe TM (2016)	PUBMED:26754771	9606	9606	Low Throughput	-	-	-	-	BIOGRID	Q13501	-	NP_003891|NP_001135771|NP_001135770	Q9ULK5	A8K4L6	NP_065068	-	-	-	-	-	-	Homo sapiens	Homo sapiens
2206471	8878	57216	114397	121454	-	-	SQSTM1	VANGL2	A170|OSIL|PDB3|ZIP3|p60|p62|p62B	LPP1|LTAP|STB1|STBM|STBM1	Affinity Capture-Western	physical	Puvirajesinghe TM (2016)	PUBMED:26754771	9606	9606	Low Throughput	-	-	-	-	BIOGRID	Q13501	-	NP_003891|NP_001135771|NP_001135770	Q9ULK5	A8K4L6	NP_065068	-	-	-	-	-	-	Homo sapiens	Homo sapiens
2207689	8878	9817	114397	115156	-	-	SQSTM1	KEAP1	A170|OSIL|PDB3|ZIP3|p60|p62|p62B	INrf2|KLHL19	Two-hybrid	physical	Sahni N (2015)	PUBMED:25910212	9606	9606	High Throughput	-	-	-	-	BIOGRID	Q13501	-	NP_003891|NP_001135771|NP_001135770	Q14145	A0A024R7C0	NP_036421|NP_987096	-	-	-	-	-	-	Homo sapiens	Homo sapiens
2207920	5265	8878	111283	114397	PRO0684	-	SERPINA1	SQSTM1	A1A|A1AT|AAT|PI|PI1|PRO2275|alpha1AT	A170|OSIL|PDB3|ZIP3|p60|p62|p62B	Affinity Capture-Western	physical	Feng L (2017)	PUBMED:28121484	9606	9606	Low Throughput	-	-	-	-	BIOGRID	P01009	E9KL23	NP_001002236|NP_001002235|NP_000286|NP_001121174|NP_001121175|NP_001121176|NP_001121177|NP_001121172|NP_001121173|NP_001121178|NP_001121179	Q13501	-	NP_003891|NP_001135771|NP_001135770	-	-	-	-	-	-	Homo sapiens	Homo sapiens
2207922	8878	5265	114397	111283	-	PRO0684	SQSTM1	SERPINA1	A170|OSIL|PDB3|ZIP3|p60|p62|p62B	A1A|A1AT|AAT|PI|PI1|PRO2275|alpha1AT	Affinity Capture-Western	physical	Feng L (2017)	PUBMED:28121484	9606	9606	Low Throughput	-	-	-	-	BIOGRID	Q13501	-	NP_003891|NP_001135771|NP_001135770	P01009	E9KL23	NP_001002236|NP_001002235|NP_000286|NP_001121174|NP_001121175|NP_001121176|NP_001121177|NP_001121172|NP_001121173|NP_001121178|NP_001121179	-	-	-	-	-	-	Homo sapiens	Homo sapiens
2207927	8878	165918	114397	127922	-	-	SQSTM1	RNF168	A170|OSIL|PDB3|ZIP3|p60|p62|p62B	hRNF168	Affinity Capture-Western	physical	Wang Y (2016)	PUBMED:27345151	9606	9606	Low Throughput	-	-	-	-	BIOGRID	Q13501	-	NP_003891|NP_001135771|NP_001135770	Q8IYW5	-	NP_689830	-	-	-	-	-	-	Homo sapiens	Homo sapiens
2208448	120892	8878	125700	114397	-	-	LRRK2	SQSTM1	AURA17|DARDARIN|PARK8|RIPK7|ROCO2	A170|OSIL|PDB3|ZIP3|p60|p62|p62B	Affinity Capture-Western	physical	Park S (2016)	PUBMED:27631370	9606	9606	Low Throughput	-	-	-	-	BIOGRID	Q5S007	Q17RV3	NP_940980	Q13501	-	NP_003891|NP_001135771|NP_001135770	-	-	-	-	-	-	Homo sapiens	Homo sapiens
2208449	8878	120892	114397	125700	-	-	SQSTM1	LRRK2	A170|OSIL|PDB3|ZIP3|p60|p62|p62B	AURA17|DARDARIN|PARK8|RIPK7|ROCO2	Affinity Capture-Western	physical	Park S (2016)	PUBMED:27631370	9606	9606	Low Throughput	-	-	-	-	BIOGRID	Q13501	-	NP_003891|NP_001135771|NP_001135770	Q5S007	Q17RV3	NP_940980	-	-	-	-	-	-	Homo sapiens	Homo sapiens
2208451	8878	9817	114397	115156	-	-	SQSTM1	KEAP1	A170|OSIL|PDB3|ZIP3|p60|p62|p62B	INrf2|KLHL19	Affinity Capture-Western	physical	Park S (2016)	PUBMED:27631370	9606	9606	Low Throughput	-	-	-	-	BIOGRID	Q13501	-	NP_003891|NP_001135771|NP_001135770	Q14145	A0A024R7C0	NP_036421|NP_987096	-	-	-	-	-	-	Homo sapiens	Homo sapiens
2208714	8878	8453	114397	114031	-	RP11-297A16.3	SQSTM1	CUL2	A170|OSIL|PDB3|ZIP3|p60|p62|p62B	-	Affinity Capture-Western	physical	Chen K (2016)	PUBMED:26743088	9606	9606	Low Throughput	-	-	-	-	BIOGRID	Q13501	-	NP_003891|NP_001135771|NP_001135770	Q13617	-	NP_001311304|NP_001311305|NP_001185708|NP_001185707|NP_001185706|NP_003582	-	-	-	-	-	-	Homo sapiens	Homo sapiens
2208715	7428	8878	113269	114397	-	-	VHL	SQSTM1	HRCA1|RCA1|VHL1|pVHL	A170|OSIL|PDB3|ZIP3|p60|p62|p62B	Affinity Capture-Western	physical	Chen K (2016)	PUBMED:26743088	9606	9606	Low Throughput	-	-	-	-	BIOGRID	P40337	A0A024R2F2	NP_000542|NP_937799	Q13501	-	NP_003891|NP_001135771|NP_001135770	-	-	-	-	-	-	Homo sapiens	Homo sapiens
2208716	8453	8878	114031	114397	RP11-297A16.3	-	CUL2	SQSTM1	-	A170|OSIL|PDB3|ZIP3|p60|p62|p62B	Affinity Capture-Western	physical	Chen K (2016)	PUBMED:26743088	9606	9606	Low Throughput	-	-	-	-	BIOGRID	Q13617	-	NP_001311304|NP_001311305|NP_001185708|NP_001185707|NP_001185706|NP_003582	Q13501	-	NP_003891|NP_001135771|NP_001135770	-	-	-	-	-	-	Homo sapiens	Homo sapiens
2208717	6923	8878	112785	114397	-	-	TCEB2	SQSTM1	ELOB|SIII	A170|OSIL|PDB3|ZIP3|p60|p62|p62B	Affinity Capture-Western	physical	Chen K (2016)	PUBMED:26743088	9606	9606	Low Throughput	-	-	-	-	BIOGRID	Q15370	-	NP_996896|NP_009039	Q13501	-	NP_003891|NP_001135771|NP_001135770	-	-	-	-	-	-	Homo sapiens	Homo sapiens
2208718	6921	8878	112783	114397	-	-	TCEB1	SQSTM1	SIII|eloC	A170|OSIL|PDB3|ZIP3|p60|p62|p62B	Affinity Capture-Western	physical	Chen K (2016)	PUBMED:26743088	9606	9606	Low Throughput	-	-	-	-	BIOGRID	Q15369	A0A024R7Y5	NP_001191786|NP_001191787|NP_001191793|NP_001191792|NP_001191791|NP_001191790|NP_001191788|NP_001191789|NP_005639	Q13501	-	NP_003891|NP_001135771|NP_001135770	-	-	-	-	-	-	Homo sapiens	Homo sapiens
2208719	8878	7428	114397	113269	-	-	SQSTM1	VHL	A170|OSIL|PDB3|ZIP3|p60|p62|p62B	HRCA1|RCA1|VHL1|pVHL	Affinity Capture-Western	physical	Chen K (2016)	PUBMED:26743088	9606	9606	Low Throughput	-	-	-	-	BIOGRID	Q13501	-	NP_003891|NP_001135771|NP_001135770	P40337	A0A024R2F2	NP_000542|NP_937799	-	-	-	-	-	-	Homo sapiens	Homo sapiens
2209076	81631	8878	123565	114397	-	-	MAP1LC3B	SQSTM1	ATG8F|LC3B|MAP1A/1BLC3|MAP1LC3B-a	A170|OSIL|PDB3|ZIP3|p60|p62|p62B	Affinity Capture-Western	physical	Sun A (2017)	PUBMED:28085563	9606	9606	Low Throughput	-	-	-	-	BIOGRID	Q9GZQ8	Q658J6	NP_073729	Q13501	-	NP_003891|NP_001135771|NP_001135770	-	-	-	-	-	-	Homo sapiens	Homo sapiens
2209224	83667	8878	123724	114397	-	-	SESN2	SQSTM1	HI95|SES2|SEST2	A170|OSIL|PDB3|ZIP3|p60|p62|p62B	Affinity Capture-Western	physical	Kim MJ (2016)	PUBMED:27337507	9606	9606	Low Throughput	-	-	-	-	BIOGRID	P58004	-	NP_113647	Q13501	-	NP_003891|NP_001135771|NP_001135770	-	-	-	-	-	-	Homo sapiens	Homo sapiens
2209225	83667	8878	123724	114397	-	-	SESN2	SQSTM1	HI95|SES2|SEST2	A170|OSIL|PDB3|ZIP3|p60|p62|p62B	Co-localization	physical	Kim MJ (2016)	PUBMED:27337507	9606	9606	Low Throughput	-	-	in situ PLA	-	BIOGRID	P58004	-	NP_113647	Q13501	-	NP_003891|NP_001135771|NP_001135770	-	-	-	-	-	-	Homo sapiens	Homo sapiens
2209307	115992	8878	125465	114397	-	-	RNF166	SQSTM1	-	A170|OSIL|PDB3|ZIP3|p60|p62|p62B	Affinity Capture-Western	physical	Heath RJ (2016)	PUBMED:27880896	9606	9606	Low Throughput	-	-	-	-	BIOGRID	Q96A37	-	NP_001165286|NP_001165287|NP_849163	Q13501	-	NP_003891|NP_001135771|NP_001135770	-	-	-	-	-	-	Homo sapiens	Homo sapiens
2209308	8878	115992	114397	125465	-	-	SQSTM1	RNF166	A170|OSIL|PDB3|ZIP3|p60|p62|p62B	-	Affinity Capture-Western	physical	Heath RJ (2016)	PUBMED:27880896	9606	9606	Low Throughput	-	-	-	-	BIOGRID	Q13501	-	NP_003891|NP_001135771|NP_001135770	Q96A37	-	NP_001165286|NP_001165287|NP_849163	-	-	-	-	-	-	Homo sapiens	Homo sapiens
2209309	115992	8878	125465	114397	-	-	RNF166	SQSTM1	-	A170|OSIL|PDB3|ZIP3|p60|p62|p62B	Biochemical Activity	physical	Heath RJ (2016)	PUBMED:27880896	9606	9606	Low Throughput	-	Ubiquitination	-	-	BIOGRID	Q96A37	-	NP_001165286|NP_001165287|NP_849163	Q13501	-	NP_003891|NP_001135771|NP_001135770	-	-	-	-	-	-	Homo sapiens	Homo sapiens
2209366	8878	4851	114397	110913	-	-	SQSTM1	NOTCH1	A170|OSIL|PDB3|ZIP3|p60|p62|p62B	AOS5|AOVD1|TAN1|hN1	Affinity Capture-Western	physical	Ahn JS (2016)	PUBMED:27806347	9606	9606	Low Throughput	-	-	-	-	BIOGRID	Q13501	-	NP_003891|NP_001135771|NP_001135770	P46531	-	NP_060087	-	-	-	-	-	-	Homo sapiens	Homo sapiens
2209368	4851	8878	110913	114397	-	-	NOTCH1	SQSTM1	AOS5|AOVD1|TAN1|hN1	A170|OSIL|PDB3|ZIP3|p60|p62|p62B	Affinity Capture-Western	physical	Ahn JS (2016)	PUBMED:27806347	9606	9606	Low Throughput	-	-	-	-	BIOGRID	P46531	-	NP_060087	Q13501	-	NP_003891|NP_001135771|NP_001135770	-	-	-	-	-	-	Homo sapiens	Homo sapiens
2235784	56729	8878	121192	114397	UNQ407/PRO1199	-	RETN	SQSTM1	ADSF|FIZZ3|RETN1|RSTN|XCP1	A170|OSIL|PDB3|ZIP3|p60|p62|p62B	Affinity Capture-MS	physical	Huttlin EL (2017)	PUBMED:28514442	9606	9606	High Throughput	0.997093	-	BioPlex 2.0 HEK 293T cells CompPASS score = 0.997093079, threshold = 0.75. Quantitative scores calculated by CompPASS-Plus (Huttlin et al. Cell, 2015, PMID: 26186194).|See BioPlex Interactome for details (https://bioplex.hms.harvard.edu/index.php).|This data has also been reanalyzed as part of BioPlex 3.0 (PMID: 33961781) and may be re-scored from BioPlex 1.0 (PMID: 26186194). Only scores from wi…	-	BIOGRID	Q9HD89	-	NP_001180303|NP_065148	Q13501	-	NP_003891|NP_001135771|NP_001135770	-	-	-	-	-	-	Homo sapiens	Homo sapiens
2245046	11081	8878	116264	114397	-	-	KERA	SQSTM1	CNA2|KTN|SLRR2B	A170|OSIL|PDB3|ZIP3|p60|p62|p62B	Affinity Capture-MS	physical	Huttlin EL (2017)	PUBMED:28514442	9606	9606	High Throughput	0.979901	-	BioPlex 2.0 HEK 293T cells CompPASS score = 0.979900907, threshold = 0.75. Quantitative scores calculated by CompPASS-Plus (Huttlin et al. Cell, 2015, PMID: 26186194).|See BioPlex Interactome for details (https://bioplex.hms.harvard.edu/index.php).|This data has also been reanalyzed as part of BioPlex 3.0 (PMID: 33961781) and may be re-scored from BioPlex 1.0 (PMID: 26186194). Only scores from wi…	-	BIOGRID	O60938	-	NP_008966	Q13501	-	NP_003891|NP_001135771|NP_001135770	-	-	-	-	-	-	Homo sapiens	Homo sapiens
2247436	5590	8878	111576	114397	RP11-181G12.1	-	PRKCZ	SQSTM1	PKC-ZETA|PKC2	A170|OSIL|PDB3|ZIP3|p60|p62|p62B	Affinity Capture-MS	physical	Huttlin EL (2017)	PUBMED:28514442	9606	9606	High Throughput	0.971149	-	BioPlex 2.0 HEK 293T cells CompPASS score = 0.971148548, threshold = 0.75. Quantitative scores calculated by CompPASS-Plus (Huttlin et al. Cell, 2015, PMID: 26186194).|See BioPlex Interactome for details (https://bioplex.hms.harvard.edu/index.php).|This data has also been reanalyzed as part of BioPlex 3.0 (PMID: 33961781) and may be re-scored from BioPlex 1.0 (PMID: 26186194). Only scores from wi…	-	BIOGRID	Q05513	-	NP_001028754|NP_002735|NP_001229803|NP_001028753	Q13501	-	NP_003891|NP_001135771|NP_001135770	-	-	-	-	-	-	Homo sapiens	Homo sapiens
2247446	10022	8878	115339	114397	UNQ156/PRO182	-	INSL5	SQSTM1	PRO182|UNQ156	A170|OSIL|PDB3|ZIP3|p60|p62|p62B	Affinity Capture-MS	physical	Huttlin EL (2017)	PUBMED:28514442	9606	9606	High Throughput	0.971089	-	BioPlex 2.0 HEK 293T cells CompPASS score = 0.971088926, threshold = 0.75. Quantitative scores calculated by CompPASS-Plus (Huttlin et al. Cell, 2015, PMID: 26186194).|See BioPlex Interactome for details (https://bioplex.hms.harvard.edu/index.php).|This data has also been reanalyzed as part of BioPlex 3.0 (PMID: 33961781) and may be re-scored from BioPlex 1.0 (PMID: 26186194). Only scores from wi…	-	BIOGRID	Q9Y5Q6	-	NP_005469	Q13501	-	NP_003891|NP_001135771|NP_001135770	-	-	-	-	-	-	Homo sapiens	Homo sapiens
2248593	81542	8878	123510	114397	PSEC0085	-	TMX1	SQSTM1	PDIA11|TMX|TXNDC|TXNDC1	A170|OSIL|PDB3|ZIP3|p60|p62|p62B	Affinity Capture-MS	physical	Huttlin EL (2017)	PUBMED:28514442	9606	9606	High Throughput	0.966159	-	BioPlex 2.0 HEK 293T cells CompPASS score = 0.96615906, threshold = 0.75. Quantitative scores calculated by CompPASS-Plus (Huttlin et al. Cell, 2015, PMID: 26186194).|See BioPlex Interactome for details (https://bioplex.hms.harvard.edu/index.php).|This data has also been reanalyzed as part of BioPlex 3.0 (PMID: 33961781) and may be re-scored from BioPlex 1.0 (PMID: 26186194). Only scores from wit…	-	BIOGRID	Q9H3N1	-	NP_110382	Q13501	-	NP_003891|NP_001135771|NP_001135770	-	-	-	-	-	-	Homo sapiens	Homo sapiens
2249205	220001	8878	128616	114397	-	-	VWCE	SQSTM1	URG11|VWC1	A170|OSIL|PDB3|ZIP3|p60|p62|p62B	Affinity Capture-MS	physical	Huttlin EL (2017)	PUBMED:28514442	9606	9606	High Throughput	0.963342	-	BioPlex 2.0 HEK 293T cells CompPASS score = 0.963341853, threshold = 0.75. Quantitative scores calculated by CompPASS-Plus (Huttlin et al. Cell, 2015, PMID: 26186194).|See BioPlex Interactome for details (https://bioplex.hms.harvard.edu/index.php).|This data has also been reanalyzed as part of BioPlex 3.0 (PMID: 33961781) and may be re-scored from BioPlex 1.0 (PMID: 26186194). Only scores from wi…	-	BIOGRID	Q96DN2	-	NP_689931	Q13501	-	NP_003891|NP_001135771|NP_001135770	-	-	-	-	-	-	Homo sapiens	Homo sapiens
2251424	10225	8878	115519	114397	-	-	CD96	SQSTM1	TACTILE	A170|OSIL|PDB3|ZIP3|p60|p62|p62B	Affinity Capture-MS	physical	Huttlin EL (2017)	PUBMED:28514442	9606	9606	High Throughput	0.95224	-	BioPlex 2.0 HEK 293T cells CompPASS score = 0.952239612, threshold = 0.75. Quantitative scores calculated by CompPASS-Plus (Huttlin et al. Cell, 2015, PMID: 26186194).|See BioPlex Interactome for details (https://bioplex.hms.harvard.edu/index.php).|This data has also been reanalyzed as part of BioPlex 3.0 (PMID: 33961781) and may be re-scored from BioPlex 1.0 (PMID: 26186194). Only scores from wi…	-	BIOGRID	P40200	E9PEJ1	NP_937839|NP_005807	Q13501	-	NP_003891|NP_001135771|NP_001135770	-	-	-	-	-	-	Homo sapiens	Homo sapiens
2256007	51097	8878	119286	114397	CGI-49	-	SCCPDH	SQSTM1	NET11	A170|OSIL|PDB3|ZIP3|p60|p62|p62B	Affinity Capture-MS	physical	Huttlin EL (2017)	PUBMED:28514442	9606	9606	High Throughput	0.92318	-	BioPlex 2.0 HEK 293T cells CompPASS score = 0.923179707, threshold = 0.75. Quantitative scores calculated by CompPASS-Plus (Huttlin et al. Cell, 2015, PMID: 26186194).|See BioPlex Interactome for details (https://bioplex.hms.harvard.edu/index.php).|This data has also been reanalyzed as part of BioPlex 3.0 (PMID: 33961781) and may be re-scored from BioPlex 1.0 (PMID: 26186194). Only scores from wi…	-	BIOGRID	Q8NBX0	-	NP_057086	Q13501	-	NP_003891|NP_001135771|NP_001135770	-	-	-	-	-	-	Homo sapiens	Homo sapiens
2256578	1393	8878	107783	114397	-	-	CRHBP	SQSTM1	CRF-BP|CRFBP	A170|OSIL|PDB3|ZIP3|p60|p62|p62B	Affinity Capture-MS	physical	Huttlin EL (2017)	PUBMED:28514442	9606	9606	High Throughput	0.918766	-	BioPlex 2.0 HEK 293T cells CompPASS score = 0.918765524, threshold = 0.75. Quantitative scores calculated by CompPASS-Plus (Huttlin et al. Cell, 2015, PMID: 26186194).|See BioPlex Interactome for details (https://bioplex.hms.harvard.edu/index.php).|This data has also been reanalyzed as part of BioPlex 3.0 (PMID: 33961781) and may be re-scored from BioPlex 1.0 (PMID: 26186194). Only scores from wi…	-	BIOGRID	P24387	-	NP_001873	Q13501	-	NP_003891|NP_001135771|NP_001135770	-	-	-	-	-	-	Homo sapiens	Homo sapiens
2260611	167227	8878	127944	114397	-	-	DCP2	SQSTM1	NUDT20	A170|OSIL|PDB3|ZIP3|p60|p62|p62B	Affinity Capture-MS	physical	Huttlin EL (2017)	PUBMED:28514442	9606	9606	High Throughput	0.884515	-	BioPlex 2.0 HEK 293T cells CompPASS score = 0.884515207, threshold = 0.75. Quantitative scores calculated by CompPASS-Plus (Huttlin et al. Cell, 2015, PMID: 26186194).|See BioPlex Interactome for details (https://bioplex.hms.harvard.edu/index.php).|This data has also been reanalyzed as part of BioPlex 3.0 (PMID: 33961781) and may be re-scored from BioPlex 1.0 (PMID: 26186194). Only scores from wi…	-	BIOGRID	Q8IU60	-	NP_001229306|NP_689837	Q13501	-	NP_003891|NP_001135771|NP_001135770	-	-	-	-	-	-	Homo sapiens	Homo sapiens
2261283	3359	8878	109591	114397	-	-	HTR3A	SQSTM1	5-HT-3|5-HT3A|5-HT3R|5HT3R|HTR3	A170|OSIL|PDB3|ZIP3|p60|p62|p62B	Affinity Capture-MS	physical	Huttlin EL (2017)	PUBMED:28514442	9606	9606	High Throughput	0.87846	-	BioPlex 2.0 HEK 293T cells CompPASS score = 0.878459561, threshold = 0.75. Quantitative scores calculated by CompPASS-Plus (Huttlin et al. Cell, 2015, PMID: 26186194).|See BioPlex Interactome for details (https://bioplex.hms.harvard.edu/index.php).|This data has also been reanalyzed as part of BioPlex 3.0 (PMID: 33961781) and may be re-scored from BioPlex 1.0 (PMID: 26186194). Only scores from wi…	-	BIOGRID	P46098	B4E398	NP_001155244|NP_000860|NP_998786	Q13501	-	NP_003891|NP_001135771|NP_001135770	-	-	-	-	-	-	Homo sapiens	Homo sapiens
2267474	960	8878	107398	114397	AL133330.1	-	CD44	SQSTM1	CDW44|CSPG8|ECMR-III|HCELL|HUTCH-I|IN|LHR|MC56|MDU2|MDU3|MIC4|Pgp1	A170|OSIL|PDB3|ZIP3|p60|p62|p62B	Affinity Capture-MS	physical	Huttlin EL (2017)	PUBMED:28514442	9606	9606	High Throughput	0.8131	-	BioPlex 2.0 HEK 293T cells CompPASS score = 0.813100164, threshold = 0.75. Quantitative scores calculated by CompPASS-Plus (Huttlin et al. Cell, 2015, PMID: 26186194).|See BioPlex Interactome for details (https://bioplex.hms.harvard.edu/index.php).|This data has also been reanalyzed as part of BioPlex 3.0 (PMID: 33961781) and may be re-scored from BioPlex 1.0 (PMID: 26186194). Only scores from wi…	-	BIOGRID	P16070	-	NP_000601|NP_001189485|NP_001001389|NP_001189486|NP_001001390|NP_001189484|NP_001001392|NP_001001391	Q13501	-	NP_003891|NP_001135771|NP_001135770	-	-	-	-	-	-	Homo sapiens	Homo sapiens
2297003	7316	8878	113164	114397	-	-	UBC	SQSTM1	HMG20	A170|OSIL|PDB3|ZIP3|p60|p62|p62B	Reconstituted Complex	physical	Zhang X (2017)	PUBMED:28190767	9606	9606	High Throughput	-	-	#LPPI|Chemically synthesized diubiquitin|Likely protein-protein interaction|Ubiquitin interactor affinity enrichment-mass spectrometry (UbIA-MS)	-	BIOGRID	P0CG48	-	NP_066289	Q13501	-	NP_003891|NP_001135771|NP_001135770	BTO:0000567	HeLa cell	phenotype	-	-	-	Homo sapiens	Homo sapiens
2347327	79102	8878	122549	114397	-	-	RNF26	SQSTM1	-	A170|OSIL|PDB3|ZIP3|p60|p62|p62B	Affinity Capture-MS	physical	Jongsma ML (2016)	PUBMED:27368102	9606	9606	High Throughput	-	-	-	-	BIOGRID	Q9BY78	-	NP_114404	Q13501	-	NP_003891|NP_001135771|NP_001135770	-	-	-	-	-	-	Homo sapiens	Homo sapiens
2347335	8878	79102	114397	122549	-	-	SQSTM1	RNF26	A170|OSIL|PDB3|ZIP3|p60|p62|p62B	-	Affinity Capture-Western	physical	Jongsma ML (2016)	PUBMED:27368102	9606	9606	Low Throughput	-	-	-	-	BIOGRID	Q13501	-	NP_003891|NP_001135771|NP_001135770	Q9BY78	-	NP_114404	-	-	-	-	-	-	Homo sapiens	Homo sapiens
2347340	8878	79102	114397	122549	-	-	SQSTM1	RNF26	A170|OSIL|PDB3|ZIP3|p60|p62|p62B	-	Co-localization	physical	Jongsma ML (2016)	PUBMED:27368102	9606	9606	Low Throughput	-	-	-	-	BIOGRID	Q13501	-	NP_003891|NP_001135771|NP_001135770	Q9BY78	-	NP_114404	-	-	-	-	-	-	Homo sapiens	Homo sapiens
2347341	8878	54472	114397	119978	-	-	SQSTM1	TOLLIP	A170|OSIL|PDB3|ZIP3|p60|p62|p62B	IL-1RAcPIP	Affinity Capture-Western	physical	Jongsma ML (2016)	PUBMED:27368102	9606	9606	Low Throughput	-	-	-	-	BIOGRID	Q13501	-	NP_003891|NP_001135771|NP_001135770	Q9H0E2	Q6FIE9	NP_001305445|NP_061882|NP_001305441|NP_001305443	-	-	-	-	-	-	Homo sapiens	Homo sapiens
2360424	83444	8878	123646	114397	-	-	INO80B	SQSTM1	HMGA1L4|HMGIYL4|IES2|PAP-1BP|PAPA-1|ZNHIT4|hIes2	A170|OSIL|PDB3|ZIP3|p60|p62|p62B	Affinity Capture-MS	physical	Cloutier P (2017)	PUBMED:28561026	9606	9606	High Throughput	174	-	False discovery rate (FDR) cutoff was set to 0.1 for the soluble fraction and 0.2 for the chromatin fraction.Some additional known interactors in the soluble fraction with an FDR < 0.2 were included.|Soluble	-	BIOGRID	Q9C086	-	NP_112578	Q13501	-	NP_003891|NP_001135771|NP_001135770	-	-	-	-	-	-	Homo sapiens	Homo sapiens
2361291	1743	8878	108087	114397	-	-	DLST	SQSTM1	DLTS	A170|OSIL|PDB3|ZIP3|p60|p62|p62B	Affinity Capture-MS	physical	Malty RH (2017)	PUBMED:29128334	9606	9606	High Throughput	0.00835003	-	HEK293 cell line (FLAG TAGGED; AP/MS)|Normalized Spectral Abundance Factor (NSAF) scores were associated with each mitochondrial protein (MP) interaction. High confidence MP interactions were filtered at a confidence threshold of 90%.	-	BIOGRID	P36957	A0A024R6C9|B7Z6J1	NP_001924|NP_001231812	Q13501	-	NP_003891|NP_001135771|NP_001135770	-	-	-	-	-	-	Homo sapiens	Homo sapiens
2376064	9817	8878	115156	114397	-	-	KEAP1	SQSTM1	INrf2|KLHL19	A170|OSIL|PDB3|ZIP3|p60|p62|p62B	Affinity Capture-Western	physical	Ge W (2017)	PUBMED:29033244	9606	9606	Low Throughput	-	-	-	-	BIOGRID	Q14145	A0A024R7C0	NP_036421|NP_987096	Q13501	-	NP_003891|NP_001135771|NP_001135770	-	-	-	-	-	-	Homo sapiens	Homo sapiens
2377047	7706	8878	113500	114397	-	-	TRIM25	SQSTM1	EFP|RNF147|Z147|ZNF147	A170|OSIL|PDB3|ZIP3|p60|p62|p62B	Affinity Capture-MS	physical	Choudhury NR (2017)	PUBMED:29117863	9606	9606	High Throughput	-	-	-	-	BIOGRID	Q14258	-	NP_005073	Q13501	-	NP_003891|NP_001135771|NP_001135770	-	-	-	-	-	-	Homo sapiens	Homo sapiens
2377177	7189	8878	113041	114397	-	-	TRAF6	SQSTM1	MGC:3310|RNF85	A170|OSIL|PDB3|ZIP3|p60|p62|p62B	Affinity Capture-Western	physical	Schimmack G (2017)	PUBMED:28244869	9606	9606	Low Throughput	-	-	Sources of TRAF6 and SQSTM1 not clear	-	BIOGRID	Q9Y4K3	-	NP_004611|NP_665802	Q13501	-	NP_003891|NP_001135771|NP_001135770	-	-	-	-	-	-	Homo sapiens	Homo sapiens
2382630	8878	7189	114397	113041	-	-	SQSTM1	TRAF6	A170|OSIL|PDB3|ZIP3|p60|p62|p62B	MGC:3310|RNF85	Affinity Capture-Western	physical	Tsai WT (2016)	PUBMED:27458013	9606	9606	Low Throughput	-	-	-	-	BIOGRID	Q13501	-	NP_003891|NP_001135771|NP_001135770	Q9Y4K3	-	NP_004611|NP_665802	-	-	-	-	-	-	Homo sapiens	Homo sapiens
2382694	8878	84557	114397	124137	-	RP11-346K17.1	SQSTM1	MAP1LC3A	A170|OSIL|PDB3|ZIP3|p60|p62|p62B	ATG8E|LC3|LC3A|MAP1ALC3|MAP1BLC3	Co-localization	physical	Wang L (2017)	PUBMED:28951592	9606	9606	Low Throughput	-	-	-	-	BIOGRID	Q13501	-	NP_003891|NP_001135771|NP_001135770	Q9H492	-	NP_115903|NP_852610	-	-	-	-	-	-	Homo sapiens	Homo sapiens
2382695	8878	7316	114397	113164	-	-	SQSTM1	UBC	A170|OSIL|PDB3|ZIP3|p60|p62|p62B	HMG20	Co-localization	physical	Wang L (2017)	PUBMED:28951592	9606	9606	Low Throughput	-	-	-	-	BIOGRID	Q13501	-	NP_003891|NP_001135771|NP_001135770	P0CG48	-	NP_066289	-	-	-	-	-	-	Homo sapiens	Homo sapiens
2382696	5346	8878	111361	114397	-	-	PLIN1	SQSTM1	FPLD4|PERI|PLIN	A170|OSIL|PDB3|ZIP3|p60|p62|p62B	Co-localization	physical	Wang L (2017)	PUBMED:28951592	9606	9606	Low Throughput	-	-	-	-	BIOGRID	O60240	-	NP_002657|NP_001138783	Q13501	-	NP_003891|NP_001135771|NP_001135770	-	-	-	-	-	-	Homo sapiens	Homo sapiens
2383519	8878	857	114397	107305	-	-	SQSTM1	CAV1	A170|OSIL|PDB3|ZIP3|p60|p62|p62B	BSCL3|CGL3|LCCNS|MSTP085|PPH3|VIP21	Affinity Capture-Western	physical	Luo X (2017)	PUBMED:28734243	9606	9606	Low Throughput	-	-	-	-	BIOGRID	Q13501	-	NP_003891|NP_001135771|NP_001135770	Q03135	A0A024R757|Q2TNI1|Q59E85|Q7Z4F3|A9XTE5	NP_001744|NP_001166368|NP_001166366|NP_001166367	-	-	-	-	-	-	Homo sapiens	Homo sapiens
2384847	26136	8878	117572	114397	-	-	TES	SQSTM1	TESS|TESS-2	A170|OSIL|PDB3|ZIP3|p60|p62|p62B	Affinity Capture-MS	physical	Sala S (2017)	PUBMED:28378594	9606	9606	High Throughput	-	-	amino acids 1-233 of testin (CR and PET domains) were used as bait	-	BIOGRID	Q9UGI8	A4D0U5	NP_690042|NP_056456	Q13501	-	NP_003891|NP_001135771|NP_001135770	-	-	-	-	-	-	Homo sapiens	Homo sapiens
2385856	124997	8878	125911	114397	-	-	WDR81	SQSTM1	CAMRQ2|PPP1R166	A170|OSIL|PDB3|ZIP3|p60|p62|p62B	Affinity Capture-Western	physical	Liu X (2017)	PUBMED:28404643	9606	9606	Low Throughput	-	-	-	-	BIOGRID	Q562E7	Q24JR4	NP_001157283|NP_001157145|NP_001157281|NP_689561	Q13501	-	NP_003891|NP_001135771|NP_001135770	-	-	-	-	-	-	Homo sapiens	Homo sapiens
2385857	8878	124997	114397	125911	-	-	SQSTM1	WDR81	A170|OSIL|PDB3|ZIP3|p60|p62|p62B	CAMRQ2|PPP1R166	Affinity Capture-Western	physical	Liu X (2017)	PUBMED:28404643	9606	9606	Low Throughput	-	-	-	-	BIOGRID	Q13501	-	NP_003891|NP_001135771|NP_001135770	Q562E7	Q24JR4	NP_001157283|NP_001157145|NP_001157281|NP_689561	-	-	-	-	-	-	Homo sapiens	Homo sapiens
2385861	8878	7316	114397	113164	-	-	SQSTM1	UBC	A170|OSIL|PDB3|ZIP3|p60|p62|p62B	HMG20	Co-localization	physical	Liu X (2017)	PUBMED:28404643	9606	9606	Low Throughput	-	-	-	-	BIOGRID	Q13501	-	NP_003891|NP_001135771|NP_001135770	P0CG48	-	NP_066289	-	-	-	-	-	-	Homo sapiens	Homo sapiens
2385863	124997	8878	125911	114397	-	-	WDR81	SQSTM1	CAMRQ2|PPP1R166	A170|OSIL|PDB3|ZIP3|p60|p62|p62B	Co-localization	physical	Liu X (2017)	PUBMED:28404643	9606	9606	Low Throughput	-	-	-	-	BIOGRID	Q562E7	Q24JR4	NP_001157283|NP_001157145|NP_001157281|NP_689561	Q13501	-	NP_003891|NP_001135771|NP_001135770	-	-	-	-	-	-	Homo sapiens	Homo sapiens
2385866	8878	124997	114397	125911	-	-	SQSTM1	WDR81	A170|OSIL|PDB3|ZIP3|p60|p62|p62B	CAMRQ2|PPP1R166	Reconstituted Complex	physical	Liu X (2017)	PUBMED:28404643	9606	9606	Low Throughput	-	-	-	-	BIOGRID	Q13501	-	NP_003891|NP_001135771|NP_001135770	Q562E7	Q24JR4	NP_001157283|NP_001157145|NP_001157281|NP_689561	-	-	-	-	-	-	Homo sapiens	Homo sapiens
2385967	5687	8878	111660	114397	-	-	PSMA6	SQSTM1	IOTA|PROS27|p27K	A170|OSIL|PDB3|ZIP3|p60|p62|p62B	Affinity Capture-Western	physical	Cohen-Kaplan V (2016)	PUBMED:27791183	9606	9606	Low Throughput	-	-	-	-	BIOGRID	P60900	-	NP_001269162|NP_001269163|NP_001269161|NP_002782	Q13501	-	NP_003891|NP_001135771|NP_001135770	-	-	-	-	-	-	Homo sapiens	Homo sapiens
2385968	8878	5687	114397	111660	-	-	SQSTM1	PSMA6	A170|OSIL|PDB3|ZIP3|p60|p62|p62B	IOTA|PROS27|p27K	Affinity Capture-Western	physical	Cohen-Kaplan V (2016)	PUBMED:27791183	9606	9606	Low Throughput	-	-	-	-	BIOGRID	Q13501	-	NP_003891|NP_001135771|NP_001135770	P60900	-	NP_001269162|NP_001269163|NP_001269161|NP_002782	-	-	-	-	-	-	Homo sapiens	Homo sapiens
2385969	5687	8878	111660	114397	-	-	PSMA6	SQSTM1	IOTA|PROS27|p27K	A170|OSIL|PDB3|ZIP3|p60|p62|p62B	Co-localization	physical	Cohen-Kaplan V (2016)	PUBMED:27791183	9606	9606	Low Throughput	-	-	-	-	BIOGRID	P60900	-	NP_001269162|NP_001269163|NP_001269161|NP_002782	Q13501	-	NP_003891|NP_001135771|NP_001135770	-	-	-	-	-	-	Homo sapiens	Homo sapiens
2385970	8878	81631	114397	123565	-	-	SQSTM1	MAP1LC3B	A170|OSIL|PDB3|ZIP3|p60|p62|p62B	ATG8F|LC3B|MAP1A/1BLC3|MAP1LC3B-a	Affinity Capture-Western	physical	Cohen-Kaplan V (2016)	PUBMED:27791183	9606	9606	Low Throughput	-	-	Source of MAP1LC3B not clear	-	BIOGRID	Q13501	-	NP_003891|NP_001135771|NP_001135770	Q9GZQ8	Q658J6	NP_073729	-	-	-	-	-	-	Homo sapiens	Homo sapiens
2386481	84557	8878	124137	114397	RP11-346K17.1	-	MAP1LC3A	SQSTM1	ATG8E|LC3|LC3A|MAP1ALC3|MAP1BLC3	A170|OSIL|PDB3|ZIP3|p60|p62|p62B	Reconstituted Complex	physical	Cha-Molstad H (2017)	PUBMED:28740232	9606	9606	Low Throughput	-	-	-	-	BIOGRID	Q9H492	-	NP_115903|NP_852610	Q13501	-	NP_003891|NP_001135771|NP_001135770	-	-	-	-	-	-	Homo sapiens	Homo sapiens
2386555	81631	8878	123565	114397	-	-	MAP1LC3B	SQSTM1	ATG8F|LC3B|MAP1A/1BLC3|MAP1LC3B-a	A170|OSIL|PDB3|ZIP3|p60|p62|p62B	Affinity Capture-Western	physical	Dou Z (2015)	PUBMED:26524528	9606	9606	Low Throughput	-	-	-	-	BIOGRID	Q9GZQ8	Q658J6	NP_073729	Q13501	-	NP_003891|NP_001135771|NP_001135770	-	-	-	-	-	-	Homo sapiens	Homo sapiens
2387446	373	8878	106868	114397	-	-	TRIM23	SQSTM1	ARD1|ARFD1|RNF46	A170|OSIL|PDB3|ZIP3|p60|p62|p62B	Affinity Capture-MS	physical	Sparrer KMJ (2017)	PUBMED:28871090	9606	9606	High Throughput	-	-	-	-	BIOGRID	P36406	-	NP_150231|NP_150230|NP_001647	Q13501	-	NP_003891|NP_001135771|NP_001135770	-	-	-	-	-	-	Homo sapiens	Homo sapiens
2387448	373	8878	106868	114397	-	-	TRIM23	SQSTM1	ARD1|ARFD1|RNF46	A170|OSIL|PDB3|ZIP3|p60|p62|p62B	Affinity Capture-Western	physical	Sparrer KMJ (2017)	PUBMED:28871090	9606	9606	Low Throughput	-	-	-	-	BIOGRID	P36406	-	NP_150231|NP_150230|NP_001647	Q13501	-	NP_003891|NP_001135771|NP_001135770	-	-	-	-	-	-	Homo sapiens	Homo sapiens
2387826	8878	5590	114397	111576	-	RP11-181G12.1	SQSTM1	PRKCZ	A170|OSIL|PDB3|ZIP3|p60|p62|p62B	PKC-ZETA|PKC2	Co-localization	physical	Tobias IS (2016)	PUBMED:27143478	9606	9606	Low Throughput	-	-	interaction inferred from loss of FRET fluorescence: hit protein (a C kinase) binds to bait protein fused to C kinase activity reporter (CKAR) allowing active hit protein variants to phosphorylate the reporter inter-fluorophore spacer disrupting fluorescence resonance energy transfer (FRET)	-	BIOGRID	Q13501	-	NP_003891|NP_001135771|NP_001135770	Q05513	-	NP_001028754|NP_002735|NP_001229803|NP_001028753	-	-	-	-	-	-	Homo sapiens	Homo sapiens
2387828	5590	8878	111576	114397	RP11-181G12.1	-	PRKCZ	SQSTM1	PKC-ZETA|PKC2	A170|OSIL|PDB3|ZIP3|p60|p62|p62B	Affinity Capture-Western	physical	Tobias IS (2016)	PUBMED:27143478	9606	9606	Low Throughput	-	-	-	-	BIOGRID	Q05513	-	NP_001028754|NP_002735|NP_001229803|NP_001028753	Q13501	-	NP_003891|NP_001135771|NP_001135770	-	-	-	-	-	-	Homo sapiens	Homo sapiens
2393091	852495	8878	32893	114397	YBR196C	-	PGI1	SQSTM1	CDC30|glucose-6-phosphate isomerase|L000001410|L000001409	A170|OSIL|PDB3|ZIP3|p60|p62|p62B	Two-hybrid	physical	Zhong Q (2016)	PUBMED:27107014	559292	9606	High Throughput	-	-	-	-	BIOGRID	P12709	-	NP_009755	Q13501	-	NP_003891|NP_001135771|NP_001135770	-	-	-	-	-	-	Saccharomyces cerevisiae (S288c)	Homo sapiens
2394339	8878	7322	114397	113170	-	-	SQSTM1	UBE2D2	A170|OSIL|PDB3|ZIP3|p60|p62|p62B	E2(17)KB2|PUBC1|UBC4|UBC4/5|UBCH4|UBCH5B	Two-hybrid	physical	Peng H (2017)	PUBMED:28322253	9606	9606	Low Throughput	-	-	-	-	BIOGRID	Q13501	-	NP_003891|NP_001135771|NP_001135770	P62837	-	NP_003330|NP_862821	-	-	-	-	-	-	Homo sapiens	Homo sapiens
2394340	8878	7323	114397	113171	-	-	SQSTM1	UBE2D3	A170|OSIL|PDB3|ZIP3|p60|p62|p62B	E2(17)KB3|UBC4/5|UBCH5C	Two-hybrid	physical	Peng H (2017)	PUBMED:28322253	9606	9606	Low Throughput	-	-	-	-	BIOGRID	Q13501	-	NP_003891|NP_001135771|NP_001135770	P61077	A0A024RDH2|D6RAH7	NP_871619|NP_871618|NP_871622|NP_871615|NP_871617|NP_871616|NP_001287724|NP_871620|NP_003331|NP_871621	-	-	-	-	-	-	Homo sapiens	Homo sapiens
2394341	8878	7322	114397	113170	-	-	SQSTM1	UBE2D2	A170|OSIL|PDB3|ZIP3|p60|p62|p62B	E2(17)KB2|PUBC1|UBC4|UBC4/5|UBCH4|UBCH5B	Reconstituted Complex	physical	Peng H (2017)	PUBMED:28322253	9606	9606	Low Throughput	-	-	-	-	BIOGRID	Q13501	-	NP_003891|NP_001135771|NP_001135770	P62837	-	NP_003330|NP_862821	-	-	-	-	-	-	Homo sapiens	Homo sapiens
2394342	8878	7322	114397	113170	-	-	SQSTM1	UBE2D2	A170|OSIL|PDB3|ZIP3|p60|p62|p62B	E2(17)KB2|PUBC1|UBC4|UBC4/5|UBCH4|UBCH5B	Affinity Capture-Western	physical	Peng H (2017)	PUBMED:28322253	9606	9606	Low Throughput	-	-	-	-	BIOGRID	Q13501	-	NP_003891|NP_001135771|NP_001135770	P62837	-	NP_003330|NP_862821	-	-	-	-	-	-	Homo sapiens	Homo sapiens
2394343	8878	7323	114397	113171	-	-	SQSTM1	UBE2D3	A170|OSIL|PDB3|ZIP3|p60|p62|p62B	E2(17)KB3|UBC4/5|UBCH5C	Affinity Capture-Western	physical	Peng H (2017)	PUBMED:28322253	9606	9606	Low Throughput	-	-	-	-	BIOGRID	Q13501	-	NP_003891|NP_001135771|NP_001135770	P61077	A0A024RDH2|D6RAH7	NP_871619|NP_871618|NP_871622|NP_871615|NP_871617|NP_871616|NP_001287724|NP_871620|NP_003331|NP_871621	-	-	-	-	-	-	Homo sapiens	Homo sapiens
2394344	7322	8878	113170	114397	-	-	UBE2D2	SQSTM1	E2(17)KB2|PUBC1|UBC4|UBC4/5|UBCH4|UBCH5B	A170|OSIL|PDB3|ZIP3|p60|p62|p62B	Affinity Capture-Western	physical	Peng H (2017)	PUBMED:28322253	9606	9606	Low Throughput	-	-	-	-	BIOGRID	P62837	-	NP_003330|NP_862821	Q13501	-	NP_003891|NP_001135771|NP_001135770	-	-	-	-	-	-	Homo sapiens	Homo sapiens
2394345	7323	8878	113171	114397	-	-	UBE2D3	SQSTM1	E2(17)KB3|UBC4/5|UBCH5C	A170|OSIL|PDB3|ZIP3|p60|p62|p62B	Reconstituted Complex	physical	Peng H (2017)	PUBMED:28322253	9606	9606	Low Throughput	-	-	-	-	BIOGRID	P61077	A0A024RDH2|D6RAH7	NP_871619|NP_871618|NP_871622|NP_871615|NP_871617|NP_871616|NP_001287724|NP_871620|NP_003331|NP_871621	Q13501	-	NP_003891|NP_001135771|NP_001135770	-	-	-	-	-	-	Homo sapiens	Homo sapiens
2394346	84557	8878	124137	114397	RP11-346K17.1	-	MAP1LC3A	SQSTM1	ATG8E|LC3|LC3A|MAP1ALC3|MAP1BLC3	A170|OSIL|PDB3|ZIP3|p60|p62|p62B	Reconstituted Complex	physical	Peng H (2017)	PUBMED:28322253	9606	9606	Low Throughput	-	-	-	-	BIOGRID	Q9H492	-	NP_115903|NP_852610	Q13501	-	NP_003891|NP_001135771|NP_001135770	-	-	-	-	-	-	Homo sapiens	Homo sapiens
2394347	7322	8878	113170	114397	-	-	UBE2D2	SQSTM1	E2(17)KB2|PUBC1|UBC4|UBC4/5|UBCH4|UBCH5B	A170|OSIL|PDB3|ZIP3|p60|p62|p62B	Biochemical Activity	physical	Peng H (2017)	PUBMED:28322253	9606	9606	Low Throughput	-	Ubiquitination	E1: UBA1|E2 dependent ubiquitination	-	BIOGRID	P62837	-	NP_003330|NP_862821	Q13501	-	NP_003891|NP_001135771|NP_001135770	-	-	-	-	-	-	Homo sapiens	Homo sapiens
2394348	7323	8878	113171	114397	-	-	UBE2D3	SQSTM1	E2(17)KB3|UBC4/5|UBCH5C	A170|OSIL|PDB3|ZIP3|p60|p62|p62B	Biochemical Activity	physical	Peng H (2017)	PUBMED:28322253	9606	9606	Low Throughput	-	Ubiquitination	E1: UBA1|E2 dependent ubiquitination	-	BIOGRID	P61077	A0A024RDH2|D6RAH7	NP_871619|NP_871618|NP_871622|NP_871615|NP_871617|NP_871616|NP_001287724|NP_871620|NP_003331|NP_871621	Q13501	-	NP_003891|NP_001135771|NP_001135770	-	-	-	-	-	-	Homo sapiens	Homo sapiens
2394349	8878	7316	114397	113164	-	-	SQSTM1	UBC	A170|OSIL|PDB3|ZIP3|p60|p62|p62B	HMG20	Reconstituted Complex	physical	Peng H (2017)	PUBMED:28322253	9606	9606	Low Throughput	-	-	#LPPI|Likely protein-protein interaction	-	BIOGRID	Q13501	-	NP_003891|NP_001135771|NP_001135770	P0CG48	-	NP_066289	-	-	-	-	-	-	Homo sapiens	Homo sapiens
2394352	8878	7323	114397	113171	-	-	SQSTM1	UBE2D3	A170|OSIL|PDB3|ZIP3|p60|p62|p62B	E2(17)KB3|UBC4/5|UBCH5C	Reconstituted Complex	physical	Peng H (2017)	PUBMED:28322253	9606	9606	Low Throughput	-	-	-	-	BIOGRID	Q13501	-	NP_003891|NP_001135771|NP_001135770	P61077	A0A024RDH2|D6RAH7	NP_871619|NP_871618|NP_871622|NP_871615|NP_871617|NP_871616|NP_001287724|NP_871620|NP_003331|NP_871621	-	-	-	-	-	-	Homo sapiens	Homo sapiens
2446562	8878	3397	114397	109623	-	-	SQSTM1	ID1	A170|OSIL|PDB3|ZIP3|p60|p62|p62B	ID|bHLHb24	Affinity Capture-Western	physical	Li X (2017)	PUBMED:29079782	9606	9606	Low Throughput	-	-	-	-	BIOGRID	Q13501	-	NP_003891|NP_001135771|NP_001135770	P41134	-	NP_851998|NP_002156	-	-	-	-	-	-	Homo sapiens	Homo sapiens
2446563	8878	3398	114397	109624	-	-	SQSTM1	ID2	A170|OSIL|PDB3|ZIP3|p60|p62|p62B	GIG8|ID2A|ID2H|bHLHb26	Affinity Capture-Western	physical	Li X (2017)	PUBMED:29079782	9606	9606	Low Throughput	-	-	-	-	BIOGRID	Q13501	-	NP_003891|NP_001135771|NP_001135770	Q02363	Q53T66	NP_002157	-	-	-	-	-	-	Homo sapiens	Homo sapiens
2447014	983	8878	107420	114397	-	-	CDK1	SQSTM1	CDC2|CDC28A|P34CDC2	A170|OSIL|PDB3|ZIP3|p60|p62|p62B	Affinity Capture-Western	physical	Galindo-Moreno M (2017)	PUBMED:28855742	9606	9606	Low Throughput	-	-	-	-	BIOGRID	P06493	B7Z3D6|I6L9I5|A0A024QZJ8	NP_001307847|NP_203698|NP_001163878|NP_001163877|NP_001777	Q13501	-	NP_003891|NP_001135771|NP_001135770	-	-	-	-	-	-	Homo sapiens	Homo sapiens
2447016	8878	81631	114397	123565	-	-	SQSTM1	MAP1LC3B	A170|OSIL|PDB3|ZIP3|p60|p62|p62B	ATG8F|LC3B|MAP1A/1BLC3|MAP1LC3B-a	Affinity Capture-Western	physical	Galindo-Moreno M (2017)	PUBMED:28855742	9606	9606	Low Throughput	-	-	-	-	BIOGRID	Q13501	-	NP_003891|NP_001135771|NP_001135770	Q9GZQ8	Q658J6	NP_073729	-	-	-	-	-	-	Homo sapiens	Homo sapiens
2449120	8878	8887	114397	114405	-	PRO0105	SQSTM1	TAX1BP1	A170|OSIL|PDB3|ZIP3|p60|p62|p62B	CALCOCO3|T6BP|TXBP151	Affinity Capture-Western	physical	Mildenberger J (2017)	PUBMED:28820283	9606	9606	Low Throughput	-	-	-	-	BIOGRID	Q13501	-	NP_003891|NP_001135771|NP_001135770	Q86VP1	A4D196|B4DSG5	NP_001073333|NP_001193830|NP_001193831|NP_001349723|NP_001349724|NP_006015	-	-	-	-	-	-	Homo sapiens	Homo sapiens
2449121	8878	9817	114397	115156	-	-	SQSTM1	KEAP1	A170|OSIL|PDB3|ZIP3|p60|p62|p62B	INrf2|KLHL19	Affinity Capture-Western	physical	Mildenberger J (2017)	PUBMED:28820283	9606	9606	Low Throughput	-	-	-	-	BIOGRID	Q13501	-	NP_003891|NP_001135771|NP_001135770	Q14145	A0A024R7C0	NP_036421|NP_987096	-	-	-	-	-	-	Homo sapiens	Homo sapiens
2451950	8878	5071	114397	111105	-	KB-152G3.1	SQSTM1	PARK2	A170|OSIL|PDB3|ZIP3|p60|p62|p62B	AR-JP|LPRS2|PDJ|PRKN	Co-localization	physical	Geisler S (2014)	PUBMED:24906799	9606	9606	Low Throughput	-	-	-	-	BIOGRID	Q13501	-	NP_003891|NP_001135771|NP_001135770	O60260	X5DR79	NP_054643|NP_054642|NP_004553	-	-	-	-	-	-	Homo sapiens	Homo sapiens
2455149	8878	7316	114397	113164	-	-	SQSTM1	UBC	A170|OSIL|PDB3|ZIP3|p60|p62|p62B	HMG20	Affinity Capture-Western	physical	Donohue E (2014)	PUBMED:25494214	9606	9606	Low Throughput	-	-	#LPPI|Likely protein-protein interaction	-	BIOGRID	Q13501	-	NP_003891|NP_001135771|NP_001135770	P0CG48	-	NP_066289	-	-	-	-	-	-	Homo sapiens	Homo sapiens
2455151	64862	8878	249213	114397	-	-	Map1lc3b	SQSTM1	Map1lc3|Mpl3|zbs559	A170|OSIL|PDB3|ZIP3|p60|p62|p62B	Affinity Capture-Western	physical	Donohue E (2014)	PUBMED:25494214	10116	9606	Low Throughput	-	-	-	-	BIOGRID	Q62625	-	NP_074058	Q13501	-	NP_003891|NP_001135771|NP_001135770	-	-	-	-	-	-	Rattus norvegicus	Homo sapiens
2455941	10537	8878	115791	114397	DADB-115L1.4	-	UBD	SQSTM1	FAT10|GABBR1|UBD-3	A170|OSIL|PDB3|ZIP3|p60|p62|p62B	Affinity Capture-Western	physical	Theng SS (2014)	PUBMED:25422469	9606	9606	Low Throughput	-	-	-	-	BIOGRID	O15205	-	NP_006389	Q13501	-	NP_003891|NP_001135771|NP_001135770	-	-	-	-	-	-	Homo sapiens	Homo sapiens
2455946	10537	8878	115791	114397	DADB-115L1.4	-	UBD	SQSTM1	FAT10|GABBR1|UBD-3	A170|OSIL|PDB3|ZIP3|p60|p62|p62B	Co-localization	physical	Theng SS (2014)	PUBMED:25422469	9606	9606	Low Throughput	-	-	Proximity Ligation Assay	-	BIOGRID	O15205	-	NP_006389	Q13501	-	NP_003891|NP_001135771|NP_001135770	-	-	-	-	-	-	Homo sapiens	Homo sapiens
2460201	8878	7316	114397	113164	-	-	SQSTM1	UBC	A170|OSIL|PDB3|ZIP3|p60|p62|p62B	HMG20	Affinity Capture-Western	physical	Nibe Y (2017)	PUBMED:29164995	9606	9606	Low Throughput	-	-	#LPPI|likely protein-protein interaction	-	BIOGRID	Q13501	-	NP_003891|NP_001135771|NP_001135770	P0CG48	-	NP_066289	-	-	-	-	-	-	Homo sapiens	Homo sapiens
2460202	8878	7316	114397	113164	-	-	SQSTM1	UBC	A170|OSIL|PDB3|ZIP3|p60|p62|p62B	HMG20	Co-localization	physical	Nibe Y (2017)	PUBMED:29164995	9606	9606	Low Throughput	-	-	#LPPI|likely protein-protein interaction	-	BIOGRID	Q13501	-	NP_003891|NP_001135771|NP_001135770	P0CG48	-	NP_066289	-	-	-	-	-	-	Homo sapiens	Homo sapiens
2460833	9817	8878	115156	114397	-	-	KEAP1	SQSTM1	INrf2|KLHL19	A170|OSIL|PDB3|ZIP3|p60|p62|p62B	Affinity Capture-MS	physical	Lu K (2017)	PUBMED:28416489	9606	9606	High Throughput	-	-	-	-	BIOGRID	Q14145	A0A024R7C0	NP_036421|NP_987096	Q13501	-	NP_003891|NP_001135771|NP_001135770	-	-	-	-	-	-	Homo sapiens	Homo sapiens
2463912	112399	8878	125185	114397	-	-	EGLN3	SQSTM1	HIFP4H3|HIFPH3|PHD3	A170|OSIL|PDB3|ZIP3|p60|p62|p62B	Affinity Capture-MS	physical	Rodriguez J (2016)	PUBMED:26972000	9606	9606	High Throughput	-	-	Source of EGLN3 not clear	-	BIOGRID	Q9H6Z9	F8W1G2	NP_001295032|NP_071356	Q13501	-	NP_003891|NP_001135771|NP_001135770	-	-	-	-	-	-	Homo sapiens	Homo sapiens
2464605	9817	8878	115156	114397	-	-	KEAP1	SQSTM1	INrf2|KLHL19	A170|OSIL|PDB3|ZIP3|p60|p62|p62B	Biochemical Activity	physical	Lee Y (2017)	PUBMED:28380357	9606	9606	Low Throughput	-	Ubiquitination	Ubiquitination occurs via a Keap1/Cul3 complex	-	BIOGRID	Q14145	A0A024R7C0	NP_036421|NP_987096	Q13501	-	NP_003891|NP_001135771|NP_001135770	-	-	-	-	-	-	Homo sapiens	Homo sapiens
2464606	8878	84557	114397	124137	-	RP11-346K17.1	SQSTM1	MAP1LC3A	A170|OSIL|PDB3|ZIP3|p60|p62|p62B	ATG8E|LC3|LC3A|MAP1ALC3|MAP1BLC3	Affinity Capture-Western	physical	Lee Y (2017)	PUBMED:28380357	9606	9606	Low Throughput	-	-	-	-	BIOGRID	Q13501	-	NP_003891|NP_001135771|NP_001135770	Q9H492	-	NP_115903|NP_852610	-	-	-	-	-	-	Homo sapiens	Homo sapiens
2465429	64795	8878	122303	114397	-	-	RMND5A	SQSTM1	CTLH|GID2|GID2A|RMD5|p44CTLH	A170|OSIL|PDB3|ZIP3|p60|p62|p62B	Affinity Capture-MS	physical	Lampert F (2018)	PUBMED:29911972	9606	9606	High Throughput	-	-	-	-	BIOGRID	Q9H871	-	NP_073617	Q13501	-	NP_003891|NP_001135771|NP_001135770	-	-	-	-	-	-	Homo sapiens	Homo sapiens
2466096	54101	8878	119899	114397	-	-	RIPK4	SQSTM1	ANKK2|ANKRD3|DIK|NKRD3|PKK|PPS2|RIP4	A170|OSIL|PDB3|ZIP3|p60|p62|p62B	Affinity Capture-MS	physical	Rodriguez J (2016)	PUBMED:26972000	9606	9606	High Throughput	-	-	-	-	BIOGRID	-	Q9H4D1|Q96T11	NP_065690	Q13501	-	NP_003891|NP_001135771|NP_001135770	-	-	-	-	-	-	Homo sapiens	Homo sapiens
2466502	5597	8878	111583	114397	-	-	MAPK6	SQSTM1	ERK3|HsT17250|PRKM6|p97MAPK	A170|OSIL|PDB3|ZIP3|p60|p62|p62B	Affinity Capture-MS	physical	Rodriguez J (2016)	PUBMED:26972000	9606	9606	High Throughput	-	-	Source of MAPK6 not clear	-	BIOGRID	Q16659	-	NP_002739	Q13501	-	NP_003891|NP_001135771|NP_001135770	-	-	-	-	-	-	Homo sapiens	Homo sapiens
2466647	7112	8878	112967	114397	-	-	TMPO	SQSTM1	CMD1T|LAP2|LEMD4|PRO0868|TP	A170|OSIL|PDB3|ZIP3|p60|p62|p62B	Affinity Capture-MS	physical	Brady GF (2018)	PUBMED:28902428	9606	9606	High Throughput	-	-	-	-	BIOGRID	P42166|P42167	Q59G12|A0A024RBH7|A0A024RBE7|G5E972	NP_001294904|NP_001027454|NP_001027455|NP_003267	Q13501	-	NP_003891|NP_001135771|NP_001135770	-	-	-	-	-	-	Homo sapiens	Homo sapiens
2466890	7112	8878	112967	114397	-	-	TMPO	SQSTM1	CMD1T|LAP2|LEMD4|PRO0868|TP	A170|OSIL|PDB3|ZIP3|p60|p62|p62B	Affinity Capture-Western	physical	Brady GF (2018)	PUBMED:28902428	9606	9606	Low Throughput	-	-	-	-	BIOGRID	P42166|P42167	Q59G12|A0A024RBH7|A0A024RBE7|G5E972	NP_001294904|NP_001027454|NP_001027455|NP_003267	Q13501	-	NP_003891|NP_001135771|NP_001135770	-	-	-	-	-	-	Homo sapiens	Homo sapiens
2466894	8878	8878	114397	114397	-	-	SQSTM1	SQSTM1	A170|OSIL|PDB3|ZIP3|p60|p62|p62B	A170|OSIL|PDB3|ZIP3|p60|p62|p62B	Affinity Capture-Western	physical	Lee H (2017)	PUBMED:28359760	9606	9606	Low Throughput	-	-	-	-	BIOGRID	Q13501	-	NP_003891|NP_001135771|NP_001135770	Q13501	-	NP_003891|NP_001135771|NP_001135770	-	-	-	-	-	-	Homo sapiens	Homo sapiens
2466972	8878	7316	114397	113164	-	-	SQSTM1	UBC	A170|OSIL|PDB3|ZIP3|p60|p62|p62B	HMG20	Co-localization	physical	Govindaraju VK (2017)	PUBMED:28767736	9606	9606	Low Throughput	-	-	-	-	BIOGRID	Q13501	-	NP_003891|NP_001135771|NP_001135770	P0CG48	-	NP_066289	-	-	-	-	-	-	Homo sapiens	Homo sapiens
2468736	8878	9447	114397	114837	-	RP11-520H16.3	SQSTM1	AIM2	A170|OSIL|PDB3|ZIP3|p60|p62|p62B	PYHIN4	Affinity Capture-Western	physical	Liu T (2016)	PUBMED:27498865	9606	9606	Low Throughput	-	-	-	-	BIOGRID	Q13501	-	NP_003891|NP_001135771|NP_001135770	O14862	-	NP_004824	-	-	-	-	-	-	Homo sapiens	Homo sapiens
2468737	8878	81559	114397	123523	-	-	SQSTM1	TRIM11	A170|OSIL|PDB3|ZIP3|p60|p62|p62B	BIA1|RNF92	Affinity Capture-Western	physical	Liu T (2016)	PUBMED:27498865	9606	9606	Low Throughput	-	-	-	-	BIOGRID	Q13501	-	NP_003891|NP_001135771|NP_001135770	Q96F44	-	NP_660215	-	-	-	-	-	-	Homo sapiens	Homo sapiens
2468738	81559	8878	123523	114397	-	-	TRIM11	SQSTM1	BIA1|RNF92	A170|OSIL|PDB3|ZIP3|p60|p62|p62B	Affinity Capture-Western	physical	Liu T (2016)	PUBMED:27498865	9606	9606	Low Throughput	-	-	-	-	BIOGRID	Q96F44	-	NP_660215	Q13501	-	NP_003891|NP_001135771|NP_001135770	-	-	-	-	-	-	Homo sapiens	Homo sapiens
2470342	8452	8878	114030	114397	-	-	CUL3	SQSTM1	CUL-3|PHA2E	A170|OSIL|PDB3|ZIP3|p60|p62|p62B	Affinity Capture-Western	physical	Lim MCC (2017)	PUBMED:28574503	9606	9606	Low Throughput	-	-	-	-	BIOGRID	Q13618	B7Z600|A0A024R475	NP_001244127|NP_001244126|NP_003581	Q13501	-	NP_003891|NP_001135771|NP_001135770	-	-	-	-	-	-	Homo sapiens	Homo sapiens
2470344	7128	8878	112983	114397	RP11-356I2.3	-	TNFAIP3	SQSTM1	A20|OTUD7C|TNFA1P2	A170|OSIL|PDB3|ZIP3|p60|p62|p62B	Affinity Capture-Western	physical	Lim MCC (2017)	PUBMED:28574503	9606	9606	Low Throughput	-	-	-	-	BIOGRID	P21580	-	NP_001257437|NP_001257436|NP_006281	Q13501	-	NP_003891|NP_001135771|NP_001135770	-	-	-	-	-	-	Homo sapiens	Homo sapiens
2470345	841	8878	107291	114397	-	-	CASP8	SQSTM1	ALPS2B|CAP4|Casp-8|FLICE|MACH|MCH5	A170|OSIL|PDB3|ZIP3|p60|p62|p62B	Affinity Capture-Western	physical	Lim MCC (2017)	PUBMED:28574503	9606	9606	Low Throughput	-	-	-	-	BIOGRID	Q14790	A0A024R3Z8	NP_203520|NP_203519|NP_203522|NP_001073593|NP_001073594|NP_001219	Q13501	-	NP_003891|NP_001135771|NP_001135770	-	-	-	-	-	-	Homo sapiens	Homo sapiens
2470367	7421	8878	113264	114397	-	-	VDR	SQSTM1	NR1I1|PPP1R163	A170|OSIL|PDB3|ZIP3|p60|p62|p62B	Affinity Capture-Western	physical	Duran A (2016)	PUBMED:27728806	9606	9606	Low Throughput	-	-	-	-	BIOGRID	P11473	F1D8P8	NP_001017536|NP_001017535|NP_000367	Q13501	-	NP_003891|NP_001135771|NP_001135770	-	-	-	-	-	-	Homo sapiens	Homo sapiens
2470376	8878	4734	114397	110811	-	PIG53	SQSTM1	NEDD4	A170|OSIL|PDB3|ZIP3|p60|p62|p62B	NEDD4-1|RPF1	Affinity Capture-Western	physical	Lin Q (2017)	PUBMED:29021346	9606	9606	Low Throughput	-	-	-	-	BIOGRID	Q13501	-	NP_003891|NP_001135771|NP_001135770	P46934	-	NP_006145|NP_001271267|NP_001316141|NP_001271268|NP_001271269|NP_940682	-	-	-	-	-	-	Homo sapiens	Homo sapiens
2470471	4848	8878	110910	114397	HSPC131	-	CNOT2	SQSTM1	CDC36|NOT2|NOT2H	A170|OSIL|PDB3|ZIP3|p60|p62|p62B	Affinity Capture-Western	physical	Jeong K (2017)	PUBMED:28537904	9606	9606	Low Throughput	-	-	Source of CNOT2 not clear	-	BIOGRID	Q9NZN8	B3KTL6|B2RDX7|A0A024RBD8|F8VV52	NP_055330|NP_001186231|NP_001186232	Q13501	-	NP_003891|NP_001135771|NP_001135770	-	-	-	-	-	-	Homo sapiens	Homo sapiens
2470472	8878	4848	114397	110910	-	HSPC131	SQSTM1	CNOT2	A170|OSIL|PDB3|ZIP3|p60|p62|p62B	CDC36|NOT2|NOT2H	Affinity Capture-Western	physical	Jeong K (2017)	PUBMED:28537904	9606	9606	Low Throughput	-	-	-	-	BIOGRID	Q13501	-	NP_003891|NP_001135771|NP_001135770	Q9NZN8	B3KTL6|B2RDX7|A0A024RBD8|F8VV52	NP_055330|NP_001186231|NP_001186232	-	-	-	-	-	-	Homo sapiens	Homo sapiens
2470689	9817	8878	115156	114397	-	-	KEAP1	SQSTM1	INrf2|KLHL19	A170|OSIL|PDB3|ZIP3|p60|p62|p62B	Affinity Capture-Western	physical	Wang Y (2017)	PUBMED:28617433	9606	9606	Low Throughput	-	-	-	-	BIOGRID	Q14145	A0A024R7C0	NP_036421|NP_987096	Q13501	-	NP_003891|NP_001135771|NP_001135770	-	-	-	-	-	-	Homo sapiens	Homo sapiens
2470749	79084	8878	122532	114397	HKMT1069	-	WDR77	SQSTM1	MEP-50|MEP50|Nbla10071|p44|p44/Mep50	A170|OSIL|PDB3|ZIP3|p60|p62|p62B	Affinity Capture-MS	physical	Rengasamy M (2017)	PUBMED:28977470	9606	9606	High Throughput	-	-	-	-	BIOGRID	Q9BQA1	A0A024R0H7	NP_077007|NP_001303991|NP_001303992|NP_001303993	Q13501	-	NP_003891|NP_001135771|NP_001135770	-	-	-	-	-	-	Homo sapiens	Homo sapiens
2471346	3845	8878	110043	114397	-	-	KRAS	SQSTM1	C-K-RAS|CFC2|K-RAS2A|K-RAS2B|K-RAS4A|K-RAS4B|KI-RAS|KRAS1|KRAS2|NS|NS3|RASK2	A170|OSIL|PDB3|ZIP3|p60|p62|p62B	Affinity Capture-MS	physical	Rosenbluh J (2016)	PUBMED:27684187	9606	9606	High Throughput	-	-	High-credibility protein interactions were identified using draft-PPI and a method for protein interaction credibility scoring (ICS).	-	BIOGRID	P01116	A0A024RAV5|I1SRC5|L7RSL8	NP_001356716|NP_203524|NP_001356715|NP_004976	Q13501	-	NP_003891|NP_001135771|NP_001135770	-	-	-	-	-	-	Homo sapiens	Homo sapiens
2471551	5290	8878	111308	114397	-	-	PIK3CA	SQSTM1	CLOVE|CWS5|MCAP|MCM|MCMTC|PI3K|p110-alpha	A170|OSIL|PDB3|ZIP3|p60|p62|p62B	Affinity Capture-MS	physical	Rosenbluh J (2016)	PUBMED:27684187	9606	9606	High Throughput	-	-	High-credibility protein interactions were identified using draft-PPI and a method for protein interaction credibility scoring (ICS).	-	BIOGRID	P42336	-	NP_006209	Q13501	-	NP_003891|NP_001135771|NP_001135770	-	-	-	-	-	-	Homo sapiens	Homo sapiens
2473446	6256	8878	112168	114397	-	-	RXRA	SQSTM1	NR2B1	A170|OSIL|PDB3|ZIP3|p60|p62|p62B	Affinity Capture-MS	physical	Rosenbluh J (2016)	PUBMED:27684187	9606	9606	High Throughput	-	-	High-credibility protein interactions were identified using draft-PPI and a method for protein interaction credibility scoring (ICS).	-	BIOGRID	P19793	Q6P3U7|F1D8Q5	NP_001278850|NP_001278849|NP_002948	Q13501	-	NP_003891|NP_001135771|NP_001135770	-	-	-	-	-	-	Homo sapiens	Homo sapiens
2473593	7040	8878	112898	114397	-	-	TGFB1	SQSTM1	CED|DPD1|LAP|TGFB|TGFbeta	A170|OSIL|PDB3|ZIP3|p60|p62|p62B	Affinity Capture-MS	physical	Rosenbluh J (2016)	PUBMED:27684187	9606	9606	High Throughput	-	-	High-credibility protein interactions were identified using draft-PPI and a method for protein interaction credibility scoring (ICS).	-	BIOGRID	P01137	-	NP_000651	Q13501	-	NP_003891|NP_001135771|NP_001135770	-	-	-	-	-	-	Homo sapiens	Homo sapiens
2473612	9325	8878	114735	114397	-	-	TRIP4	SQSTM1	ASC-1|ASC1|HsT17391|ZC2HC5	A170|OSIL|PDB3|ZIP3|p60|p62|p62B	Affinity Capture-MS	physical	Rosenbluh J (2016)	PUBMED:27684187	9606	9606	High Throughput	-	-	High-credibility protein interactions were identified using draft-PPI and a method for protein interaction credibility scoring (ICS).	-	BIOGRID	Q15650	-	NP_057297|NP_001308853	Q13501	-	NP_003891|NP_001135771|NP_001135770	-	-	-	-	-	-	Homo sapiens	Homo sapiens
2473898	55908	8878	120994	114397	UNQ599/PRO1185	-	C19orf80	SQSTM1	ANGPTL8|PRO1185|PVPA599|RIFL|TD26	A170|OSIL|PDB3|ZIP3|p60|p62|p62B	Affinity Capture-Western	physical	Zhang Y (2017)	PUBMED:29255244	9606	9606	Low Throughput	-	-	-	-	BIOGRID	Q6UXH0	-	NP_061157	Q13501	-	NP_003891|NP_001135771|NP_001135770	-	-	-	-	-	-	Homo sapiens	Homo sapiens
2473900	8517	8878	114089	114397	-	-	IKBKG	SQSTM1	AMCBX1|FIP-3|FIP3|Fip3p|IKK-gamma|IMD33|IP|IP1|IP2|IPD2|NEMO|ZC2HC9	A170|OSIL|PDB3|ZIP3|p60|p62|p62B	Affinity Capture-Western	physical	Zhang Y (2017)	PUBMED:29255244	9606	9606	Low Throughput	-	-	-	-	BIOGRID	Q9Y6K9	A0A087X1B1	NP_003630|NP_001138727|NP_001364244|NP_001364243|NP_001364242|NP_001364241|NP_001308326|NP_001308325|NP_001093327|NP_001093326	Q13501	-	NP_003891|NP_001135771|NP_001135770	-	-	-	-	-	-	Homo sapiens	Homo sapiens
2474349	8878	899	114397	107339	-	-	SQSTM1	CCNF	A170|OSIL|PDB3|ZIP3|p60|p62|p62B	FBX1|FBXO1	Affinity Capture-Western	physical	Lee A (2018)	PUBMED:28852778	9606	9606	Low Throughput	-	-	-	-	BIOGRID	Q13501	-	NP_003891|NP_001135771|NP_001135770	P41002	Q59HD0	NP_001752|NP_001310467	-	-	-	-	-	-	Homo sapiens	Homo sapiens
2474356	8878	7431	114397	113272	-	RP11-124N14.1	SQSTM1	VIM	A170|OSIL|PDB3|ZIP3|p60|p62|p62B	CTRCT30|HEL113	Affinity Capture-Western	physical	Li SS (2017)	PUBMED:28968743	9606	9606	Low Throughput	-	-	-	-	BIOGRID	Q13501	-	NP_003891|NP_001135771|NP_001135770	P08670	V9HWE1	NP_003371	-	-	-	-	-	-	Homo sapiens	Homo sapiens
2474357	7431	8878	113272	114397	RP11-124N14.1	-	VIM	SQSTM1	CTRCT30|HEL113	A170|OSIL|PDB3|ZIP3|p60|p62|p62B	Affinity Capture-Western	physical	Li SS (2017)	PUBMED:28968743	9606	9606	Low Throughput	-	-	-	-	BIOGRID	P08670	V9HWE1	NP_003371	Q13501	-	NP_003891|NP_001135771|NP_001135770	-	-	-	-	-	-	Homo sapiens	Homo sapiens
2474425	8878	7316	114397	113164	-	-	SQSTM1	UBC	A170|OSIL|PDB3|ZIP3|p60|p62|p62B	HMG20	Reconstituted Complex	physical	Tan XL (2017)	PUBMED:29147513	9606	9606	Low Throughput	-	-	#LPPI|Likely protein-protein interaction|Source of UBC not clear	-	BIOGRID	Q13501	-	NP_003891|NP_001135771|NP_001135770	P0CG48	-	NP_066289	-	-	-	-	-	-	Homo sapiens	Homo sapiens
2485528	8878	2316	114397	108605	-	XX-FW83128A1.1	SQSTM1	FLNA	A170|OSIL|PDB3|ZIP3|p60|p62|p62B	ABP-280|ABPX|CSBS|CVD1|FLN|FLN-A|FLN1|FMD|MNS|NHBP|OPD|OPD1|OPD2|XLVD|XMVD	Affinity Capture-Western	physical	Hewitt G (2016)	PUBMED:27391408	9606	9606	Low Throughput	-	-	-	-	BIOGRID	Q13501	-	NP_003891|NP_001135771|NP_001135770	P21333	Q60FE5|Q6NXF2	NP_001447|NP_001104026	-	-	-	-	-	-	Homo sapiens	Homo sapiens
2485529	8878	5888	114397	111825	-	-	SQSTM1	RAD51	A170|OSIL|PDB3|ZIP3|p60|p62|p62B	BRCC5|HRAD51|HsRad51|HsT16930|MRMV2|RAD51A|RECA	Affinity Capture-Western	physical	Hewitt G (2016)	PUBMED:27391408	9606	9606	Low Throughput	-	-	-	-	BIOGRID	Q13501	-	NP_003891|NP_001135771|NP_001135770	Q06609	-	NP_001157742|NP_002866|NP_001157741|NP_597994	-	-	-	-	-	-	Homo sapiens	Homo sapiens
2485530	2316	8878	108605	114397	XX-FW83128A1.1	-	FLNA	SQSTM1	ABP-280|ABPX|CSBS|CVD1|FLN|FLN-A|FLN1|FMD|MNS|NHBP|OPD|OPD1|OPD2|XLVD|XMVD	A170|OSIL|PDB3|ZIP3|p60|p62|p62B	Affinity Capture-Western	physical	Hewitt G (2016)	PUBMED:27391408	9606	9606	Low Throughput	-	-	-	-	BIOGRID	P21333	Q60FE5|Q6NXF2	NP_001447|NP_001104026	Q13501	-	NP_003891|NP_001135771|NP_001135770	-	-	-	-	-	-	Homo sapiens	Homo sapiens
2485542	8878	3164	114397	109407	-	-	SQSTM1	NR4A1	A170|OSIL|PDB3|ZIP3|p60|p62|p62B	GFRP1|HMR|N10|NAK-1|NGFIB|NP10|NUR77|TR3	Affinity Capture-Western	physical	Hu M (2017)	PUBMED:28388439	9606	9606	Low Throughput	-	-	-	-	BIOGRID	Q13501	-	NP_003891|NP_001135771|NP_001135770	P22736	Q6ZMM6|F5GXF0|A0A024R126	NP_001189162|NP_001189163|NP_002126|NP_775180	-	-	-	-	-	-	Homo sapiens	Homo sapiens
2486067	56852	8878	121212	114397	-	-	RAD18	SQSTM1	RNF73	A170|OSIL|PDB3|ZIP3|p60|p62|p62B	Affinity Capture-MS	physical	Gao Y (2016)	PUBMED:27377895	9606	9606	High Throughput	-	-	-	-	BIOGRID	Q9NS91	-	NP_064550	Q13501	-	NP_003891|NP_001135771|NP_001135770	-	-	-	-	-	-	Homo sapiens	Homo sapiens
2486387	165918	8878	127922	114397	-	-	RNF168	SQSTM1	hRNF168	A170|OSIL|PDB3|ZIP3|p60|p62|p62B	Reconstituted Complex	physical	Wang Y (2016)	PUBMED:27345151	9606	9606	Low Throughput	-	-	-	-	BIOGRID	Q8IYW5	-	NP_689830	Q13501	-	NP_003891|NP_001135771|NP_001135770	-	-	-	-	-	-	Homo sapiens	Homo sapiens
2489625	5966	8878	111898	114397	-	-	REL	SQSTM1	C-Rel	A170|OSIL|PDB3|ZIP3|p60|p62|p62B	Affinity Capture-MS	physical	Banks CA (2016)	PUBMED:27609421	9606	9606	High Throughput	-	-	-	-	BIOGRID	Q04864	-	NP_002899|NP_001278675	Q13501	-	NP_003891|NP_001135771|NP_001135770	-	-	-	-	-	-	Homo sapiens	Homo sapiens
2489647	5970	8878	111902	114397	-	-	RELA	SQSTM1	NFKB3|p65	A170|OSIL|PDB3|ZIP3|p60|p62|p62B	Affinity Capture-MS	physical	Banks CA (2016)	PUBMED:27609421	9606	9606	High Throughput	-	-	-	-	BIOGRID	Q04206	A0A087X0W8	NP_001230914|NP_068810|NP_001230913|NP_001138610	Q13501	-	NP_003891|NP_001135771|NP_001135770	-	-	-	-	-	-	Homo sapiens	Homo sapiens
2492036	6047	8878	111974	114397	RES4-26	-	RNF4	SQSTM1	SLX5|SNURF	A170|OSIL|PDB3|ZIP3|p60|p62|p62B	Affinity Capture-MS	physical	Kumar R (2017)	PUBMED:29180619	9606	9606	High Throughput	-	-	-	-	BIOGRID	P78317	-	NP_001171939|NP_001171938|NP_002929	Q13501	-	NP_003891|NP_001135771|NP_001135770	-	-	-	-	-	-	Homo sapiens	Homo sapiens
2494499	55072	8878	120389	114397	-	-	RNF31	SQSTM1	HOIP|ZIBRA	A170|OSIL|PDB3|ZIP3|p60|p62|p62B	Affinity Capture-MS	physical	Kupka S (2016)	PUBMED:27545878	9606	9606	High Throughput	-	-	-	-	BIOGRID	Q96EP0	-	NP_060469|NP_001297261	Q13501	-	NP_003891|NP_001135771|NP_001135770	-	-	-	-	-	-	Homo sapiens	Homo sapiens
2497431	5580	8878	111566	114397	-	-	PRKCD	SQSTM1	ALPS3|CVID9|MAY1|PKCD|nPKC-delta	A170|OSIL|PDB3|ZIP3|p60|p62|p62B	Biochemical Activity	physical	Jiang X (2017)	PUBMED:28846113	9606	9606	Low Throughput	-	Phosphorylation	-	-	BIOGRID	Q05655	A0A024R328	NP_001341607|NP_001341605|NP_001341608|NP_001341609|NP_006245|NP_997704|NP_001303256	Q13501	-	NP_003891|NP_001135771|NP_001135770	-	-	-	-	-	-	Homo sapiens	Homo sapiens
2497432	9817	8878	115156	114397	-	-	KEAP1	SQSTM1	INrf2|KLHL19	A170|OSIL|PDB3|ZIP3|p60|p62|p62B	Affinity Capture-Western	physical	Jiang X (2017)	PUBMED:28846113	9606	9606	Low Throughput	-	-	-	-	BIOGRID	Q14145	A0A024R7C0	NP_036421|NP_987096	Q13501	-	NP_003891|NP_001135771|NP_001135770	-	-	-	-	-	-	Homo sapiens	Homo sapiens
2497433	5580	8878	111566	114397	-	-	PRKCD	SQSTM1	ALPS3|CVID9|MAY1|PKCD|nPKC-delta	A170|OSIL|PDB3|ZIP3|p60|p62|p62B	Affinity Capture-Western	physical	Jiang X (2017)	PUBMED:28846113	9606	9606	Low Throughput	-	-	-	-	BIOGRID	Q05655	A0A024R328	NP_001341607|NP_001341605|NP_001341608|NP_001341609|NP_006245|NP_997704|NP_001303256	Q13501	-	NP_003891|NP_001135771|NP_001135770	-	-	-	-	-	-	Homo sapiens	Homo sapiens
2497844	11315	8878	116446	114397	CTA-215D11.1	-	PARK7	SQSTM1	DJ-1|DJ1|HEL-S-67p	A170|OSIL|PDB3|ZIP3|p60|p62|p62B	Affinity Capture-Western	physical	Lee DH (2018)	PUBMED:29976090	9606	9606	Low Throughput	-	-	-	-	BIOGRID	Q99497	V9HWC2	NP_009193|NP_001116849	Q13501	-	NP_003891|NP_001135771|NP_001135770	-	-	-	-	-	-	Homo sapiens	Homo sapiens
2497846	8878	3309	114397	109541	-	-	SQSTM1	HSPA5	A170|OSIL|PDB3|ZIP3|p60|p62|p62B	BIP|GRP78|HEL-S-89n|MIF2	Affinity Capture-Western	physical	Lee DH (2018)	PUBMED:29976090	9606	9606	Low Throughput	-	-	-	-	BIOGRID	Q13501	-	NP_003891|NP_001135771|NP_001135770	P11021	V9HWB4	NP_005338	-	-	-	-	-	-	Homo sapiens	Homo sapiens
2497847	8878	11315	114397	116446	-	CTA-215D11.1	SQSTM1	PARK7	A170|OSIL|PDB3|ZIP3|p60|p62|p62B	DJ-1|DJ1|HEL-S-67p	Affinity Capture-Western	physical	Lee DH (2018)	PUBMED:29976090	9606	9606	Low Throughput	-	-	-	-	BIOGRID	Q13501	-	NP_003891|NP_001135771|NP_001135770	Q99497	V9HWC2	NP_009193|NP_001116849	-	-	-	-	-	-	Homo sapiens	Homo sapiens
2497848	8878	8878	114397	114397	-	-	SQSTM1	SQSTM1	A170|OSIL|PDB3|ZIP3|p60|p62|p62B	A170|OSIL|PDB3|ZIP3|p60|p62|p62B	Affinity Capture-Western	physical	Lee DH (2018)	PUBMED:29976090	9606	9606	Low Throughput	-	-	self-polymerization	-	BIOGRID	Q13501	-	NP_003891|NP_001135771|NP_001135770	Q13501	-	NP_003891|NP_001135771|NP_001135770	-	-	-	-	-	-	Homo sapiens	Homo sapiens
2511580	4646	8878	110730	114397	RP3-472A9.1	-	MYO6	SQSTM1	DFNA22|DFNB37	A170|OSIL|PDB3|ZIP3|p60|p62|p62B	Proximity Label-MS	physical	O'Loughlin T (2018)	PUBMED:29467281	9606	9606	High Throughput	-	-	-	-	BIOGRID	Q9UM54	-	NP_001355795|NP_001355794|NP_004990|NP_001287828|NP_001355069|NP_001355068|NP_001355067|NP_001355066|NP_001355065	Q13501	-	NP_003891|NP_001135771|NP_001135770	-	-	-	-	-	-	Homo sapiens	Homo sapiens
2512701	331	8878	106828	114397	RP1-315G1.5	-	XIAP	SQSTM1	API3|BIRC4|IAP-3|ILP1|MIHA|XLP2|hIAP-3|hIAP3	A170|OSIL|PDB3|ZIP3|p60|p62|p62B	Affinity Capture-MS	physical	Huang X (2018)	PUBMED:30275562	9606	9606	Low Throughput	-	-	-	-	BIOGRID	P98170	B2R9R2	NP_001365519|NP_001158|NP_001365521|NP_001365520|NP_001191330	Q13501	-	NP_003891|NP_001135771|NP_001135770	-	-	-	-	-	-	Homo sapiens	Homo sapiens
2512702	8878	331	114397	106828	-	RP1-315G1.5	SQSTM1	XIAP	A170|OSIL|PDB3|ZIP3|p60|p62|p62B	API3|BIRC4|IAP-3|ILP1|MIHA|XLP2|hIAP-3|hIAP3	Reconstituted Complex	physical	Huang X (2018)	PUBMED:30275562	9606	9606	Low Throughput	-	-	-	-	BIOGRID	Q13501	-	NP_003891|NP_001135771|NP_001135770	P98170	B2R9R2	NP_001365519|NP_001158|NP_001365521|NP_001365520|NP_001191330	-	-	-	-	-	-	Homo sapiens	Homo sapiens
2512703	331	8878	106828	114397	RP1-315G1.5	-	XIAP	SQSTM1	API3|BIRC4|IAP-3|ILP1|MIHA|XLP2|hIAP-3|hIAP3	A170|OSIL|PDB3|ZIP3|p60|p62|p62B	Affinity Capture-Western	physical	Huang X (2018)	PUBMED:30275562	9606	9606	Low Throughput	-	-	-	-	BIOGRID	P98170	B2R9R2	NP_001365519|NP_001158|NP_001365521|NP_001365520|NP_001191330	Q13501	-	NP_003891|NP_001135771|NP_001135770	-	-	-	-	-	-	Homo sapiens	Homo sapiens
2512962	5590	8878	111576	114397	RP11-181G12.1	-	PRKCZ	SQSTM1	PKC-ZETA|PKC2	A170|OSIL|PDB3|ZIP3|p60|p62|p62B	Affinity Capture-MS	physical	Hou C (2018)	PUBMED:29491746	9606	9606	High Throughput	-	-	-	-	BIOGRID	Q05513	-	NP_001028754|NP_002735|NP_001229803|NP_001028753	Q13501	-	NP_003891|NP_001135771|NP_001135770	-	-	-	-	-	-	Homo sapiens	Homo sapiens
2515663	1655	8878	108021	114397	-	-	DDX5	SQSTM1	G17P1|HLR1|HUMP68|p68	A170|OSIL|PDB3|ZIP3|p60|p62|p62B	Affinity Capture-Western	physical	Zhang H (2018)	PUBMED:30281815	9606	9606	Low Throughput	-	-	-	-	BIOGRID	P17844	-	NP_004387|NP_001307524|NP_001307526|NP_001307525	Q13501	-	NP_003891|NP_001135771|NP_001135770	-	-	-	-	-	-	Homo sapiens	Homo sapiens
2515664	8878	1655	114397	108021	-	-	SQSTM1	DDX5	A170|OSIL|PDB3|ZIP3|p60|p62|p62B	G17P1|HLR1|HUMP68|p68	Affinity Capture-Western	physical	Zhang H (2018)	PUBMED:30281815	9606	9606	Low Throughput	-	-	-	-	BIOGRID	Q13501	-	NP_003891|NP_001135771|NP_001135770	P17844	-	NP_004387|NP_001307524|NP_001307526|NP_001307525	-	-	-	-	-	-	Homo sapiens	Homo sapiens
2515665	7189	8878	113041	114397	-	-	TRAF6	SQSTM1	MGC:3310|RNF85	A170|OSIL|PDB3|ZIP3|p60|p62|p62B	Affinity Capture-Western	physical	Zhang H (2018)	PUBMED:30281815	9606	9606	Low Throughput	-	-	-	-	BIOGRID	Q9Y4K3	-	NP_004611|NP_665802	Q13501	-	NP_003891|NP_001135771|NP_001135770	-	-	-	-	-	-	Homo sapiens	Homo sapiens
2515666	8878	7189	114397	113041	-	-	SQSTM1	TRAF6	A170|OSIL|PDB3|ZIP3|p60|p62|p62B	MGC:3310|RNF85	Affinity Capture-Western	physical	Zhang H (2018)	PUBMED:30281815	9606	9606	Low Throughput	-	-	-	-	BIOGRID	Q13501	-	NP_003891|NP_001135771|NP_001135770	Q9Y4K3	-	NP_004611|NP_665802	-	-	-	-	-	-	Homo sapiens	Homo sapiens
2515862	595	8878	107067	114397	-	-	CCND1	SQSTM1	BCL1|D11S287E|PRAD1|U21B31	A170|OSIL|PDB3|ZIP3|p60|p62|p62B	Affinity Capture-Western	physical	Wu SY (2018)	PUBMED:29328502	9606	9606	Low Throughput	-	-	-	-	BIOGRID	P24385	Q6FI00	NP_444284	Q13501	-	NP_003891|NP_001135771|NP_001135770	-	-	-	-	-	-	Homo sapiens	Homo sapiens
2515863	8878	595	114397	107067	-	-	SQSTM1	CCND1	A170|OSIL|PDB3|ZIP3|p60|p62|p62B	BCL1|D11S287E|PRAD1|U21B31	Affinity Capture-Western	physical	Wu SY (2018)	PUBMED:29328502	9606	9606	Low Throughput	-	-	-	-	BIOGRID	Q13501	-	NP_003891|NP_001135771|NP_001135770	P24385	Q6FI00	NP_444284	-	-	-	-	-	-	Homo sapiens	Homo sapiens
2515945	3783726	8878	971768	114397	HHV4_BPLF1	-	BPLF1	SQSTM1	-	A170|OSIL|PDB3|ZIP3|p60|p62|p62B	Affinity Capture-MS	physical	Gupta S (2018)	PUBMED:29357390	10376	9606	High Throughput	-	-	-	-	BIOGRID	P03186	-	YP_401652	Q13501	-	NP_003891|NP_001135771|NP_001135770	-	-	-	-	-	-	Human Herpesvirus 4	Homo sapiens
2518393	8878	5584	114397	111570	-	-	SQSTM1	PRKCI	A170|OSIL|PDB3|ZIP3|p60|p62|p62B	DXS1179E|PKCI|nPKC-iota	Affinity Capture-Western	physical	Shi C (2018)	PUBMED:29551772	9606	9606	Low Throughput	-	-	-	-	BIOGRID	Q13501	-	NP_003891|NP_001135771|NP_001135770	P41743	-	NP_002731	-	-	-	-	-	-	Homo sapiens	Homo sapiens
2518394	8878	5584	114397	111570	-	-	SQSTM1	PRKCI	A170|OSIL|PDB3|ZIP3|p60|p62|p62B	DXS1179E|PKCI|nPKC-iota	Co-localization	physical	Shi C (2018)	PUBMED:29551772	9606	9606	Low Throughput	-	-	-	-	BIOGRID	Q13501	-	NP_003891|NP_001135771|NP_001135770	P41743	-	NP_002731	-	-	-	-	-	-	Homo sapiens	Homo sapiens
2519009	2100	8878	108404	114397	-	-	ESR2	SQSTM1	ER-BETA|ESR-BETA|ESRB|ESTRB|Erb|NR3A2	A170|OSIL|PDB3|ZIP3|p60|p62|p62B	Affinity Capture-MS	physical	Giurato G (2018)	PUBMED:29509190	9606	9606	High Throughput	-	-	-	-	BIOGRID	Q92731	Q0PTK2|Q7LCB3|F1D8N3	NP_001201832|NP_001428|NP_001201831|NP_001278641|NP_001035365|NP_001278652|NP_001258805|NP_001258806	Q13501	-	NP_003891|NP_001135771|NP_001135770	-	-	-	-	-	-	Homo sapiens	Homo sapiens
2521232	8878	9817	114397	115156	-	-	SQSTM1	KEAP1	A170|OSIL|PDB3|ZIP3|p60|p62|p62B	INrf2|KLHL19	Affinity Capture-Western	physical	Goode A (2016)	PUBMED:27554286	9606	9606	Low Throughput	-	-	-	-	BIOGRID	Q13501	-	NP_003891|NP_001135771|NP_001135770	Q14145	A0A024R7C0	NP_036421|NP_987096	-	-	-	-	-	-	Homo sapiens	Homo sapiens
2521233	81631	8878	123565	114397	-	-	MAP1LC3B	SQSTM1	ATG8F|LC3B|MAP1A/1BLC3|MAP1LC3B-a	A170|OSIL|PDB3|ZIP3|p60|p62|p62B	Reconstituted Complex	physical	Goode A (2016)	PUBMED:27554286	9606	9606	Low Throughput	-	-	-	-	BIOGRID	Q9GZQ8	Q658J6	NP_073729	Q13501	-	NP_003891|NP_001135771|NP_001135770	-	-	-	-	-	-	Homo sapiens	Homo sapiens
2526677	8878	27113	114397	118009	-	-	SQSTM1	BBC3	A170|OSIL|PDB3|ZIP3|p60|p62|p62B	JFY-1|JFY1|PUMA	Affinity Capture-Western	physical	Panda PK (2018)	PUBMED:29229477	9606	9606	Low Throughput	-	-	-	-	BIOGRID	Q13501	-	NP_003891|NP_001135771|NP_001135770	Q9BXH1|Q96PG8	-	NP_001120713|NP_055232|NP_001120714|NP_001120712	-	-	-	-	-	-	Homo sapiens	Homo sapiens
2526678	27113	8878	118009	114397	-	-	BBC3	SQSTM1	JFY-1|JFY1|PUMA	A170|OSIL|PDB3|ZIP3|p60|p62|p62B	Affinity Capture-Western	physical	Panda PK (2018)	PUBMED:29229477	9606	9606	Low Throughput	-	-	-	-	BIOGRID	Q9BXH1|Q96PG8	-	NP_001120713|NP_055232|NP_001120714|NP_001120712	Q13501	-	NP_003891|NP_001135771|NP_001135770	-	-	-	-	-	-	Homo sapiens	Homo sapiens
2526804	9531	8878	114907	114397	-	-	BAG3	SQSTM1	BAG-3|BIS|CAIR-1|MFM6	A170|OSIL|PDB3|ZIP3|p60|p62|p62B	Affinity Capture-Western	physical	Guilbert SM (2018)	PUBMED:29405094	9606	9606	Low Throughput	-	-	-	-	BIOGRID	O95817	-	NP_004272	Q13501	-	NP_003891|NP_001135771|NP_001135770	-	-	-	-	-	-	Homo sapiens	Homo sapiens
2532784	990	8878	107426	114397	-	-	CDC6	SQSTM1	CDC18L|HsCDC18|HsCDC6	A170|OSIL|PDB3|ZIP3|p60|p62|p62B	Protein-peptide	physical	Yoo YD (2018)	PUBMED:29507222	9606	9606	Low Throughput	-	-	-	-	BIOGRID	Q99741	A0A024R1S2	NP_001245	Q13501	-	NP_003891|NP_001135771|NP_001135770	-	-	-	-	-	-	Homo sapiens	Homo sapiens
2532785	672	8878	107140	114397	-	-	BRCA1	SQSTM1	BRCAI|BRCC1|BROVCA1|FANCS|IRIS|PNCA4|PPP1R53|PSCP|RNF53	A170|OSIL|PDB3|ZIP3|p60|p62|p62B	Protein-peptide	physical	Yoo YD (2018)	PUBMED:29507222	9606	9606	Low Throughput	-	-	-	-	BIOGRID	P38398	E9PFZ0|A0A024R1V0	NP_009229|NP_009228|NP_009230|NP_009231|NP_009225	Q13501	-	NP_003891|NP_001135771|NP_001135770	-	-	-	-	-	-	Homo sapiens	Homo sapiens
2532786	1410	8878	107800	114397	-	-	CRYAB	SQSTM1	CMD1II|CRYA2|CTPP2|CTRCT16|HEL-S-101|HSPB5|MFM2	A170|OSIL|PDB3|ZIP3|p60|p62|p62B	Protein-peptide	physical	Yoo YD (2018)	PUBMED:29507222	9606	9606	Low Throughput	-	-	-	-	BIOGRID	P02511	V9HW27	NP_001876|NP_001355175|NP_001355174|NP_001317308|NP_001276737|NP_001276736	Q13501	-	NP_003891|NP_001135771|NP_001135770	-	-	-	-	-	-	Homo sapiens	Homo sapiens
2532787	54431	8878	119947	114397	UNQ495/PRO1012	-	DNAJC10	SQSTM1	ERdj5|JPDI|MTHr|PDIA19	A170|OSIL|PDB3|ZIP3|p60|p62|p62B	Protein-peptide	physical	Yoo YD (2018)	PUBMED:29507222	9606	9606	Low Throughput	-	-	-	-	BIOGRID	Q8IXB1	-	NP_001258510|NP_061854	Q13501	-	NP_003891|NP_001135771|NP_001135770	-	-	-	-	-	-	Homo sapiens	Homo sapiens
2532788	29943	8878	118980	114397	-	-	PADI1	SQSTM1	HPAD10|PAD1|PDI|PDI1	A170|OSIL|PDB3|ZIP3|p60|p62|p62B	Protein-peptide	physical	Yoo YD (2018)	PUBMED:29507222	9606	9606	Low Throughput	-	-	-	-	BIOGRID	Q9ULC6	-	NP_037490	Q13501	-	NP_003891|NP_001135771|NP_001135770	-	-	-	-	-	-	Homo sapiens	Homo sapiens
2532789	3309	8878	109541	114397	-	-	HSPA5	SQSTM1	BIP|GRP78|HEL-S-89n|MIF2	A170|OSIL|PDB3|ZIP3|p60|p62|p62B	Protein-peptide	physical	Yoo YD (2018)	PUBMED:29507222	9606	9606	Low Throughput	-	-	-	-	BIOGRID	P11021	V9HWB4	NP_005338	Q13501	-	NP_003891|NP_001135771|NP_001135770	-	-	-	-	-	-	Homo sapiens	Homo sapiens
2532790	4137	8878	110308	114397	-	-	MAPT	SQSTM1	DDPAC|FTDP-17|MAPTL|MSTD|MTBT1|MTBT2|PPND|PPP1R103|TAU	A170|OSIL|PDB3|ZIP3|p60|p62|p62B	Protein-peptide	physical	Yoo YD (2018)	PUBMED:29507222	9606	9606	Low Throughput	-	-	-	-	BIOGRID	P10636	B3KTM0|A0A024R9Y1|A0A024RA17|A0A024RA19|A0A024R9Y0	NP_001364195|NP_001364194|NP_005901|NP_001364197|NP_001364196|NP_058519|NP_058518|NP_001190181|NP_001190180|NP_001116538|NP_001116539|NP_058525	Q13501	-	NP_003891|NP_001135771|NP_001135770	-	-	-	-	-	-	Homo sapiens	Homo sapiens
2532791	799	8878	107250	114397	-	-	CALCR	SQSTM1	CRT|CT-R|CTR|CTR1	A170|OSIL|PDB3|ZIP3|p60|p62|p62B	Protein-peptide	physical	Yoo YD (2018)	PUBMED:29507222	9606	9606	Low Throughput	-	-	-	-	BIOGRID	P30988	-	NP_001158210|NP_001733|NP_001158209	Q13501	-	NP_003891|NP_001135771|NP_001135770	-	-	-	-	-	-	Homo sapiens	Homo sapiens
2532939	81631	8878	123565	114397	-	-	MAP1LC3B	SQSTM1	ATG8F|LC3B|MAP1A/1BLC3|MAP1LC3B-a	A170|OSIL|PDB3|ZIP3|p60|p62|p62B	Reconstituted Complex	physical	Goode A (2016)	PUBMED:27158844	9606	9606	Low Throughput	-	-	-	-	BIOGRID	Q9GZQ8	Q658J6	NP_073729	Q13501	-	NP_003891|NP_001135771|NP_001135770	-	-	-	-	-	-	Homo sapiens	Homo sapiens
2532940	7316	8878	113164	114397	-	-	UBC	SQSTM1	HMG20	A170|OSIL|PDB3|ZIP3|p60|p62|p62B	Reconstituted Complex	physical	Goode A (2016)	PUBMED:27158844	9606	9606	Low Throughput	-	-	-	-	BIOGRID	P0CG48	-	NP_066289	Q13501	-	NP_003891|NP_001135771|NP_001135770	-	-	-	-	-	-	Homo sapiens	Homo sapiens
2532941	81631	8878	123565	114397	-	-	MAP1LC3B	SQSTM1	ATG8F|LC3B|MAP1A/1BLC3|MAP1LC3B-a	A170|OSIL|PDB3|ZIP3|p60|p62|p62B	Co-crystal Structure	physical	Goode A (2016)	PUBMED:27158844	9606	9606	Low Throughput	-	-	NMR	-	BIOGRID	Q9GZQ8	Q658J6	NP_073729	Q13501	-	NP_003891|NP_001135771|NP_001135770	-	-	-	-	-	-	Homo sapiens	Homo sapiens
2533649	9097	8878	114551	114397	-	-	USP14	SQSTM1	TGT	A170|OSIL|PDB3|ZIP3|p60|p62|p62B	Affinity Capture-Western	physical	Sharma A (2018)	PUBMED:29995557	9606	9606	Low Throughput	-	-	-	-	BIOGRID	P54578	-	NP_001032411|NP_005142	Q13501	-	NP_003891|NP_001135771|NP_001135770	-	-	-	-	-	-	Homo sapiens	Homo sapiens
2533650	9097	8878	114551	114397	-	-	USP14	SQSTM1	TGT	A170|OSIL|PDB3|ZIP3|p60|p62|p62B	Co-localization	physical	Sharma A (2018)	PUBMED:29995557	9606	9606	Low Throughput	-	-	-	-	BIOGRID	P54578	-	NP_001032411|NP_005142	Q13501	-	NP_003891|NP_001135771|NP_001135770	-	-	-	-	-	-	Homo sapiens	Homo sapiens
2533656	23586	8878	117121	114397	RP11-334P12.2	-	DDX58	SQSTM1	RIG-I|RIGI|RLR-1	A170|OSIL|PDB3|ZIP3|p60|p62|p62B	Affinity Capture-Western	physical	Du Y (2018)	PUBMED:29288164	9606	9606	Low Throughput	-	-	-	-	BIOGRID	O95786	-	NP_001372842|NP_001372843|NP_001372841|NP_001372836|NP_055129|NP_001372839|NP_001372838	Q13501	-	NP_003891|NP_001135771|NP_001135770	-	-	-	-	-	-	Homo sapiens	Homo sapiens
2533657	8878	23586	114397	117121	-	RP11-334P12.2	SQSTM1	DDX58	A170|OSIL|PDB3|ZIP3|p60|p62|p62B	RIG-I|RIGI|RLR-1	Affinity Capture-Western	physical	Du Y (2018)	PUBMED:29288164	9606	9606	Low Throughput	-	-	-	-	BIOGRID	Q13501	-	NP_003891|NP_001135771|NP_001135770	O95786	-	NP_001372842|NP_001372843|NP_001372841|NP_001372836|NP_055129|NP_001372839|NP_001372838	-	-	-	-	-	-	Homo sapiens	Homo sapiens
2533665	84557	8878	124137	114397	RP11-346K17.1	-	MAP1LC3A	SQSTM1	ATG8E|LC3|LC3A|MAP1ALC3|MAP1BLC3	A170|OSIL|PDB3|ZIP3|p60|p62|p62B	Reconstituted Complex	physical	Ebner P (2018)	PUBMED:29426817	9606	9606	Low Throughput	-	-	Source of SQSTM1 not clear	-	BIOGRID	Q9H492	-	NP_115903|NP_852610	Q13501	-	NP_003891|NP_001135771|NP_001135770	-	-	-	-	-	-	Homo sapiens	Homo sapiens
2533666	81631	8878	123565	114397	-	-	MAP1LC3B	SQSTM1	ATG8F|LC3B|MAP1A/1BLC3|MAP1LC3B-a	A170|OSIL|PDB3|ZIP3|p60|p62|p62B	Reconstituted Complex	physical	Ebner P (2018)	PUBMED:29426817	9606	9606	Low Throughput	-	-	Source of SQSTM1 not clear	-	BIOGRID	Q9GZQ8	Q658J6	NP_073729	Q13501	-	NP_003891|NP_001135771|NP_001135770	-	-	-	-	-	-	Homo sapiens	Homo sapiens
2533667	11337	8878	116465	114397	HT004	-	GABARAP	SQSTM1	ATG8A|GABARAP-a|MM46	A170|OSIL|PDB3|ZIP3|p60|p62|p62B	Reconstituted Complex	physical	Ebner P (2018)	PUBMED:29426817	9606	9606	Low Throughput	-	-	Source of SQSTM1 not clear	-	BIOGRID	O95166	Q6IAW1	NP_009209	Q13501	-	NP_003891|NP_001135771|NP_001135770	-	-	-	-	-	-	Homo sapiens	Homo sapiens
2533669	11345	8878	116473	114397	-	-	GABARAPL2	SQSTM1	ATG8|ATG8C|GATE-16|GATE16|GEF-2|GEF2	A170|OSIL|PDB3|ZIP3|p60|p62|p62B	Reconstituted Complex	physical	Ebner P (2018)	PUBMED:29426817	9606	9606	Low Throughput	-	-	Source of SQSTM1 not clear	-	BIOGRID	P60520	-	NP_009216	Q13501	-	NP_003891|NP_001135771|NP_001135770	-	-	-	-	-	-	Homo sapiens	Homo sapiens
2533670	440738	8878	136855	114397	-	-	MAP1LC3C	SQSTM1	ATG8J|LC3C	A170|OSIL|PDB3|ZIP3|p60|p62|p62B	Reconstituted Complex	physical	Ebner P (2018)	PUBMED:29426817	9606	9606	Low Throughput	-	-	Source of SQSTM1 not clear	-	BIOGRID	Q9BXW4	-	NP_001004343	Q13501	-	NP_003891|NP_001135771|NP_001135770	-	-	-	-	-	-	Homo sapiens	Homo sapiens
2533674	57436	8878	208293	114397	MNCb-0091	-	Gabarapl1	SQSTM1	3110025G09Rik|9130422N19Rik|AI196471|Apg8l|Atg8l|GECI	A170|OSIL|PDB3|ZIP3|p60|p62|p62B	Affinity Capture-Western	physical	Ebner P (2018)	PUBMED:29426817	10090	9606	Low Throughput	-	-	Source of SQSTM1 not clear	-	BIOGRID	Q8R3R8	-	NP_065615	Q13501	-	NP_003891|NP_001135771|NP_001135770	-	-	-	-	-	-	Mus musculus	Homo sapiens
2535633	8878	7316	114397	113164	-	-	SQSTM1	UBC	A170|OSIL|PDB3|ZIP3|p60|p62|p62B	HMG20	Reconstituted Complex	physical	Cabe M (2018)	PUBMED:29966650	9606	9606	Low Throughput	-	-	#LPPI|Likely protein-protein interaction	-	BIOGRID	Q13501	-	NP_003891|NP_001135771|NP_001135770	P0CG48	-	NP_066289	-	-	-	-	-	-	Homo sapiens	Homo sapiens
2536000	115004	8878	125408	114397	RP11-398K22.2	-	MB21D1	SQSTM1	C6orf150|cGAS|h-cGAS	A170|OSIL|PDB3|ZIP3|p60|p62|p62B	Affinity Capture-MS	physical	Lum KK (2018)	PUBMED:30471916	9606	9606	High Throughput	-	-	-	-	BIOGRID	Q8N884	-	NP_612450	Q13501	-	NP_003891|NP_001135771|NP_001135770	-	-	-	-	-	-	Homo sapiens	Homo sapiens
2537464	6606	8878	112490	114397	-	-	SMN1	SQSTM1	BCD541|GEMIN1|SMA|SMA1|SMA2|SMA3|SMA4|SMA@|SMN|SMNT|T-BCD541|TDRD16A	A170|OSIL|PDB3|ZIP3|p60|p62|p62B	Affinity Capture-Western	physical	Rodriguez-Muela N (2018)	PUBMED:29672276	9606	9606	Low Throughput	-	-	Source of SQSTM1 not clear	-	BIOGRID	Q16637	-	NP_075012|NP_001284644|NP_000335	Q13501	-	NP_003891|NP_001135771|NP_001135770	-	-	-	-	-	-	Homo sapiens	Homo sapiens
2541692	4609	8878	110694	114397	-	-	MYC	SQSTM1	MRTL|MYCC|bHLHe39|c-Myc	A170|OSIL|PDB3|ZIP3|p60|p62|p62B	Affinity Capture-MS	physical	Heidelberger JB (2018)	PUBMED:29467282	9606	9606	High Throughput	-	-	-	-	BIOGRID	P01106	-	NP_002458|NP_001341799	Q13501	-	NP_003891|NP_001135771|NP_001135770	-	-	-	-	-	-	Homo sapiens	Homo sapiens
2542459	9817	8878	115156	114397	-	-	KEAP1	SQSTM1	INrf2|KLHL19	A170|OSIL|PDB3|ZIP3|p60|p62|p62B	Affinity Capture-Western	physical	Cloer EW (2018)	PUBMED:30126895	9606	9606	Low Throughput	-	-	-	-	BIOGRID	Q14145	A0A024R7C0	NP_036421|NP_987096	Q13501	-	NP_003891|NP_001135771|NP_001135770	-	-	-	-	-	-	Homo sapiens	Homo sapiens
2544249	1025	8878	107459	114397	RP11-228B15.5	-	CDK9	SQSTM1	C-2k|CDC2L4|CTK1|PITALRE|TAK	A170|OSIL|PDB3|ZIP3|p60|p62|p62B	Affinity Capture-MS	physical	Yang J (2015)	PUBMED:26209609	9606	9606	High Throughput	-	-	-	-	BIOGRID	P50750	A0A024R880	NP_001252	Q13501	-	NP_003891|NP_001135771|NP_001135770	-	-	-	-	-	-	Homo sapiens	Homo sapiens
2556630	51185	8878	119360	114397	AD-006	-	CRBN	SQSTM1	MRT2|MRT2A	A170|OSIL|PDB3|ZIP3|p60|p62|p62B	Affinity Capture-Western	physical	Zhou L (2018)	PUBMED:29272390	9606	9606	Low Throughput	-	-	-	-	BIOGRID	Q96SW2	A0A024R2H8	NP_001166953|NP_057386	Q13501	-	NP_003891|NP_001135771|NP_001135770	-	-	-	-	-	-	Homo sapiens	Homo sapiens
2556631	8878	51185	114397	119360	-	AD-006	SQSTM1	CRBN	A170|OSIL|PDB3|ZIP3|p60|p62|p62B	MRT2|MRT2A	Affinity Capture-Western	physical	Zhou L (2018)	PUBMED:29272390	9606	9606	Low Throughput	-	-	-	-	BIOGRID	Q13501	-	NP_003891|NP_001135771|NP_001135770	Q96SW2	A0A024R2H8	NP_001166953|NP_057386	-	-	-	-	-	-	Homo sapiens	Homo sapiens
2556632	8878	51185	114397	119360	-	AD-006	SQSTM1	CRBN	A170|OSIL|PDB3|ZIP3|p60|p62|p62B	MRT2|MRT2A	Reconstituted Complex	physical	Zhou L (2018)	PUBMED:29272390	9606	9606	Low Throughput	-	-	-	-	BIOGRID	Q13501	-	NP_003891|NP_001135771|NP_001135770	Q96SW2	A0A024R2H8	NP_001166953|NP_057386	-	-	-	-	-	-	Homo sapiens	Homo sapiens
2558586	2091	8878	108399	114397	-	-	FBL	SQSTM1	FIB|FLRN|RNU3IP1	A170|OSIL|PDB3|ZIP3|p60|p62|p62B	Proximity Label-MS	physical	Liu X (2018)	PUBMED:29568061	9606	9606	High Throughput	-	-	-	-	BIOGRID	P22087	-	NP_001427	Q13501	-	NP_003891|NP_001135771|NP_001135770	-	-	-	-	-	-	Homo sapiens	Homo sapiens
2561320	1994	8878	108309	114397	-	-	ELAVL1	SQSTM1	ELAV1|HUR|Hua|MelG	A170|OSIL|PDB3|ZIP3|p60|p62|p62B	Affinity Capture-RNA	physical	Marchesi N (2018)	PUBMED:29576851	9606	9606	Low Throughput	-	-	-	-	BIOGRID	Q15717	-	NP_001410	Q13501	-	NP_003891|NP_001135771|NP_001135770	-	-	-	-	-	-	Homo sapiens	Homo sapiens
2561732	155871	8878	1205541	114397	HIV1gp5	-	tat	SQSTM1	-	A170|OSIL|PDB3|ZIP3|p60|p62|p62B	Affinity Capture-MS	physical	Xu M (2018)	PUBMED:29791506	11676	9606	High Throughput	-	-	hits identified using MudPIT (multidimensional protein identification technology)	-	BIOGRID	P04608	-	NP_057853	Q13501	-	NP_003891|NP_001135771|NP_001135770	-	-	-	-	-	-	Human Immunodeficiency Virus 1	Homo sapiens
2561739	155871	8878	1205541	114397	HIV1gp5	-	tat	SQSTM1	-	A170|OSIL|PDB3|ZIP3|p60|p62|p62B	Affinity Capture-Western	physical	Xu M (2018)	PUBMED:29791506	11676	9606	Low Throughput	-	-	-	-	BIOGRID	P04608	-	NP_057853	Q13501	-	NP_003891|NP_001135771|NP_001135770	-	-	-	-	-	-	Human Immunodeficiency Virus 1	Homo sapiens
2566998	25962	8878	117452	114397	MSTP054	-	KIAA1429	SQSTM1	fSAP121	A170|OSIL|PDB3|ZIP3|p60|p62|p62B	Affinity Capture-MS	physical	Yue Y (2018)	PUBMED:29507755	9606	9606	High Throughput	-	-	-	-	BIOGRID	Q69YN4	-	NP_056311|NP_892121	Q13501	-	NP_003891|NP_001135771|NP_001135770	-	-	-	-	-	-	Homo sapiens	Homo sapiens
2570153	55626	8878	120765	114397	-	-	AMBRA1	SQSTM1	DCAF3|WDR94	A170|OSIL|PDB3|ZIP3|p60|p62|p62B	Affinity Capture-MS	physical	Chen SH (2018)	PUBMED:30166453	9606	9606	High Throughput	-	-	-	-	BIOGRID	Q9C0C7	A0A075B6T1	NP_001373940|NP_001254711|NP_001254712|NP_001287660|NP_001354398|NP_001354399|NP_001354397|NP_060219|NP_001354400	Q13501	-	NP_003891|NP_001135771|NP_001135770	-	-	-	-	-	-	Homo sapiens	Homo sapiens
2572271	4077	8878	110253	114397	MIG19	-	NBR1	SQSTM1	1A1-3B|IAI3B|M17S2	A170|OSIL|PDB3|ZIP3|p60|p62|p62B	Reconstituted Complex	physical	Zaffagnini G (2018)	PUBMED:29343546	9606	9606	Low Throughput	-	-	-	-	BIOGRID	Q14596	B7Z5R6|A0A024R1V3	NP_114064|NP_005890|NP_001278500|NP_001278501|NP_114068	Q13501	-	NP_003891|NP_001135771|NP_001135770	-	-	-	-	-	-	Homo sapiens	Homo sapiens
2572596	7415	8878	113258	114397	-	-	VCP	SQSTM1	ALS14|HEL-220|HEL-S-70|IBMPFD|IBMPFD1|TERA|p97	A170|OSIL|PDB3|ZIP3|p60|p62|p62B	Affinity Capture-Western	physical	Ozsoy AZ (2018)	PUBMED:29941173	9606	9606	Low Throughput	-	-	-	-	BIOGRID	P55072	Q96IF9|V9HW80	NP_009057|NP_001341857|NP_001341856	Q13501	-	NP_003891|NP_001135771|NP_001135770	-	-	-	-	-	-	Homo sapiens	Homo sapiens
2572599	8878	3920	114397	110114	-	-	SQSTM1	LAMP2	A170|OSIL|PDB3|ZIP3|p60|p62|p62B	CD107b|LAMP-2|LAMPB|LGP110	Affinity Capture-Western	physical	Ozsoy AZ (2018)	PUBMED:29941173	9606	9606	Low Throughput	-	-	-	-	BIOGRID	Q13501	-	NP_003891|NP_001135771|NP_001135770	P13473	-	NP_001116078|NP_002285|NP_054701	-	-	-	-	-	-	Homo sapiens	Homo sapiens
2574054	55054	8878	120375	114397	hCG_1817841	-	ATG16L1	SQSTM1	APG16L|ATG16A|ATG16L|IBD10|WDR30	A170|OSIL|PDB3|ZIP3|p60|p62|p62B	Affinity Capture-MS	physical	Arbogast F (2019)	PUBMED:30196744	9606	9606	High Throughput	-	-	-	-	BIOGRID	Q676U5	E7EVC7|A0A024R494|A0A024R4B6|Q53SV2|Q17RG0	NP_001177195|NP_060444|NP_001177196|NP_942593|NP_110430	Q13501	-	NP_003891|NP_001135771|NP_001135770	-	-	-	-	-	-	Homo sapiens	Homo sapiens
2574979	120892	8878	125700	114397	-	-	LRRK2	SQSTM1	AURA17|DARDARIN|PARK8|RIPK7|ROCO2	A170|OSIL|PDB3|ZIP3|p60|p62|p62B	Affinity Capture-Western	physical	Kalogeropulou AF (2018)	PUBMED:29519959	9606	9606	Low Throughput	-	-	-	-	BIOGRID	Q5S007	Q17RV3	NP_940980	Q13501	-	NP_003891|NP_001135771|NP_001135770	-	-	-	-	-	-	Homo sapiens	Homo sapiens
2574982	79705	8878	122823	114397	-	-	LRRK1	SQSTM1	RIPK6|Roco1	A170|OSIL|PDB3|ZIP3|p60|p62|p62B	Affinity Capture-Western	physical	Kalogeropulou AF (2018)	PUBMED:29519959	9606	9606	Low Throughput	-	-	-	-	BIOGRID	Q38SD2	-	NP_078928	Q13501	-	NP_003891|NP_001135771|NP_001135770	-	-	-	-	-	-	Homo sapiens	Homo sapiens
2574984	8878	120892	114397	125700	-	-	SQSTM1	LRRK2	A170|OSIL|PDB3|ZIP3|p60|p62|p62B	AURA17|DARDARIN|PARK8|RIPK7|ROCO2	Reconstituted Complex	physical	Kalogeropulou AF (2018)	PUBMED:29519959	9606	9606	Low Throughput	-	-	-	-	BIOGRID	Q13501	-	NP_003891|NP_001135771|NP_001135770	Q5S007	Q17RV3	NP_940980	-	-	-	-	-	-	Homo sapiens	Homo sapiens
2574985	120892	8878	125700	114397	-	-	LRRK2	SQSTM1	AURA17|DARDARIN|PARK8|RIPK7|ROCO2	A170|OSIL|PDB3|ZIP3|p60|p62|p62B	Co-localization	physical	Kalogeropulou AF (2018)	PUBMED:29519959	9606	9606	Low Throughput	-	-	assayed using PLA (proximity ligation assay)	-	BIOGRID	Q5S007	Q17RV3	NP_940980	Q13501	-	NP_003891|NP_001135771|NP_001135770	-	-	-	-	-	-	Homo sapiens	Homo sapiens
2574986	120892	8878	125700	114397	-	-	LRRK2	SQSTM1	AURA17|DARDARIN|PARK8|RIPK7|ROCO2	A170|OSIL|PDB3|ZIP3|p60|p62|p62B	Biochemical Activity	physical	Kalogeropulou AF (2018)	PUBMED:29519959	9606	9606	Low Throughput	-	Phosphorylation	-	-	BIOGRID	Q5S007	Q17RV3	NP_940980	Q13501	-	NP_003891|NP_001135771|NP_001135770	-	-	-	-	-	-	Homo sapiens	Homo sapiens
2593137	5245	8878	111264	114397	-	-	PHB	SQSTM1	HEL-215|HEL-S-54e|PHB1	A170|OSIL|PDB3|ZIP3|p60|p62|p62B	Affinity Capture-MS	physical	Xu Y (2016)	PUBMED:27025967	9606	9606	High Throughput	-	-	-	-	BIOGRID	P35232	Q53FV0|A8K401	NP_001268644|NP_001268425|NP_001268426|NP_002625	Q13501	-	NP_003891|NP_001135771|NP_001135770	-	-	-	-	-	-	Homo sapiens	Homo sapiens
2594269	84557	8878	124137	114397	RP11-346K17.1	-	MAP1LC3A	SQSTM1	ATG8E|LC3|LC3A|MAP1ALC3|MAP1BLC3	A170|OSIL|PDB3|ZIP3|p60|p62|p62B	Affinity Capture-Western	physical	Lazzeri G (2019)	PUBMED:30647813	9606	9606	Low Throughput	-	-	-	-	BIOGRID	Q9H492	-	NP_115903|NP_852610	Q13501	-	NP_003891|NP_001135771|NP_001135770	-	-	-	-	-	-	Homo sapiens	Homo sapiens
2595629	8878	3309	114397	109541	-	-	SQSTM1	HSPA5	A170|OSIL|PDB3|ZIP3|p60|p62|p62B	BIP|GRP78|HEL-S-89n|MIF2	Reconstituted Complex	physical	Kwon DH (2018)	PUBMED:30120248	9606	9606	Low Throughput	-	-	assayed using FP (fluorescence polarization), SPR (surface plasmon resonance) and ITC (isothermal titration calorimetry)	-	BIOGRID	Q13501	-	NP_003891|NP_001135771|NP_001135770	P11021	V9HWB4	NP_005338	-	-	-	-	-	-	Homo sapiens	Homo sapiens
2595630	8878	8878	114397	114397	-	-	SQSTM1	SQSTM1	A170|OSIL|PDB3|ZIP3|p60|p62|p62B	A170|OSIL|PDB3|ZIP3|p60|p62|p62B	Reconstituted Complex	physical	Kwon DH (2018)	PUBMED:30120248	9606	9606	Low Throughput	-	-	assayed using SEC-MALS (size exclusion chromatography-multi-angle static light scattering) and particle turbidity	-	BIOGRID	Q13501	-	NP_003891|NP_001135771|NP_001135770	Q13501	-	NP_003891|NP_001135771|NP_001135770	-	-	-	-	-	-	Homo sapiens	Homo sapiens
2595631	8878	3309	114397	109541	-	-	SQSTM1	HSPA5	A170|OSIL|PDB3|ZIP3|p60|p62|p62B	BIP|GRP78|HEL-S-89n|MIF2	Co-crystal Structure	physical	Kwon DH (2018)	PUBMED:30120248	9606	9606	Low Throughput	-	-	-	-	BIOGRID	Q13501	-	NP_003891|NP_001135771|NP_001135770	P11021	V9HWB4	NP_005338	-	-	-	-	-	-	Homo sapiens	Homo sapiens
2596686	3309	8878	109541	114397	-	-	HSPA5	SQSTM1	BIP|GRP78|HEL-S-89n|MIF2	A170|OSIL|PDB3|ZIP3|p60|p62|p62B	Affinity Capture-Western	physical	Song X (2018)	PUBMED:29669822	9606	9606	Low Throughput	-	-	-	-	BIOGRID	P11021	V9HWB4	NP_005338	Q13501	-	NP_003891|NP_001135771|NP_001135770	-	-	-	-	-	-	Homo sapiens	Homo sapiens
2596689	8678	8878	114226	114397	-	-	BECN1	SQSTM1	ATG6|VPS30|beclin1	A170|OSIL|PDB3|ZIP3|p60|p62|p62B	Affinity Capture-Western	physical	Song X (2018)	PUBMED:29669822	9606	9606	Low Throughput	-	-	-	-	BIOGRID	Q14457	W0FFG4|A0A024R1X5	NP_001300927|NP_001300928|NP_001300929|NP_003757	Q13501	-	NP_003891|NP_001135771|NP_001135770	-	-	-	-	-	-	Homo sapiens	Homo sapiens
2597037	6657	8878	112540	114397	-	-	SOX2	SQSTM1	ANOP3|MCOPS3	A170|OSIL|PDB3|ZIP3|p60|p62|p62B	Affinity Capture-Western	physical	Ji J (2018)	PUBMED:29556337	9606	9606	Low Throughput	-	-	-	-	BIOGRID	P48431	-	NP_003097	Q13501	-	NP_003891|NP_001135771|NP_001135770	-	-	-	-	-	-	Homo sapiens	Homo sapiens
2600299	595	8878	107067	114397	-	-	CCND1	SQSTM1	BCL1|D11S287E|PRAD1|U21B31	A170|OSIL|PDB3|ZIP3|p60|p62|p62B	Affinity Capture-MS	physical	Jirawatnotai S (2011)	PUBMED:21654808	9606	9606	High Throughput	-	-	-	-	BIOGRID	P24385	Q6FI00	NP_444284	Q13501	-	NP_003891|NP_001135771|NP_001135770	-	-	-	-	-	-	Homo sapiens	Homo sapiens
2600982	5888	8878	111825	114397	-	-	RAD51	SQSTM1	BRCC5|HRAD51|HsRad51|HsT16930|MRMV2|RAD51A|RECA	A170|OSIL|PDB3|ZIP3|p60|p62|p62B	Affinity Capture-Western	physical	Yan S (2017)	PUBMED:28796254	9606	9606	Low Throughput	-	-	-	-	BIOGRID	Q06609	-	NP_001157742|NP_002866|NP_001157741|NP_597994	Q13501	-	NP_003891|NP_001135771|NP_001135770	-	-	-	-	-	-	Homo sapiens	Homo sapiens
2600983	8878	142	114397	106652	-	RP11-125A15.2	SQSTM1	PARP1	A170|OSIL|PDB3|ZIP3|p60|p62|p62B	ADPRT|ADPRT 1|ADPRT1|ARTD1|PARP|PARP-1|PPOL|pADPRT-1	Affinity Capture-Western	physical	Yan S (2017)	PUBMED:28796254	9606	9606	Low Throughput	-	-	-	-	BIOGRID	Q13501	-	NP_003891|NP_001135771|NP_001135770	P09874	A0A024R3T8	NP_001609	-	-	-	-	-	-	Homo sapiens	Homo sapiens
2600984	8878	5888	114397	111825	-	-	SQSTM1	RAD51	A170|OSIL|PDB3|ZIP3|p60|p62|p62B	BRCC5|HRAD51|HsRad51|HsT16930|MRMV2|RAD51A|RECA	Affinity Capture-Western	physical	Yan S (2017)	PUBMED:28796254	9606	9606	Low Throughput	-	-	-	-	BIOGRID	Q13501	-	NP_003891|NP_001135771|NP_001135770	Q06609	-	NP_001157742|NP_002866|NP_001157741|NP_597994	-	-	-	-	-	-	Homo sapiens	Homo sapiens
2609041	8878	10013	114397	115330	-	JM21	SQSTM1	HDAC6	A170|OSIL|PDB3|ZIP3|p60|p62|p62B	CPBHM|HD6|PPP1R90	Affinity Capture-Western	physical	Takahashi M (2018)	PUBMED:30469013	9606	9606	Low Throughput	-	-	-	-	BIOGRID	Q13501	-	NP_003891|NP_001135771|NP_001135770	Q9UBN7	A0A024QZ26	NP_001308160|NP_006035|NP_001308159|NP_001308158|NP_001308155|NP_001308154|NP_001308157|NP_001308156	-	-	-	-	-	-	Homo sapiens	Homo sapiens
2609042	8878	9100	114397	114554	-	-	SQSTM1	USP10	A170|OSIL|PDB3|ZIP3|p60|p62|p62B	UBPO	Affinity Capture-Western	physical	Takahashi M (2018)	PUBMED:30469013	9606	9606	Low Throughput	-	-	-	-	BIOGRID	Q13501	-	NP_003891|NP_001135771|NP_001135770	Q14694	-	NP_005144|NP_001259004	-	-	-	-	-	-	Homo sapiens	Homo sapiens
2610830	92140	8878	124913	114397	-	-	MTDH	SQSTM1	3D3|AEG-1|AEG1|LYRIC|LYRIC/3D3	A170|OSIL|PDB3|ZIP3|p60|p62|p62B	Protein-RNA	physical	Meng X (2012)	PUBMED:22199357	9606	9606	High Throughput	-	-	MTDH-mRNA interactions increased by dual PI3K/mTOR inhibitor BEZ	-	BIOGRID	Q86UE4	A0A024R9D2	NP_001350068|NP_001350066|NP_001350067|NP_848927|NP_001350065	Q13501	-	NP_003891|NP_001135771|NP_001135770	-	-	-	-	-	-	Homo sapiens	Homo sapiens
2614375	139341	8878	126561	114397	RP4-551E13.3	-	FUNDC1	SQSTM1	-	A170|OSIL|PDB3|ZIP3|p60|p62|p62B	Co-localization	physical	Li Y (2019)	PUBMED:30591555	9606	9606	Low Throughput	-	-	-	-	BIOGRID	Q8IVP5	-	NP_776155	Q13501	-	NP_003891|NP_001135771|NP_001135770	-	-	-	-	-	-	Homo sapiens	Homo sapiens
2615175	5346	8878	111361	114397	-	-	PLIN1	SQSTM1	FPLD4|PERI|PLIN	A170|OSIL|PDB3|ZIP3|p60|p62|p62B	Affinity Capture-Western	physical	Ju L (2019)	PUBMED:30741926	9606	9606	Low Throughput	-	-	-	-	BIOGRID	O60240	-	NP_002657|NP_001138783	Q13501	-	NP_003891|NP_001135771|NP_001135770	-	-	-	-	-	-	Homo sapiens	Homo sapiens
2615176	8878	5346	114397	111361	-	-	SQSTM1	PLIN1	A170|OSIL|PDB3|ZIP3|p60|p62|p62B	FPLD4|PERI|PLIN	Affinity Capture-Western	physical	Ju L (2019)	PUBMED:30741926	9606	9606	Low Throughput	-	-	-	-	BIOGRID	Q13501	-	NP_003891|NP_001135771|NP_001135770	O60240	-	NP_002657|NP_001138783	-	-	-	-	-	-	Homo sapiens	Homo sapiens
2616222	8729	8878	114268	114397	-	-	GBF1	SQSTM1	ARF1GEF	A170|OSIL|PDB3|ZIP3|p60|p62|p62B	Proximity Label-MS	physical	Chan CJ (2019)	PUBMED:31519766	9606	9606	High Throughput	-	-	BioID system|Proteins with two or more unique peptides and having a Bayesian False Discovery Rate of 1% (BFDR less than or equal to 0.01) are high-confidence proximity interactors.	-	BIOGRID	Q92538	Q149P1|Q149P0	NP_001364067|NP_001364066|NP_001364070|NP_004184|NP_001364069|NP_001364068|NP_001186307|NP_001186308	Q13501	-	NP_003891|NP_001135771|NP_001135770	-	-	-	-	-	-	Homo sapiens	Homo sapiens
2617082	84557	8878	124137	114397	RP11-346K17.1	-	MAP1LC3A	SQSTM1	ATG8E|LC3|LC3A|MAP1ALC3|MAP1BLC3	A170|OSIL|PDB3|ZIP3|p60|p62|p62B	Affinity Capture-MS	physical	Tian Y (2013)	PUBMED:24067654	9606	9606	High Throughput	-	-	-	-	BIOGRID	Q9H492	-	NP_115903|NP_852610	Q13501	-	NP_003891|NP_001135771|NP_001135770	-	-	-	-	-	-	Homo sapiens	Homo sapiens
2617140	200734	8878	128344	114397	-	-	SPRED2	SQSTM1	Spred-2	A170|OSIL|PDB3|ZIP3|p60|p62|p62B	Affinity Capture-Western	physical	Jiang K (2016)	PUBMED:27028858	9606	9606	Low Throughput	-	-	-	-	BIOGRID	Q7Z698	B3KPL5	NP_861449|NP_001121682	Q13501	-	NP_003891|NP_001135771|NP_001135770	-	-	-	-	-	-	Homo sapiens	Homo sapiens
2617141	8878	200734	114397	128344	-	-	SQSTM1	SPRED2	A170|OSIL|PDB3|ZIP3|p60|p62|p62B	Spred-2	Affinity Capture-Western	physical	Jiang K (2016)	PUBMED:27028858	9606	9606	Low Throughput	-	-	-	-	BIOGRID	Q13501	-	NP_003891|NP_001135771|NP_001135770	Q7Z698	B3KPL5	NP_861449|NP_001121682	-	-	-	-	-	-	Homo sapiens	Homo sapiens
2617671	2122	8878	108423	114397	hCG_1640438	-	MECOM	SQSTM1	AML1-EVI-1|EVI1|MDS1|MDS1-EVI1|PRDM3	A170|OSIL|PDB3|ZIP3|p60|p62|p62B	Affinity Capture-MS	physical	Ivanochko D (2019)	PUBMED:30462309	9606	9606	High Throughput	-	-	PRDM3dPR|high confidence interactors have a BDFR</=0.01	-	BIOGRID	Q13465|Q03112	E7EQ57|C7FEN9	NP_001098548|NP_001192123|NP_004982|NP_001098547|NP_001157472|NP_001157471|NP_005232	Q13501	-	NP_003891|NP_001135771|NP_001135770	-	-	-	-	-	-	Homo sapiens	Homo sapiens
2617889	90379	8878	124705	114397	-	-	DCAF15	SQSTM1	C19orf72	A170|OSIL|PDB3|ZIP3|p60|p62|p62B	Proximity Label-MS	physical	Pech MF (2019)	PUBMED:31452512	9606	9606	High Throughput	-	-	-	-	BIOGRID	Q66K64	-	NP_612362	Q13501	-	NP_003891|NP_001135771|NP_001135770	-	-	-	-	-	-	Homo sapiens	Homo sapiens
2619314	200734	8878	128344	114397	-	-	SPRED2	SQSTM1	Spred-2	A170|OSIL|PDB3|ZIP3|p60|p62|p62B	Reconstituted Complex	physical	Ullrich M (2019)	PUBMED:30771306	9606	9606	Low Throughput	-	-	-	-	BIOGRID	Q7Z698	B3KPL5	NP_861449|NP_001121682	Q13501	-	NP_003891|NP_001135771|NP_001135770	-	-	-	-	-	-	Homo sapiens	Homo sapiens
2619316	200734	8878	128344	114397	-	-	SPRED2	SQSTM1	Spred-2	A170|OSIL|PDB3|ZIP3|p60|p62|p62B	Affinity Capture-Western	physical	Ullrich M (2019)	PUBMED:30771306	9606	9606	Low Throughput	-	-	-	-	BIOGRID	Q7Z698	B3KPL5	NP_861449|NP_001121682	Q13501	-	NP_003891|NP_001135771|NP_001135770	-	-	-	-	-	-	Homo sapiens	Homo sapiens
2621825	7316	8878	113164	114397	-	-	UBC	SQSTM1	HMG20	A170|OSIL|PDB3|ZIP3|p60|p62|p62B	Protein-peptide	physical	Castagnoli L (2019)	PUBMED:30659753	9606	9606	High Throughput	-	-	#LPPI|Likely protein-protein interaction|Phage display	-	BIOGRID	P0CG48	-	NP_066289	Q13501	-	NP_003891|NP_001135771|NP_001135770	-	-	-	-	-	-	Homo sapiens	Homo sapiens
2621836	7316	8878	113164	114397	-	-	UBC	SQSTM1	HMG20	A170|OSIL|PDB3|ZIP3|p60|p62|p62B	Reconstituted Complex	physical	Castagnoli L (2019)	PUBMED:30659753	9606	9606	Low Throughput	-	-	#LPPI|Likely protein-protein interaction	-	BIOGRID	P0CG48	-	NP_066289	Q13501	-	NP_003891|NP_001135771|NP_001135770	-	-	-	-	-	-	Homo sapiens	Homo sapiens
2621853	8878	7316	114397	113164	-	-	SQSTM1	UBC	A170|OSIL|PDB3|ZIP3|p60|p62|p62B	HMG20	Reconstituted Complex	physical	Castagnoli L (2019)	PUBMED:30659753	9606	9606	Low Throughput	-	-	#LPPI|Likely protein-protein interaction	-	BIOGRID	Q13501	-	NP_003891|NP_001135771|NP_001135770	P0CG48	-	NP_066289	-	-	-	-	-	-	Homo sapiens	Homo sapiens
2624110	19424028	8878	3509199	114397	HIV1gp10	-	asp	SQSTM1	-	A170|OSIL|PDB3|ZIP3|p60|p62|p62B	Affinity Capture-Western	physical	Liu Z (2019)	PUBMED:30404795	11676	9606	Low Throughput	-	-	-	-	BIOGRID	-	-	YP_009028572	Q13501	-	NP_003891|NP_001135771|NP_001135770	-	-	-	-	-	-	Human Immunodeficiency Virus 1	Homo sapiens
2624111	8878	19424028	114397	3509199	-	HIV1gp10	SQSTM1	asp	A170|OSIL|PDB3|ZIP3|p60|p62|p62B	-	Affinity Capture-Western	physical	Liu Z (2019)	PUBMED:30404795	9606	11676	Low Throughput	-	-	-	-	BIOGRID	Q13501	-	NP_003891|NP_001135771|NP_001135770	-	-	YP_009028572	-	-	-	-	-	-	Homo sapiens	Human Immunodeficiency Virus 1
2629762	142	8878	106652	114397	RP11-125A15.2	-	PARP1	SQSTM1	ADPRT|ADPRT 1|ADPRT1|ARTD1|PARP|PARP-1|PPOL|pADPRT-1	A170|OSIL|PDB3|ZIP3|p60|p62|p62B	Co-fractionation	physical	Moutaoufik MT (2019)	PUBMED:31536960	9606	9606	High Throughput	1.50393	-	Protein pairs with Sigma LLS score >= 1.45 derived from NTera2 retinoic acid (RA)-induced differentiated neuronal-like cells (DNLCs)	-	BIOGRID	P09874	A0A024R3T8	NP_001609	Q13501	-	NP_003891|NP_001135771|NP_001135770	-	-	-	-	-	-	Homo sapiens	Homo sapiens
2630078	6472	8878	112368	114397	-	-	SHMT2	SQSTM1	GLYA|HEL-S-51e|SHMT	A170|OSIL|PDB3|ZIP3|p60|p62|p62B	Co-fractionation	physical	Moutaoufik MT (2019)	PUBMED:31536960	9606	9606	High Throughput	1.50433	-	Protein pairs with Sigma LLS score >= 1.45 derived from NTera2 retinoic acid (RA)-induced differentiated neuronal-like cells (DNLCs)	-	BIOGRID	P34897	Q5HYG8|A0A024RB99|V9HW06|Q5BJF5|B4DJQ3	NP_005403|NP_001159830|NP_001159831|NP_001159829|NP_001159828	Q13501	-	NP_003891|NP_001135771|NP_001135770	-	-	-	-	-	-	Homo sapiens	Homo sapiens
2630143	8878	10574	114397	115825	-	-	SQSTM1	CCT7	A170|OSIL|PDB3|ZIP3|p60|p62|p62B	CCTETA|CCTH|NIP7-1|TCP1ETA	Co-fractionation	physical	Moutaoufik MT (2019)	PUBMED:31536960	9606	9606	High Throughput	1.59523	-	Protein pairs with Sigma LLS score >= 1.45 derived from NTera2 retinoic acid (RA)-induced differentiated neuronal-like cells (DNLCs)	-	BIOGRID	Q13501	-	NP_003891|NP_001135771|NP_001135770	Q99832	-	NP_001159757|NP_001159756|NP_006420|NP_001009570	-	-	-	-	-	-	Homo sapiens	Homo sapiens
2630144	8878	81892	114397	123624	-	DC23	SQSTM1	SLIRP	A170|OSIL|PDB3|ZIP3|p60|p62|p62B	C14orf156|DC50|PD04872	Co-fractionation	physical	Moutaoufik MT (2019)	PUBMED:31536960	9606	9606	High Throughput	1.49363	-	Protein pairs with Sigma LLS score >= 1.45 derived from NTera2 retinoic acid (RA)-induced differentiated neuronal-like cells (DNLCs)	-	BIOGRID	Q13501	-	NP_003891|NP_001135771|NP_001135770	Q9GZT3	A0A087WUN7	NP_001254793|NP_001254792|NP_112487	-	-	-	-	-	-	Homo sapiens	Homo sapiens
2630145	8878	27044	114397	117974	-	-	SQSTM1	SND1	A170|OSIL|PDB3|ZIP3|p60|p62|p62B	TDRD11|p100	Co-fractionation	physical	Moutaoufik MT (2019)	PUBMED:31536960	9606	9606	High Throughput	1.63894	-	Protein pairs with Sigma LLS score >= 1.45 derived from NTera2 retinoic acid (RA)-induced differentiated neuronal-like cells (DNLCs)	-	BIOGRID	Q13501	-	NP_003891|NP_001135771|NP_001135770	Q7KZF4	-	NP_055205	-	-	-	-	-	-	Homo sapiens	Homo sapiens
2633101	8878	8737	114397	114274	-	-	SQSTM1	RIPK1	A170|OSIL|PDB3|ZIP3|p60|p62|p62B	RIP|RIP1	Affinity Capture-Western	physical	Kharaziha P (2015)	PUBMED:26416459	9606	9606	Low Throughput	-	-	-	-	BIOGRID	Q13501	-	NP_003891|NP_001135771|NP_001135770	Q13546	A0A024QZU0	NP_003795|NP_001303990	-	-	-	-	-	-	Homo sapiens	Homo sapiens
2633102	8878	8772	114397	114302	-	GIG3	SQSTM1	FADD	A170|OSIL|PDB3|ZIP3|p60|p62|p62B	MORT1	Affinity Capture-Western	physical	Kharaziha P (2015)	PUBMED:26416459	9606	9606	Low Throughput	-	-	-	-	BIOGRID	Q13501	-	NP_003891|NP_001135771|NP_001135770	Q13158	-	NP_003815	-	-	-	-	-	-	Homo sapiens	Homo sapiens
2633103	8878	329	114397	106826	-	-	SQSTM1	BIRC2	A170|OSIL|PDB3|ZIP3|p60|p62|p62B	API1|HIAP2|Hiap-2|MIHB|RNF48|c-IAP1|cIAP1	Affinity Capture-Western	physical	Kharaziha P (2015)	PUBMED:26416459	9606	9606	Low Throughput	-	-	-	-	BIOGRID	Q13501	-	NP_003891|NP_001135771|NP_001135770	Q13490	-	NP_001243092|NP_001157|NP_001243095	-	-	-	-	-	-	Homo sapiens	Homo sapiens
2633177	8878	7189	114397	113041	-	-	SQSTM1	TRAF6	A170|OSIL|PDB3|ZIP3|p60|p62|p62B	MGC:3310|RNF85	Affinity Capture-Western	physical	Chan ST (2016)	PUBMED:27681126	9606	9606	Low Throughput	-	-	-	-	BIOGRID	Q13501	-	NP_003891|NP_001135771|NP_001135770	Q9Y4K3	-	NP_004611|NP_665802	-	-	-	-	-	-	Homo sapiens	Homo sapiens
2634365	8408	8878	113996	114397	-	-	ULK1	SQSTM1	ATG1|ATG1A|UNC51|Unc51.1|hATG1	A170|OSIL|PDB3|ZIP3|p60|p62|p62B	Affinity Capture-Western	physical	Raimondi M (2019)	PUBMED:30335599	9606	9606	Low Throughput	-	-	-	-	BIOGRID	O75385	-	NP_003556	Q13501	-	NP_003891|NP_001135771|NP_001135770	-	-	-	-	-	-	Homo sapiens	Homo sapiens
2635093	1859	8878	108192	114397	-	-	DYRK1A	SQSTM1	DYRK|DYRK1|HP86|MNB|MNBH|MRD7	A170|OSIL|PDB3|ZIP3|p60|p62|p62B	Affinity Capture-MS	physical	Roewenstrunk J (2019)	PUBMED:30979931	9606	9606	High Throughput	-	-	hit proteins identified in IP of bait DYRK1A epitope tagged with one of 2 C-terminal tags but not with a second C-terminal tag nor with an N-terminal tag	-	BIOGRID	Q13627	-	NP_567824|NP_001334650|NP_001387|NP_001334651|NP_569120|NP_569122|NP_001334652	Q13501	-	NP_003891|NP_001135771|NP_001135770	-	-	-	-	-	-	Homo sapiens	Homo sapiens
2635256	8408	8878	113996	114397	-	-	ULK1	SQSTM1	ATG1|ATG1A|UNC51|Unc51.1|hATG1	A170|OSIL|PDB3|ZIP3|p60|p62|p62B	Affinity Capture-Western	physical	Park JS (2020)	PUBMED:30907226	9606	9606	Low Throughput	-	-	-	-	BIOGRID	O75385	-	NP_003556	Q13501	-	NP_003891|NP_001135771|NP_001135770	-	-	-	-	-	-	Homo sapiens	Homo sapiens
2635259	8408	8878	113996	114397	-	-	ULK1	SQSTM1	ATG1|ATG1A|UNC51|Unc51.1|hATG1	A170|OSIL|PDB3|ZIP3|p60|p62|p62B	Co-localization	physical	Park JS (2020)	PUBMED:30907226	9606	9606	Low Throughput	-	-	-	-	BIOGRID	O75385	-	NP_003556	Q13501	-	NP_003891|NP_001135771|NP_001135770	-	-	-	-	-	-	Homo sapiens	Homo sapiens
2635260	9817	8878	115156	114397	-	-	KEAP1	SQSTM1	INrf2|KLHL19	A170|OSIL|PDB3|ZIP3|p60|p62|p62B	Affinity Capture-Western	physical	Park JS (2020)	PUBMED:30907226	9606	9606	Low Throughput	-	-	-	-	BIOGRID	Q14145	A0A024R7C0	NP_036421|NP_987096	Q13501	-	NP_003891|NP_001135771|NP_001135770	-	-	-	-	-	-	Homo sapiens	Homo sapiens
2635264	65018	8878	122376	114397	-	-	PINK1	SQSTM1	BRPK|PARK6	A170|OSIL|PDB3|ZIP3|p60|p62|p62B	Affinity Capture-Western	physical	Park JS (2020)	PUBMED:30907226	9606	9606	Low Throughput	-	-	-	-	BIOGRID	Q9BXM7	-	NP_115785	Q13501	-	NP_003891|NP_001135771|NP_001135770	-	-	-	-	-	-	Homo sapiens	Homo sapiens
2635267	8878	65018	114397	122376	-	-	SQSTM1	PINK1	A170|OSIL|PDB3|ZIP3|p60|p62|p62B	BRPK|PARK6	Affinity Capture-Western	physical	Park JS (2020)	PUBMED:30907226	9606	9606	Low Throughput	-	-	-	-	BIOGRID	Q13501	-	NP_003891|NP_001135771|NP_001135770	Q9BXM7	-	NP_115785	-	-	-	-	-	-	Homo sapiens	Homo sapiens
2635268	8878	8408	114397	113996	-	-	SQSTM1	ULK1	A170|OSIL|PDB3|ZIP3|p60|p62|p62B	ATG1|ATG1A|UNC51|Unc51.1|hATG1	Affinity Capture-Western	physical	Park JS (2020)	PUBMED:30907226	9606	9606	Low Throughput	-	-	-	-	BIOGRID	Q13501	-	NP_003891|NP_001135771|NP_001135770	O75385	-	NP_003556	-	-	-	-	-	-	Homo sapiens	Homo sapiens
2635296	9821	8878	115160	114397	-	-	RB1CC1	SQSTM1	ATG17|CC1|FIP200|PPP1R131	A170|OSIL|PDB3|ZIP3|p60|p62|p62B	Reconstituted Complex	physical	Turco E (2019)	PUBMED:30853400	9606	9606	Low Throughput	-	-	assayed using GST (glutathione S-transferase) pull-down experiments and microscopically monitored bead-bound fluorescence experiments	-	BIOGRID	Q8TDY2	-	NP_001077086|NP_055596	Q13501	-	NP_003891|NP_001135771|NP_001135770	-	-	-	-	-	-	Homo sapiens	Homo sapiens
2635297	8878	81631	114397	123565	-	-	SQSTM1	MAP1LC3B	A170|OSIL|PDB3|ZIP3|p60|p62|p62B	ATG8F|LC3B|MAP1A/1BLC3|MAP1LC3B-a	Reconstituted Complex	physical	Turco E (2019)	PUBMED:30853400	9606	9606	Low Throughput	-	-	assayed using SPR (surface plasmon resonance) experiments; interaction also inferred from microscopically-monitored bead-bound fluorescence-based competition assay	-	BIOGRID	Q13501	-	NP_003891|NP_001135771|NP_001135770	Q9GZQ8	Q658J6	NP_073729	-	-	-	-	-	-	Homo sapiens	Homo sapiens
2635298	8878	9821	114397	115160	-	-	SQSTM1	RB1CC1	A170|OSIL|PDB3|ZIP3|p60|p62|p62B	ATG17|CC1|FIP200|PPP1R131	Co-localization	physical	Turco E (2019)	PUBMED:30853400	9606	9606	Low Throughput	-	-	-	-	BIOGRID	Q13501	-	NP_003891|NP_001135771|NP_001135770	Q8TDY2	-	NP_001077086|NP_055596	-	-	-	-	-	-	Homo sapiens	Homo sapiens
2635299	9821	8878	115160	114397	-	-	RB1CC1	SQSTM1	ATG17|CC1|FIP200|PPP1R131	A170|OSIL|PDB3|ZIP3|p60|p62|p62B	Affinity Capture-Western	physical	Turco E (2019)	PUBMED:30853400	9606	9606	Low Throughput	-	-	-	-	BIOGRID	Q8TDY2	-	NP_001077086|NP_055596	Q13501	-	NP_003891|NP_001135771|NP_001135770	-	-	-	-	-	-	Homo sapiens	Homo sapiens
2635650	10410	8878	115681	114397	-	-	IFITM3	SQSTM1	1-8U|DSPA2b|IP15	A170|OSIL|PDB3|ZIP3|p60|p62|p62B	Affinity Capture-MS	physical	Hubel P (2019)	PUBMED:30833792	9606	9606	High Throughput	-	-	-	-	BIOGRID	Q01628	-	NP_066362	Q13501	-	NP_003891|NP_001135771|NP_001135770	-	-	-	-	-	-	Homo sapiens	Homo sapiens
2636581	5031	8878	111070	114397	PP2891	-	P2RY6	SQSTM1	P2Y6	A170|OSIL|PDB3|ZIP3|p60|p62|p62B	Affinity Capture-MS	physical	Hubel P (2019)	PUBMED:30833792	9606	9606	High Throughput	-	-	-	-	BIOGRID	Q15077	A0A024R5I9	NP_789768|NP_789767|NP_789766|NP_001264136|NP_001264137|NP_001264134|NP_001264135|NP_001264133	Q13501	-	NP_003891|NP_001135771|NP_001135770	-	-	-	-	-	-	Homo sapiens	Homo sapiens
2637977	64127	8878	122077	114397	-	-	NOD2	SQSTM1	ACUG|BLAU|CARD15|CD|CLR16.3|IBD1|NLRC2|NOD2B|PSORAS1	A170|OSIL|PDB3|ZIP3|p60|p62|p62B	Affinity Capture-MS	physical	Hubel P (2019)	PUBMED:30833792	9606	9606	High Throughput	-	-	-	-	BIOGRID	Q9HC29	-	NP_001280486|NP_071445	Q13501	-	NP_003891|NP_001135771|NP_001135770	-	-	-	-	-	-	Homo sapiens	Homo sapiens
2638030	2643	8878	108913	114397	-	-	GCH1	SQSTM1	DYT14|DYT5|DYT5a|GCH|GTP-CH-1|GTPCH1|HPABH4B	A170|OSIL|PDB3|ZIP3|p60|p62|p62B	Affinity Capture-MS	physical	Hubel P (2019)	PUBMED:30833792	9606	9606	High Throughput	-	-	-	-	BIOGRID	P30793	Q8IZH9|A0A024R642	NP_001019242|NP_001019241|NP_000152|NP_001019195	Q13501	-	NP_003891|NP_001135771|NP_001135770	-	-	-	-	-	-	Homo sapiens	Homo sapiens
2639241	51667	8878	119670	114397	-	-	NUB1	SQSTM1	BS4|NUB1L|NYREN18	A170|OSIL|PDB3|ZIP3|p60|p62|p62B	Affinity Capture-Western	physical	Guarascio R (2019)	PUBMED:31691796	9606	9606	Low Throughput	-	-	-	-	BIOGRID	Q9Y5A7	H3BM74|H3BM14	NP_001372282|NP_001372283|NP_001372284|NP_001372285|NP_001350458|NP_001230280|NP_001372290|NP_057202	Q13501	-	NP_003891|NP_001135771|NP_001135770	-	-	-	-	-	-	Homo sapiens	Homo sapiens
2639316	8878	23586	114397	117121	-	RP11-334P12.2	SQSTM1	DDX58	A170|OSIL|PDB3|ZIP3|p60|p62|p62B	RIG-I|RIGI|RLR-1	Affinity Capture-Western	physical	Xian H (2019)	PUBMED:31068071	9606	9606	Low Throughput	-	-	-	-	BIOGRID	Q13501	-	NP_003891|NP_001135771|NP_001135770	O95786	-	NP_001372842|NP_001372843|NP_001372841|NP_001372836|NP_055129|NP_001372839|NP_001372838	-	-	-	-	-	-	Homo sapiens	Homo sapiens
2639344	84557	8878	124137	114397	RP11-346K17.1	-	MAP1LC3A	SQSTM1	ATG8E|LC3|LC3A|MAP1ALC3|MAP1BLC3	A170|OSIL|PDB3|ZIP3|p60|p62|p62B	Affinity Capture-Western	physical	Xu Y (2019)	PUBMED:31155706	9606	9606	Low Throughput	-	-	Source of MAP1LC3A not clear	-	BIOGRID	Q9H492	-	NP_115903|NP_852610	Q13501	-	NP_003891|NP_001135771|NP_001135770	-	-	-	-	-	-	Homo sapiens	Homo sapiens
2640325	3315	8878	109547	114397	-	-	HSPB1	SQSTM1	CMT2F|HEL-S-102|HMN2B|HS.76067|HSP27|HSP28|Hsp25|SRP27	A170|OSIL|PDB3|ZIP3|p60|p62|p62B	Affinity Capture-MS	physical	Haidar M (2019)	PUBMED:30669930	9606	9606	High Throughput	-	-	-	-	BIOGRID	P04792	V9HW43	NP_001531	Q13501	-	NP_003891|NP_001135771|NP_001135770	-	-	-	-	-	-	Homo sapiens	Homo sapiens
2640374	3315	8878	109547	114397	-	-	HSPB1	SQSTM1	CMT2F|HEL-S-102|HMN2B|HS.76067|HSP27|HSP28|Hsp25|SRP27	A170|OSIL|PDB3|ZIP3|p60|p62|p62B	Affinity Capture-Western	physical	Haidar M (2019)	PUBMED:30669930	9606	9606	Low Throughput	-	-	-	-	BIOGRID	P04792	V9HW43	NP_001531	Q13501	-	NP_003891|NP_001135771|NP_001135770	-	-	-	-	-	-	Homo sapiens	Homo sapiens
2650808	5499	8878	111493	114397	-	-	PPP1CA	SQSTM1	PP-1A|PP1A|PP1alpha|PPP1A	A170|OSIL|PDB3|ZIP3|p60|p62|p62B	Affinity Capture-MS	physical	Chiang DY (2018)	PUBMED:29669786	9606	9606	High Throughput	-	-	-	-	BIOGRID	P62136	-	NP_001008709|NP_996756|NP_002699	Q13501	-	NP_003891|NP_001135771|NP_001135770	-	-	-	-	-	-	Homo sapiens	Homo sapiens
2651178	8878	12370	114397	198500	-	-	SQSTM1	Casp8	A170|OSIL|PDB3|ZIP3|p60|p62|p62B	CASP-8|FLICE|MACH|Mch5	Reconstituted Complex	physical	Yan XY (2019)	PUBMED:30941888	9606	10090	Low Throughput	-	-	-	-	BIOGRID	Q13501	-	NP_003891|NP_001135771|NP_001135770	O89110	A0A087WQT6|Q3U607	NP_033942|NP_001264855|NP_001073595	-	-	-	-	-	-	Homo sapiens	Mus musculus
2651179	8878	67443	114397	212190	-	-	SQSTM1	Map1lc3b	A170|OSIL|PDB3|ZIP3|p60|p62|p62B	1010001C15Rik|Atg8|LC3b|Map1lc3	Reconstituted Complex	physical	Yan XY (2019)	PUBMED:30941888	9606	10090	Low Throughput	-	-	-	-	BIOGRID	Q13501	-	NP_003891|NP_001135771|NP_001135770	Q9CQV6	-	NP_080436	-	-	-	-	-	-	Homo sapiens	Mus musculus
2651180	841	8878	107291	114397	-	-	CASP8	SQSTM1	ALPS2B|CAP4|Casp-8|FLICE|MACH|MCH5	A170|OSIL|PDB3|ZIP3|p60|p62|p62B	Affinity Capture-Western	physical	Yan XY (2019)	PUBMED:30941888	9606	9606	Low Throughput	-	-	-	-	BIOGRID	Q14790	A0A024R3Z8	NP_203520|NP_203519|NP_203522|NP_001073593|NP_001073594|NP_001219	Q13501	-	NP_003891|NP_001135771|NP_001135770	-	-	-	-	-	-	Homo sapiens	Homo sapiens
2652726	8878	55294	114397	120581	-	-	SQSTM1	FBXW7	A170|OSIL|PDB3|ZIP3|p60|p62|p62B	AGO|CDC4|FBW6|FBW7|FBX30|FBXO30|FBXW6|SEL-10|SEL10|hAgo|hCdc4	Affinity Capture-Western	physical	Lan H (2019)	PUBMED:31152129	9606	9606	Low Throughput	-	-	Interaction with ubiquitylated FBXW7	-	BIOGRID	Q13501	-	NP_003891|NP_001135771|NP_001135770	Q969H0	S4R3U4|G0Z2K0	NP_001013433|NP_361014|NP_060785|NP_001243998	-	-	-	-	-	-	Homo sapiens	Homo sapiens
2652727	55294	8878	120581	114397	-	-	FBXW7	SQSTM1	AGO|CDC4|FBW6|FBW7|FBX30|FBXO30|FBXW6|SEL-10|SEL10|hAgo|hCdc4	A170|OSIL|PDB3|ZIP3|p60|p62|p62B	Affinity Capture-Western	physical	Lan H (2019)	PUBMED:31152129	9606	9606	Low Throughput	-	-	Interaction with ubiquitylated FBXW7	-	BIOGRID	Q969H0	S4R3U4|G0Z2K0	NP_001013433|NP_361014|NP_060785|NP_001243998	Q13501	-	NP_003891|NP_001135771|NP_001135770	-	-	-	-	-	-	Homo sapiens	Homo sapiens
2653883	330	8878	106827	114397	-	-	BIRC3	SQSTM1	AIP1|API2|CIAP2|HAIP1|HIAP1|MALT2|MIHC|RNF49|c-IAP2	A170|OSIL|PDB3|ZIP3|p60|p62|p62B	Affinity Capture-MS	physical	Lee SH (2019)	PUBMED:30948266	9606	9606	High Throughput	-	-	assayed using SILAC IP (stable isotope labeling by amino acids in cell culture-based quantitative immunoprecipitation)	-	BIOGRID	Q13489	-	NP_892007|NP_001156	Q13501	-	NP_003891|NP_001135771|NP_001135770	-	-	-	-	-	-	Homo sapiens	Homo sapiens
2654738	55716	8878	120838	114397	UNQ458/PRO783	-	LMBR1L	SQSTM1	LIMR	A170|OSIL|PDB3|ZIP3|p60|p62|p62B	Affinity Capture-MS	physical	Choi JH (2019)	PUBMED:31073040	9606	9606	High Throughput	-	-	hits are proteins whose spectral counts in an immunoprecipitation (IP) with the bait protein is four or more times higher than the count in a vector only IP|hits are proteins whose spectral counts in immunoprecipitation (IP) of the bait is four or more times higher than the count in a vector control IP	-	BIOGRID	Q6UX01	A0A024R0Y9|A0A024R0Z6	NP_060583|NP_001287680|NP_001287679	Q13501	-	NP_003891|NP_001135771|NP_001135770	-	-	-	-	-	-	Homo sapiens	Homo sapiens
2660704	4851	8878	110913	114397	-	-	NOTCH1	SQSTM1	AOS5|AOVD1|TAN1|hN1	A170|OSIL|PDB3|ZIP3|p60|p62|p62B	Affinity Capture-Western	physical	Zhang T (2018)	PUBMED:30207627	9606	9606	Low Throughput	-	-	-	-	BIOGRID	P46531	-	NP_060087	Q13501	-	NP_003891|NP_001135771|NP_001135770	-	-	-	-	-	-	Homo sapiens	Homo sapiens
2690344	81631	8878	123565	114397	-	-	MAP1LC3B	SQSTM1	ATG8F|LC3B|MAP1A/1BLC3|MAP1LC3B-a	A170|OSIL|PDB3|ZIP3|p60|p62|p62B	Affinity Capture-Western	physical	Song T (2019)	PUBMED:30633346	9606	9606	Low Throughput	-	-	-	-	BIOGRID	Q9GZQ8	Q658J6	NP_073729	Q13501	-	NP_003891|NP_001135771|NP_001135770	-	-	-	-	-	-	Homo sapiens	Homo sapiens
2690345	81631	8878	123565	114397	-	-	MAP1LC3B	SQSTM1	ATG8F|LC3B|MAP1A/1BLC3|MAP1LC3B-a	A170|OSIL|PDB3|ZIP3|p60|p62|p62B	Reconstituted Complex	physical	Song T (2019)	PUBMED:30633346	9606	9606	Low Throughput	-	-	Source of SQSTM1 not clear	-	BIOGRID	Q9GZQ8	Q658J6	NP_073729	Q13501	-	NP_003891|NP_001135771|NP_001135770	-	-	-	-	-	-	Homo sapiens	Homo sapiens
2690346	8878	67443	114397	212190	-	-	SQSTM1	Map1lc3b	A170|OSIL|PDB3|ZIP3|p60|p62|p62B	1010001C15Rik|Atg8|LC3b|Map1lc3	Reconstituted Complex	physical	Song T (2019)	PUBMED:30633346	9606	10090	Low Throughput	-	-	Source of SQSTM1 not clear	-	BIOGRID	Q13501	-	NP_003891|NP_001135771|NP_001135770	Q9CQV6	-	NP_080436	-	-	-	-	-	-	Homo sapiens	Mus musculus
2690370	8878	10642	114397	115886	-	-	SQSTM1	IGF2BP1	A170|OSIL|PDB3|ZIP3|p60|p62|p62B	CRD-BP|CRDBP|IMP-1|IMP1|VICKZ1|ZBP1	Co-localization	physical	Karras P (2019)	PUBMED:30581152	9606	9606	Low Throughput	-	-	-	-	BIOGRID	Q13501	-	NP_003891|NP_001135771|NP_001135770	Q9NZI8	-	NP_006537|NP_001153895	-	-	-	-	-	-	Homo sapiens	Homo sapiens
2690371	8878	10642	114397	115886	-	-	SQSTM1	IGF2BP1	A170|OSIL|PDB3|ZIP3|p60|p62|p62B	CRD-BP|CRDBP|IMP-1|IMP1|VICKZ1|ZBP1	Affinity Capture-Western	physical	Karras P (2019)	PUBMED:30581152	9606	9606	Low Throughput	-	-	-	-	BIOGRID	Q13501	-	NP_003891|NP_001135771|NP_001135770	Q9NZI8	-	NP_006537|NP_001153895	-	-	-	-	-	-	Homo sapiens	Homo sapiens
2690372	10642	8878	115886	114397	-	-	IGF2BP1	SQSTM1	CRD-BP|CRDBP|IMP-1|IMP1|VICKZ1|ZBP1	A170|OSIL|PDB3|ZIP3|p60|p62|p62B	Affinity Capture-Western	physical	Karras P (2019)	PUBMED:30581152	9606	9606	Low Throughput	-	-	-	-	BIOGRID	Q9NZI8	-	NP_006537|NP_001153895	Q13501	-	NP_003891|NP_001135771|NP_001135770	-	-	-	-	-	-	Homo sapiens	Homo sapiens
2690373	8878	5270	114397	111288	-	-	SQSTM1	SERPINE2	A170|OSIL|PDB3|ZIP3|p60|p62|p62B	GDN|GDNPF|PI-7|PI7|PN-1|PN1|PNI	Affinity Capture-MS	physical	Karras P (2019)	PUBMED:30581152	9606	9606	High Throughput	-	-	-	-	BIOGRID	Q13501	-	NP_003891|NP_001135771|NP_001135770	P07093	A0A024R451|A0A024R498	NP_001130002|NP_001130000|NP_006207	-	-	-	-	-	-	Homo sapiens	Homo sapiens
2690374	8878	4644	114397	110728	-	-	SQSTM1	MYO5A	A170|OSIL|PDB3|ZIP3|p60|p62|p62B	GS1|MYH12|MYO5|MYR12	Affinity Capture-MS	physical	Karras P (2019)	PUBMED:30581152	9606	9606	High Throughput	-	-	-	-	BIOGRID	Q13501	-	NP_003891|NP_001135771|NP_001135770	Q9Y4I1	G3V394|Q9UES4|A8CDT9	NP_001369276|NP_001369277|NP_001369278|NP_000250|NP_001135967	-	-	-	-	-	-	Homo sapiens	Homo sapiens
2690375	8878	2335	114397	108621	-	-	SQSTM1	FN1	A170|OSIL|PDB3|ZIP3|p60|p62|p62B	CIG|ED-B|FINC|FN|FNZ|GFND|GFND2|LETS|MSF	Affinity Capture-MS	physical	Karras P (2019)	PUBMED:30581152	9606	9606	High Throughput	-	-	-	-	BIOGRID	Q13501	-	NP_003891|NP_001135771|NP_001135770	P02751	Q6N084|Q6MZF4|Q9UQS6|Q6MZM7	NP_473375|NP_001293059|NP_001293058|NP_001293060|NP_001293061|NP_997647|NP_997641|NP_997643|NP_997639|NP_002017	-	-	-	-	-	-	Homo sapiens	Homo sapiens
2690376	8878	115908	114397	125461	-	UNQ762/PRO1550	SQSTM1	CTHRC1	A170|OSIL|PDB3|ZIP3|p60|p62|p62B	-	Affinity Capture-MS	physical	Karras P (2019)	PUBMED:30581152	9606	9606	High Throughput	-	-	-	-	BIOGRID	Q13501	-	NP_003891|NP_001135771|NP_001135770	Q96CG8	-	NP_612464|NP_001243028	-	-	-	-	-	-	Homo sapiens	Homo sapiens
2690377	8878	966	114397	107404	-	-	SQSTM1	CD59	A170|OSIL|PDB3|ZIP3|p60|p62|p62B	16.3A5|1F5|EJ16|EJ30|EL32|G344|HRF-20|HRF20|MAC-IP|MACIF|MEM43|MIC11|MIN1|MIN2|MIN3|MIRL|MSK21|p18-20	Affinity Capture-MS	physical	Karras P (2019)	PUBMED:30581152	9606	9606	High Throughput	-	-	-	-	BIOGRID	Q13501	-	NP_003891|NP_001135771|NP_001135770	P13987	Q6FHM9	NP_976076|NP_976075|NP_976074|NP_000602|NP_001120697|NP_001120695|NP_001120698|NP_001120699	-	-	-	-	-	-	Homo sapiens	Homo sapiens
2690378	8878	80760	114397	123294	-	PP14776	SQSTM1	ITIH5	A170|OSIL|PDB3|ZIP3|p60|p62|p62B	ITI-HC5	Affinity Capture-MS	physical	Karras P (2019)	PUBMED:30581152	9606	9606	High Throughput	-	-	-	-	BIOGRID	Q13501	-	NP_003891|NP_001135771|NP_001135770	Q86UX2	C9J2H1|G5E9D8|Q96JW9|A0A096LP62	NP_085046|NP_001001851|NP_116206	-	-	-	-	-	-	Homo sapiens	Homo sapiens
2690379	8878	3371	114397	109602	-	-	SQSTM1	TNC	A170|OSIL|PDB3|ZIP3|p60|p62|p62B	150-225|DFNA56|GMEM|GP|HXB|JI|TN|TN-C	Affinity Capture-MS	physical	Karras P (2019)	PUBMED:30581152	9606	9606	High Throughput	-	-	-	-	BIOGRID	Q13501	-	NP_003891|NP_001135771|NP_001135770	P24821	Q4LE33|B4E1W8|E9PC84|J3QSU6	NP_002151	-	-	-	-	-	-	Homo sapiens	Homo sapiens
2690380	8878	6641	114397	112524	-	-	SQSTM1	SNTB1	A170|OSIL|PDB3|ZIP3|p60|p62|p62B	59-DAP|A1B|BSYN2|DAPA1B|SNT2|SNT2B1|TIP-43	Affinity Capture-MS	physical	Karras P (2019)	PUBMED:30581152	9606	9606	High Throughput	-	-	-	-	BIOGRID	Q13501	-	NP_003891|NP_001135771|NP_001135770	Q13884	-	NP_066301	-	-	-	-	-	-	Homo sapiens	Homo sapiens
2690381	8878	6091	114397	112018	-	-	SQSTM1	ROBO1	A170|OSIL|PDB3|ZIP3|p60|p62|p62B	DUTT1|SAX3	Affinity Capture-MS	physical	Karras P (2019)	PUBMED:30581152	9606	9606	High Throughput	-	-	-	-	BIOGRID	Q13501	-	NP_003891|NP_001135771|NP_001135770	Q9Y6N7	Q1RMC8	NP_002932|NP_598334|NP_001139317	-	-	-	-	-	-	Homo sapiens	Homo sapiens
2690382	8878	7280	114397	113131	-	-	SQSTM1	TUBB2A	A170|OSIL|PDB3|ZIP3|p60|p62|p62B	CDCBM5|TUBB|TUBB2|dJ40E16.7	Affinity Capture-MS	physical	Karras P (2019)	PUBMED:30581152	9606	9606	High Throughput	-	-	-	-	BIOGRID	Q13501	-	NP_003891|NP_001135771|NP_001135770	Q13885	-	NP_001060|NP_001297244	-	-	-	-	-	-	Homo sapiens	Homo sapiens
2690383	8878	54749	114397	120127	-	-	SQSTM1	EPDR1	A170|OSIL|PDB3|ZIP3|p60|p62|p62B	EPDR|MERP-1|MERP1|UCC1	Affinity Capture-MS	physical	Karras P (2019)	PUBMED:30581152	9606	9606	High Throughput	-	-	-	-	BIOGRID	Q13501	-	NP_003891|NP_001135771|NP_001135770	Q9UM22	Q96J80	NP_060019|NP_001229875|NP_001229877	-	-	-	-	-	-	Homo sapiens	Homo sapiens
2690384	8878	9518	114397	114895	-	-	SQSTM1	GDF15	A170|OSIL|PDB3|ZIP3|p60|p62|p62B	GDF-15|MIC-1|MIC1|NAG-1|PDF|PLAB|PTGFB	Affinity Capture-MS	physical	Karras P (2019)	PUBMED:30581152	9606	9606	High Throughput	-	-	-	-	BIOGRID	Q13501	-	NP_003891|NP_001135771|NP_001135770	Q99988	-	NP_004855	-	-	-	-	-	-	Homo sapiens	Homo sapiens
2690385	8878	1267	114397	107667	-	-	SQSTM1	CNP	A170|OSIL|PDB3|ZIP3|p60|p62|p62B	CNP1	Affinity Capture-MS	physical	Karras P (2019)	PUBMED:30581152	9606	9606	High Throughput	-	-	-	-	BIOGRID	Q13501	-	NP_003891|NP_001135771|NP_001135770	P09543	A0A024R1T5	NP_001317145|NP_149124	-	-	-	-	-	-	Homo sapiens	Homo sapiens
2690386	8878	26064	114397	117526	-	-	SQSTM1	RAI14	A170|OSIL|PDB3|ZIP3|p60|p62|p62B	NORPEG|RAI13	Affinity Capture-MS	physical	Karras P (2019)	PUBMED:30581152	9606	9606	High Throughput	-	-	-	-	BIOGRID	Q13501	-	NP_003891|NP_001135771|NP_001135770	Q9P0K7	-	NP_001138992|NP_001138993|NP_001138994|NP_001138995|NP_001138997|NP_056392	-	-	-	-	-	-	Homo sapiens	Homo sapiens
2690387	8878	2181	114397	108477	-	-	SQSTM1	ACSL3	A170|OSIL|PDB3|ZIP3|p60|p62|p62B	ACS3|FACL3|PRO2194	Affinity Capture-MS	physical	Karras P (2019)	PUBMED:30581152	9606	9606	High Throughput	-	-	-	-	BIOGRID	Q13501	-	NP_003891|NP_001135771|NP_001135770	O95573	A0A024R497|B3KMA6	NP_001341088|NP_001341087|NP_004448|NP_976251	-	-	-	-	-	-	Homo sapiens	Homo sapiens
2690388	8878	9859	114397	115193	-	-	SQSTM1	CEP170	A170|OSIL|PDB3|ZIP3|p60|p62|p62B	FAM68A|KAB|KIAA0470	Affinity Capture-MS	physical	Karras P (2019)	PUBMED:30581152	9606	9606	High Throughput	-	-	-	-	BIOGRID	Q13501	-	NP_003891|NP_001135771|NP_001135770	Q5SW79	-	NP_001035864|NP_055627|NP_001035863	-	-	-	-	-	-	Homo sapiens	Homo sapiens
2690389	8878	9344	114397	114750	-	UNQ2971/PRO7431	SQSTM1	TAOK2	A170|OSIL|PDB3|ZIP3|p60|p62|p62B	MAP3K17|PSK|PSK1|PSK1-BETA|TAO1|TAO2	Affinity Capture-MS	physical	Karras P (2019)	PUBMED:30581152	9606	9606	High Throughput	-	-	-	-	BIOGRID	Q13501	-	NP_003891|NP_001135771|NP_001135770	Q9UL54	-	NP_001238972|NP_057235|NP_004774	-	-	-	-	-	-	Homo sapiens	Homo sapiens
2690390	8878	163882	114397	127882	-	RP11-452J6.1	SQSTM1	CNST	A170|OSIL|PDB3|ZIP3|p60|p62|p62B	C1orf71|PPP1R64	Affinity Capture-MS	physical	Karras P (2019)	PUBMED:30581152	9606	9606	High Throughput	-	-	-	-	BIOGRID	Q13501	-	NP_003891|NP_001135771|NP_001135770	Q6PJW8	-	NP_689822|NP_001132931	-	-	-	-	-	-	Homo sapiens	Homo sapiens
2690391	8878	6747	114397	112625	-	-	SQSTM1	SSR3	A170|OSIL|PDB3|ZIP3|p60|p62|p62B	TRAPG	Affinity Capture-MS	physical	Karras P (2019)	PUBMED:30581152	9606	9606	High Throughput	-	-	-	-	BIOGRID	Q13501	-	NP_003891|NP_001135771|NP_001135770	Q9UNL2	-	NP_001295133|NP_009038|NP_001295134|NP_001295126	-	-	-	-	-	-	Homo sapiens	Homo sapiens
2690392	8878	8402	114397	113990	-	-	SQSTM1	SLC25A11	A170|OSIL|PDB3|ZIP3|p60|p62|p62B	OGC|SLC20A4	Affinity Capture-MS	physical	Karras P (2019)	PUBMED:30581152	9606	9606	High Throughput	-	-	-	-	BIOGRID	Q13501	-	NP_003891|NP_001135771|NP_001135770	Q02978	Q6IBH0	NP_003553|NP_001158889|NP_001158890	-	-	-	-	-	-	Homo sapiens	Homo sapiens
2690393	8878	64847	114397	122320	-	-	SQSTM1	SPATA20	A170|OSIL|PDB3|ZIP3|p60|p62|p62B	SSP411|Tisp78	Affinity Capture-MS	physical	Karras P (2019)	PUBMED:30581152	9606	9606	High Throughput	-	-	-	-	BIOGRID	Q13501	-	NP_003891|NP_001135771|NP_001135770	Q8TB22	-	NP_001245301|NP_001245302|NP_073738	-	-	-	-	-	-	Homo sapiens	Homo sapiens
2690394	8878	10160	114397	115462	-	RP11-111L24.1	SQSTM1	FARP1	A170|OSIL|PDB3|ZIP3|p60|p62|p62B	CDEP|FARP1-IT1|PLEKHC2|PPP1R75	Affinity Capture-MS	physical	Karras P (2019)	PUBMED:30581152	9606	9606	High Throughput	-	-	-	-	BIOGRID	Q13501	-	NP_003891|NP_001135771|NP_001135770	Q9Y4F1	C9JME2	NP_005757|NP_001273768|NP_001001715	-	-	-	-	-	-	Homo sapiens	Homo sapiens
2690395	8878	7402	114397	113245	-	RP11-352E13.1	SQSTM1	UTRN	A170|OSIL|PDB3|ZIP3|p60|p62|p62B	DMDL|DRP|DRP1	Affinity Capture-MS	physical	Karras P (2019)	PUBMED:30581152	9606	9606	High Throughput	-	-	-	-	BIOGRID	Q13501	-	NP_003891|NP_001135771|NP_001135770	P46939	Q6LBS5	NP_009055|NP_001362252	-	-	-	-	-	-	Homo sapiens	Homo sapiens
2690396	8878	56919	114397	121247	-	-	SQSTM1	DHX33	A170|OSIL|PDB3|ZIP3|p60|p62|p62B	DDX33	Affinity Capture-MS	physical	Karras P (2019)	PUBMED:30581152	9606	9606	High Throughput	-	-	-	-	BIOGRID	Q13501	-	NP_003891|NP_001135771|NP_001135770	Q9H6R0	B4DIS6	NP_001186628|NP_064547	-	-	-	-	-	-	Homo sapiens	Homo sapiens
2690397	8878	54927	114397	120267	-	-	SQSTM1	CHCHD3	A170|OSIL|PDB3|ZIP3|p60|p62|p62B	MINOS3|PPP1R22	Affinity Capture-MS	physical	Karras P (2019)	PUBMED:30581152	9606	9606	High Throughput	-	-	-	-	BIOGRID	Q13501	-	NP_003891|NP_001135771|NP_001135770	Q9NX63	A4D1N4	NP_001304106|NP_001304107|NP_060282	-	-	-	-	-	-	Homo sapiens	Homo sapiens
2690398	8878	9653	114397	115011	-	-	SQSTM1	HS2ST1	A170|OSIL|PDB3|ZIP3|p60|p62|p62B	dJ604K5.2	Affinity Capture-MS	physical	Karras P (2019)	PUBMED:30581152	9606	9606	High Throughput	-	-	-	-	BIOGRID	Q13501	-	NP_003891|NP_001135771|NP_001135770	Q7LGA3	-	NP_001127964|NP_036394	-	-	-	-	-	-	Homo sapiens	Homo sapiens
2690399	8878	51651	114397	119659	-	CGI-147	SQSTM1	PTRH2	A170|OSIL|PDB3|ZIP3|p60|p62|p62B	BIT1|CFAP37|PTH2	Affinity Capture-MS	physical	Karras P (2019)	PUBMED:30581152	9606	9606	High Throughput	-	-	-	-	BIOGRID	Q13501	-	NP_003891|NP_001135771|NP_001135770	Q9Y3E5	J3KQ48	NP_057161|NP_001015509	-	-	-	-	-	-	Homo sapiens	Homo sapiens
2690400	8878	6649	114397	112532	-	-	SQSTM1	SOD3	A170|OSIL|PDB3|ZIP3|p60|p62|p62B	EC-SOD	Affinity Capture-MS	physical	Karras P (2019)	PUBMED:30581152	9606	9606	High Throughput	-	-	-	-	BIOGRID	Q13501	-	NP_003891|NP_001135771|NP_001135770	P08294	-	NP_003093	-	-	-	-	-	-	Homo sapiens	Homo sapiens
2690401	8878	114882	114397	125383	-	-	SQSTM1	OSBPL8	A170|OSIL|PDB3|ZIP3|p60|p62|p62B	MST120|MSTP120|ORP8|OSBP10	Affinity Capture-MS	physical	Karras P (2019)	PUBMED:30581152	9606	9606	High Throughput	-	-	-	-	BIOGRID	Q13501	-	NP_003891|NP_001135771|NP_001135770	Q9BZF1	Q5HYM3|A0A024RBB8	NP_065892|NP_001306581|NP_001306582|NP_001306584|NP_001003712	-	-	-	-	-	-	Homo sapiens	Homo sapiens
2690402	8878	10295	114397	115583	-	-	SQSTM1	BCKDK	A170|OSIL|PDB3|ZIP3|p60|p62|p62B	BCKDKD|BDK	Affinity Capture-MS	physical	Karras P (2019)	PUBMED:30581152	9606	9606	High Throughput	-	-	-	-	BIOGRID	Q13501	-	NP_003891|NP_001135771|NP_001135770	O14874	A0A024QZA9	NP_005872|NP_001116429|NP_001258855	-	-	-	-	-	-	Homo sapiens	Homo sapiens
2690403	8878	84318	114397	124044	-	-	SQSTM1	CCDC77	A170|OSIL|PDB3|ZIP3|p60|p62|p62B	-	Affinity Capture-MS	physical	Karras P (2019)	PUBMED:30581152	9606	9606	High Throughput	-	-	-	-	BIOGRID	Q13501	-	NP_003891|NP_001135771|NP_001135770	Q9BR77	-	NP_001123619|NP_001123618|NP_001123620|NP_115734	-	-	-	-	-	-	Homo sapiens	Homo sapiens
2690404	8878	8826	114397	114353	-	-	SQSTM1	IQGAP1	A170|OSIL|PDB3|ZIP3|p60|p62|p62B	HUMORFA01|SAR1|p195	Affinity Capture-MS	physical	Karras P (2019)	PUBMED:30581152	9606	9606	High Throughput	-	-	-	-	BIOGRID	Q13501	-	NP_003891|NP_001135771|NP_001135770	P46940	A0A024RC65	NP_003861	-	-	-	-	-	-	Homo sapiens	Homo sapiens
2690405	8878	92140	114397	124913	-	-	SQSTM1	MTDH	A170|OSIL|PDB3|ZIP3|p60|p62|p62B	3D3|AEG-1|AEG1|LYRIC|LYRIC/3D3	Affinity Capture-MS	physical	Karras P (2019)	PUBMED:30581152	9606	9606	High Throughput	-	-	-	-	BIOGRID	Q13501	-	NP_003891|NP_001135771|NP_001135770	Q86UE4	A0A024R9D2	NP_001350068|NP_001350066|NP_001350067|NP_848927|NP_001350065	-	-	-	-	-	-	Homo sapiens	Homo sapiens
2690406	8878	3032	114397	109282	-	MSTP029	SQSTM1	HADHB	A170|OSIL|PDB3|ZIP3|p60|p62|p62B	ECHB|MTPB|TP-BETA	Affinity Capture-MS	physical	Karras P (2019)	PUBMED:30581152	9606	9606	High Throughput	-	-	-	-	BIOGRID	Q13501	-	NP_003891|NP_001135771|NP_001135770	P55084	F5GZQ3	NP_000174|NP_001268442|NP_001268441	-	-	-	-	-	-	Homo sapiens	Homo sapiens
2690407	8878	4077	114397	110253	-	MIG19	SQSTM1	NBR1	A170|OSIL|PDB3|ZIP3|p60|p62|p62B	1A1-3B|IAI3B|M17S2	Affinity Capture-MS	physical	Karras P (2019)	PUBMED:30581152	9606	9606	High Throughput	-	-	-	-	BIOGRID	Q13501	-	NP_003891|NP_001135771|NP_001135770	Q14596	B7Z5R6|A0A024R1V3	NP_114064|NP_005890|NP_001278500|NP_001278501|NP_114068	-	-	-	-	-	-	Homo sapiens	Homo sapiens
2690408	8878	51303	114397	119454	-	UNQ336/PRO535	SQSTM1	FKBP11	A170|OSIL|PDB3|ZIP3|p60|p62|p62B	FKBP19	Affinity Capture-MS	physical	Karras P (2019)	PUBMED:30581152	9606	9606	High Throughput	-	-	-	-	BIOGRID	Q13501	-	NP_003891|NP_001135771|NP_001135770	Q9NYL4	E9PAR0	NP_001137253|NP_001137254|NP_057678	-	-	-	-	-	-	Homo sapiens	Homo sapiens
2690409	8878	9857	114397	115191	-	RP11-502H18.1	SQSTM1	CEP350	A170|OSIL|PDB3|ZIP3|p60|p62|p62B	CAP350|GM133	Affinity Capture-MS	physical	Karras P (2019)	PUBMED:30581152	9606	9606	High Throughput	-	-	-	-	BIOGRID	Q13501	-	NP_003891|NP_001135771|NP_001135770	Q5VT06	-	NP_055625	-	-	-	-	-	-	Homo sapiens	Homo sapiens
2690410	8878	6341	114397	112245	-	-	SQSTM1	SCO1	A170|OSIL|PDB3|ZIP3|p60|p62|p62B	SCOD1	Affinity Capture-MS	physical	Karras P (2019)	PUBMED:30581152	9606	9606	High Throughput	-	-	-	-	BIOGRID	Q13501	-	NP_003891|NP_001135771|NP_001135770	O75880	-	NP_004580	-	-	-	-	-	-	Homo sapiens	Homo sapiens
2690411	8878	6645	114397	112528	-	-	SQSTM1	SNTB2	A170|OSIL|PDB3|ZIP3|p60|p62|p62B	D16S2531E|EST25263|SNT2B2|SNT3|SNTL	Affinity Capture-MS	physical	Karras P (2019)	PUBMED:30581152	9606	9606	High Throughput	-	-	-	-	BIOGRID	Q13501	-	NP_003891|NP_001135771|NP_001135770	Q13425	A0A024R732	NP_006741	-	-	-	-	-	-	Homo sapiens	Homo sapiens
2690412	8878	10651	114397	115894	-	-	SQSTM1	MTX2	A170|OSIL|PDB3|ZIP3|p60|p62|p62B	-	Affinity Capture-MS	physical	Karras P (2019)	PUBMED:30581152	9606	9606	High Throughput	-	-	-	-	BIOGRID	Q13501	-	NP_003891|NP_001135771|NP_001135770	O75431	-	NP_001306027|NP_001006636|NP_006545|NP_001306026	-	-	-	-	-	-	Homo sapiens	Homo sapiens
2690413	8878	4430	114397	110567	-	-	SQSTM1	MYO1B	A170|OSIL|PDB3|ZIP3|p60|p62|p62B	myr1	Affinity Capture-MS	physical	Karras P (2019)	PUBMED:30581152	9606	9606	High Throughput	-	-	-	-	BIOGRID	Q13501	-	NP_003891|NP_001135771|NP_001135770	O43795	B0I1S9	NP_036355|NP_001123630|NP_001155291|NP_001317166|NP_001317167	-	-	-	-	-	-	Homo sapiens	Homo sapiens
2690414	8878	11137	114397	116310	-	-	SQSTM1	PWP1	A170|OSIL|PDB3|ZIP3|p60|p62|p62B	IEF-SSP-9502	Affinity Capture-MS	physical	Karras P (2019)	PUBMED:30581152	9606	9606	High Throughput	-	-	-	-	BIOGRID	Q13501	-	NP_003891|NP_001135771|NP_001135770	Q13610	A0A024RBH5	NP_008993	-	-	-	-	-	-	Homo sapiens	Homo sapiens
2690415	8878	6734	114397	112612	-	-	SQSTM1	SRPR	A170|OSIL|PDB3|ZIP3|p60|p62|p62B	DP|Sralpha	Affinity Capture-MS	physical	Karras P (2019)	PUBMED:30581152	9606	9606	High Throughput	-	-	-	-	BIOGRID	Q13501	-	NP_003891|NP_001135771|NP_001135770	P08240	-	NP_003130|NP_001171313	-	-	-	-	-	-	Homo sapiens	Homo sapiens
2690416	8878	55210	114397	120506	-	RP5-832C2.1	SQSTM1	ATAD3A	A170|OSIL|PDB3|ZIP3|p60|p62|p62B	-	Affinity Capture-MS	physical	Karras P (2019)	PUBMED:30581152	9606	9606	High Throughput	-	-	-	-	BIOGRID	Q13501	-	NP_003891|NP_001135771|NP_001135770	Q9NVI7	-	NP_060658|NP_001164007|NP_001164006	-	-	-	-	-	-	Homo sapiens	Homo sapiens
2690417	8878	10121	114397	115425	-	-	SQSTM1	ACTR1A	A170|OSIL|PDB3|ZIP3|p60|p62|p62B	ARP1|CTRN1	Affinity Capture-MS	physical	Karras P (2019)	PUBMED:30581152	9606	9606	High Throughput	-	-	-	-	BIOGRID	Q13501	-	NP_003891|NP_001135771|NP_001135770	P61163	-	NP_005727	-	-	-	-	-	-	Homo sapiens	Homo sapiens
2690418	8878	6576	114397	112464	-	-	SQSTM1	SLC25A1	A170|OSIL|PDB3|ZIP3|p60|p62|p62B	CTP|D2L2AD|SEA|SLC20A3	Affinity Capture-MS	physical	Karras P (2019)	PUBMED:30581152	9606	9606	High Throughput	-	-	-	-	BIOGRID	Q13501	-	NP_003891|NP_001135771|NP_001135770	P53007	D9HTE9|B4DP62	NP_001243463|NP_001274316|NP_005975	-	-	-	-	-	-	Homo sapiens	Homo sapiens
2690419	8878	7841	114397	113599	-	-	SQSTM1	MOGS	A170|OSIL|PDB3|ZIP3|p60|p62|p62B	CDG2B|CWH41|DER7|GCS1	Affinity Capture-MS	physical	Karras P (2019)	PUBMED:30581152	9606	9606	High Throughput	-	-	-	-	BIOGRID	Q13501	-	NP_003891|NP_001135771|NP_001135770	Q13724	Q58F09	NP_006293|NP_001139630	-	-	-	-	-	-	Homo sapiens	Homo sapiens
2690420	8878	2801	114397	109063	-	RP11-395P17.5	SQSTM1	GOLGA2	A170|OSIL|PDB3|ZIP3|p60|p62|p62B	GM130	Affinity Capture-MS	physical	Karras P (2019)	PUBMED:30581152	9606	9606	High Throughput	-	-	-	-	BIOGRID	Q13501	-	NP_003891|NP_001135771|NP_001135770	Q08379	-	NP_001353173|NP_004477|NP_001353175	-	-	-	-	-	-	Homo sapiens	Homo sapiens
2690421	8878	3996	114397	110183	-	-	SQSTM1	LLGL1	A170|OSIL|PDB3|ZIP3|p60|p62|p62B	DLG4|HUGL|HUGL-1|HUGL1|LLGL	Affinity Capture-MS	physical	Karras P (2019)	PUBMED:30581152	9606	9606	High Throughput	-	-	-	-	BIOGRID	Q13501	-	NP_003891|NP_001135771|NP_001135770	Q15334	-	NP_004131	-	-	-	-	-	-	Homo sapiens	Homo sapiens
2690422	8878	55181	114397	120480	-	-	SQSTM1	SMG8	A170|OSIL|PDB3|ZIP3|p60|p62|p62B	C17orf71	Affinity Capture-MS	physical	Karras P (2019)	PUBMED:30581152	9606	9606	High Throughput	-	-	-	-	BIOGRID	Q13501	-	NP_003891|NP_001135771|NP_001135770	Q8ND04	-	NP_060619	-	-	-	-	-	-	Homo sapiens	Homo sapiens
2690423	8878	1783	114397	108120	-	-	SQSTM1	DYNC1LI2	A170|OSIL|PDB3|ZIP3|p60|p62|p62B	DNCLI2|LIC2	Affinity Capture-MS	physical	Karras P (2019)	PUBMED:30581152	9606	9606	High Throughput	-	-	-	-	BIOGRID	Q13501	-	NP_003891|NP_001135771|NP_001135770	O43237	Q63HJ8|A0A024R6Z0	NP_006132|NP_001273086|NP_001310884	-	-	-	-	-	-	Homo sapiens	Homo sapiens
2690424	8878	7388	114397	113234	-	-	SQSTM1	UQCRH	A170|OSIL|PDB3|ZIP3|p60|p62|p62B	QCR6|UQCR8	Affinity Capture-MS	physical	Karras P (2019)	PUBMED:30581152	9606	9606	High Throughput	-	-	-	-	BIOGRID	Q13501	-	NP_003891|NP_001135771|NP_001135770	P07919	A0A087WTF2|Q567R0	NP_005995|NP_001284495|NP_001284494	-	-	-	-	-	-	Homo sapiens	Homo sapiens
2690425	8878	960	114397	107398	-	AL133330.1	SQSTM1	CD44	A170|OSIL|PDB3|ZIP3|p60|p62|p62B	CDW44|CSPG8|ECMR-III|HCELL|HUTCH-I|IN|LHR|MC56|MDU2|MDU3|MIC4|Pgp1	Affinity Capture-MS	physical	Karras P (2019)	PUBMED:30581152	9606	9606	High Throughput	-	-	-	-	BIOGRID	Q13501	-	NP_003891|NP_001135771|NP_001135770	P16070	-	NP_000601|NP_001189485|NP_001001389|NP_001189486|NP_001001390|NP_001189484|NP_001001392|NP_001001391	-	-	-	-	-	-	Homo sapiens	Homo sapiens
2690426	8878	6733	114397	112611	-	-	SQSTM1	SRPK2	A170|OSIL|PDB3|ZIP3|p60|p62|p62B	SFRSK2	Affinity Capture-MS	physical	Karras P (2019)	PUBMED:30581152	9606	9606	High Throughput	-	-	-	-	BIOGRID	Q13501	-	NP_003891|NP_001135771|NP_001135770	P78362	A0A024R704	NP_872633|NP_001265202|NP_872634	-	-	-	-	-	-	Homo sapiens	Homo sapiens
2690427	8878	830	114397	107280	-	-	SQSTM1	CAPZA2	A170|OSIL|PDB3|ZIP3|p60|p62|p62B	CAPPA2|CAPZ	Affinity Capture-MS	physical	Karras P (2019)	PUBMED:30581152	9606	9606	High Throughput	-	-	-	-	BIOGRID	Q13501	-	NP_003891|NP_001135771|NP_001135770	P47755	A4D0V4	NP_006127	-	-	-	-	-	-	Homo sapiens	Homo sapiens
2690428	8878	5442	114397	111438	-	-	SQSTM1	POLRMT	A170|OSIL|PDB3|ZIP3|p60|p62|p62B	APOLMT|MTRNAP|MTRPOL|h-mtRPOL	Affinity Capture-MS	physical	Karras P (2019)	PUBMED:30581152	9606	9606	High Throughput	-	-	-	-	BIOGRID	Q13501	-	NP_003891|NP_001135771|NP_001135770	O00411	Q4G0F4	NP_005026	-	-	-	-	-	-	Homo sapiens	Homo sapiens
2690429	8878	6602	114397	112486	-	-	SQSTM1	SMARCD1	A170|OSIL|PDB3|ZIP3|p60|p62|p62B	BAF60A|CRACD1|Rsc6p	Affinity Capture-MS	physical	Karras P (2019)	PUBMED:30581152	9606	9606	High Throughput	-	-	-	-	BIOGRID	Q13501	-	NP_003891|NP_001135771|NP_001135770	Q96GM5	-	NP_003067|NP_620710	-	-	-	-	-	-	Homo sapiens	Homo sapiens
2690430	8878	2782	114397	109044	-	RP1-283E3.7	SQSTM1	GNB1	A170|OSIL|PDB3|ZIP3|p60|p62|p62B	-	Affinity Capture-MS	physical	Karras P (2019)	PUBMED:30581152	9606	9606	High Throughput	-	-	-	-	BIOGRID	Q13501	-	NP_003891|NP_001135771|NP_001135770	P62873	A0A024R056|B3KVK2	NP_002065|NP_001269468|NP_001269467	-	-	-	-	-	-	Homo sapiens	Homo sapiens
2690431	8878	51144	114397	119328	-	-	SQSTM1	HSD17B12	A170|OSIL|PDB3|ZIP3|p60|p62|p62B	KAR|SDR12C1	Affinity Capture-MS	physical	Karras P (2019)	PUBMED:30581152	9606	9606	High Throughput	-	-	-	-	BIOGRID	Q13501	-	NP_003891|NP_001135771|NP_001135770	Q53GQ0	-	NP_057226	-	-	-	-	-	-	Homo sapiens	Homo sapiens
2690432	8878	51143	114397	119327	-	-	SQSTM1	DYNC1LI1	A170|OSIL|PDB3|ZIP3|p60|p62|p62B	DNCLI1|LIC1	Affinity Capture-MS	physical	Karras P (2019)	PUBMED:30581152	9606	9606	High Throughput	-	-	-	-	BIOGRID	Q13501	-	NP_003891|NP_001135771|NP_001135770	Q9Y6G9	-	NP_057225|NP_001316064	-	-	-	-	-	-	Homo sapiens	Homo sapiens
2690433	8878	9131	114397	114579	-	RP3-438D16.2	SQSTM1	AIFM1	A170|OSIL|PDB3|ZIP3|p60|p62|p62B	AIF|CMT2D|CMTX4|COWCK|COXPD6|NADMR|NAMSD|PDCD8	Affinity Capture-MS	physical	Karras P (2019)	PUBMED:30581152	9606	9606	High Throughput	-	-	-	-	BIOGRID	Q13501	-	NP_003891|NP_001135771|NP_001135770	O95831	-	NP_665811|NP_001124318|NP_001124319|NP_665812|NP_004199	-	-	-	-	-	-	Homo sapiens	Homo sapiens
2690434	8878	55157	114397	120459	-	RP3-383J4.2	SQSTM1	DARS2	A170|OSIL|PDB3|ZIP3|p60|p62|p62B	ASPRS|LBSL|MT-ASPRS	Affinity Capture-MS	physical	Karras P (2019)	PUBMED:30581152	9606	9606	High Throughput	-	-	-	-	BIOGRID	Q13501	-	NP_003891|NP_001135771|NP_001135770	Q6PI48	Q9H9J7|A0A024R8Z9	NP_060592	-	-	-	-	-	-	Homo sapiens	Homo sapiens
2690435	8878	2771	114397	109033	-	-	SQSTM1	GNAI2	A170|OSIL|PDB3|ZIP3|p60|p62|p62B	GIP|GNAI2B|H_LUCA15.1|H_LUCA16.1	Affinity Capture-MS	physical	Karras P (2019)	PUBMED:30581152	9606	9606	High Throughput	-	-	-	-	BIOGRID	Q13501	-	NP_003891|NP_001135771|NP_001135770	P04899	B3KX51|B3KP24	NP_001159897|NP_002061|NP_001269548|NP_001269549|NP_001269546|NP_001269547	-	-	-	-	-	-	Homo sapiens	Homo sapiens
2690436	8878	84790	114397	124259	-	-	SQSTM1	TUBA1C	A170|OSIL|PDB3|ZIP3|p60|p62|p62B	TUBA6|bcm948	Affinity Capture-MS	physical	Karras P (2019)	PUBMED:30581152	9606	9606	High Throughput	-	-	-	-	BIOGRID	Q13501	-	NP_003891|NP_001135771|NP_001135770	Q9BQE3	F5H5D3	NP_001290045|NP_001290044|NP_001290046|NP_116093|NP_001290043	-	-	-	-	-	-	Homo sapiens	Homo sapiens
2690437	8878	10376	114397	115651	-	-	SQSTM1	TUBA1B	A170|OSIL|PDB3|ZIP3|p60|p62|p62B	K-ALPHA-1	Affinity Capture-MS	physical	Karras P (2019)	PUBMED:30581152	9606	9606	High Throughput	-	-	-	-	BIOGRID	Q13501	-	NP_003891|NP_001135771|NP_001135770	P68363	-	NP_006073	-	-	-	-	-	-	Homo sapiens	Homo sapiens
2690438	8878	28957	114397	118784	-	HSPC007	SQSTM1	MRPS28	A170|OSIL|PDB3|ZIP3|p60|p62|p62B	MRP-S28|MRP-S35|MRPS35	Affinity Capture-MS	physical	Karras P (2019)	PUBMED:30581152	9606	9606	High Throughput	-	-	-	-	BIOGRID	Q13501	-	NP_003891|NP_001135771|NP_001135770	Q9Y2Q9	-	NP_054737	-	-	-	-	-	-	Homo sapiens	Homo sapiens
2690439	8878	22994	114397	116641	-	-	SQSTM1	CEP131	A170|OSIL|PDB3|ZIP3|p60|p62|p62B	AZ1|AZI1|ZA1	Affinity Capture-MS	physical	Karras P (2019)	PUBMED:30581152	9606	9606	High Throughput	-	-	-	-	BIOGRID	Q13501	-	NP_003891|NP_001135771|NP_001135770	Q9UPN4	-	NP_001009811|NP_001306158|NP_001306157|NP_055799	-	-	-	-	-	-	Homo sapiens	Homo sapiens
2690440	8878	80335	114397	123245	-	UNQ9342/PRO34047	SQSTM1	WDR82	A170|OSIL|PDB3|ZIP3|p60|p62|p62B	MST107|MSTP107|PRO2730|PRO34047|SWD2|TMEM113|WDR82A	Affinity Capture-MS	physical	Karras P (2019)	PUBMED:30581152	9606	9606	High Throughput	-	-	-	-	BIOGRID	Q13501	-	NP_003891|NP_001135771|NP_001135770	Q6UXN9	A0A024R333	NP_079498	-	-	-	-	-	-	Homo sapiens	Homo sapiens
2690441	8878	5048	114397	111085	-	-	SQSTM1	PAFAH1B1	A170|OSIL|PDB3|ZIP3|p60|p62|p62B	LIS1|LIS2|MDCR|MDS|PAFAH	Affinity Capture-MS	physical	Karras P (2019)	PUBMED:30581152	9606	9606	High Throughput	-	-	-	-	BIOGRID	Q13501	-	NP_003891|NP_001135771|NP_001135770	P43034	-	NP_000421	-	-	-	-	-	-	Homo sapiens	Homo sapiens
2690442	8878	203068	114397	128444	-	DAAP-285E11.4	SQSTM1	TUBB	A170|OSIL|PDB3|ZIP3|p60|p62|p62B	CDCBM6|M40|OK/SW-cl.56|TUBB1|TUBB5	Affinity Capture-MS	physical	Karras P (2019)	PUBMED:30581152	9606	9606	High Throughput	-	-	-	-	BIOGRID	Q13501	-	NP_003891|NP_001135771|NP_001135770	P07437	Q5ST81|B4DY90|B4DQN9|B4DMJ5|Q5SU16	NP_001280145|NP_001280144|NP_821133|NP_001280141|NP_001280143|NP_001280142	-	-	-	-	-	-	Homo sapiens	Homo sapiens
2690443	8878	65993	114397	122442	-	-	SQSTM1	MRPS34	A170|OSIL|PDB3|ZIP3|p60|p62|p62B	MRP-S12|MRP-S34|MRPS12	Affinity Capture-MS	physical	Karras P (2019)	PUBMED:30581152	9606	9606	High Throughput	-	-	-	-	BIOGRID	Q13501	-	NP_003891|NP_001135771|NP_001135770	P82930	C9JJ19	NP_076425|NP_001287829	-	-	-	-	-	-	Homo sapiens	Homo sapiens
2690444	8878	498	114397	106987	-	-	SQSTM1	ATP5A1	A170|OSIL|PDB3|ZIP3|p60|p62|p62B	ATP5A|ATP5AL2|ATPM|COXPD22|HEL-S-123m|MC5DN4|MOM2|OMR|ORM|hATP1	Affinity Capture-MS	physical	Karras P (2019)	PUBMED:30581152	9606	9606	High Throughput	-	-	-	-	BIOGRID	Q13501	-	NP_003891|NP_001135771|NP_001135770	P25705	V9HW26	NP_001001935|NP_004037|NP_001244263|NP_001244264|NP_001001937	-	-	-	-	-	-	Homo sapiens	Homo sapiens
2690445	8878	2631	114397	108901	-	-	SQSTM1	GBAS	A170|OSIL|PDB3|ZIP3|p60|p62|p62B	NIPSNAP2	Affinity Capture-MS	physical	Karras P (2019)	PUBMED:30581152	9606	9606	High Throughput	-	-	-	-	BIOGRID	Q13501	-	NP_003891|NP_001135771|NP_001135770	O75323	-	NP_001189398|NP_001474	-	-	-	-	-	-	Homo sapiens	Homo sapiens
2690446	8878	79707	114397	122825	-	-	SQSTM1	NOL9	A170|OSIL|PDB3|ZIP3|p60|p62|p62B	Grc3|NET6	Affinity Capture-MS	physical	Karras P (2019)	PUBMED:30581152	9606	9606	High Throughput	-	-	-	-	BIOGRID	Q13501	-	NP_003891|NP_001135771|NP_001135770	Q5SY16	-	NP_078930	-	-	-	-	-	-	Homo sapiens	Homo sapiens
2690447	8878	23211	114397	116818	-	-	SQSTM1	ZC3H4	A170|OSIL|PDB3|ZIP3|p60|p62|p62B	C19orf7	Affinity Capture-MS	physical	Karras P (2019)	PUBMED:30581152	9606	9606	High Throughput	-	-	-	-	BIOGRID	Q13501	-	NP_003891|NP_001135771|NP_001135770	Q9UPT8	-	NP_055983	-	-	-	-	-	-	Homo sapiens	Homo sapiens
2690448	8878	506	114397	106994	-	-	SQSTM1	ATP5B	A170|OSIL|PDB3|ZIP3|p60|p62|p62B	ATPMB|ATPSB|HEL-S-271	Affinity Capture-MS	physical	Karras P (2019)	PUBMED:30581152	9606	9606	High Throughput	-	-	-	-	BIOGRID	Q13501	-	NP_003891|NP_001135771|NP_001135770	P06576	V9HW31	NP_001677	-	-	-	-	-	-	Homo sapiens	Homo sapiens
2690449	8878	64949	114397	122356	-	-	SQSTM1	MRPS26	A170|OSIL|PDB3|ZIP3|p60|p62|p62B	C20orf193|GI008|MRP-S13|MRP-S26|MRPS13|NY-BR-87|RPMS13|dJ534B8.3	Affinity Capture-MS	physical	Karras P (2019)	PUBMED:30581152	9606	9606	High Throughput	-	-	-	-	BIOGRID	Q13501	-	NP_003891|NP_001135771|NP_001135770	Q9BYN8	-	NP_110438	-	-	-	-	-	-	Homo sapiens	Homo sapiens
2690450	8878	28973	114397	118797	-	DADB-129D20.6	SQSTM1	MRPS18B	A170|OSIL|PDB3|ZIP3|p60|p62|p62B	C6orf14|HSPC183|HumanS18a|MRP-S18-2|MRPS18-2|PTD017|S18amt	Affinity Capture-MS	physical	Karras P (2019)	PUBMED:30581152	9606	9606	High Throughput	-	-	-	-	BIOGRID	Q13501	-	NP_003891|NP_001135771|NP_001135770	Q9Y676	B0S7P4	NP_054765	-	-	-	-	-	-	Homo sapiens	Homo sapiens
2690451	8878	26284	114397	117666	-	-	SQSTM1	ERAL1	A170|OSIL|PDB3|ZIP3|p60|p62|p62B	ERA|ERAL1A|H-ERA|HERA-A|HERA-B	Affinity Capture-MS	physical	Karras P (2019)	PUBMED:30581152	9606	9606	High Throughput	-	-	-	-	BIOGRID	Q13501	-	NP_003891|NP_001135771|NP_001135770	O75616	-	NP_001304915|NP_005693|NP_001304914	-	-	-	-	-	-	Homo sapiens	Homo sapiens
2690452	8878	11284	114397	116440	-	-	SQSTM1	PNKP	A170|OSIL|PDB3|ZIP3|p60|p62|p62B	EIEE10|MCSZ|PNK	Affinity Capture-MS	physical	Karras P (2019)	PUBMED:30581152	9606	9606	High Throughput	-	-	-	-	BIOGRID	Q13501	-	NP_003891|NP_001135771|NP_001135770	Q96T60	-	NP_009185	-	-	-	-	-	-	Homo sapiens	Homo sapiens
2690453	8878	57534	114397	121593	-	-	SQSTM1	MIB1	A170|OSIL|PDB3|ZIP3|p60|p62|p62B	DIP-1|DIP1|LVNC7|MIB|ZZANK2|ZZZ6	Affinity Capture-MS	physical	Karras P (2019)	PUBMED:30581152	9606	9606	High Throughput	-	-	-	-	BIOGRID	Q13501	-	NP_003891|NP_001135771|NP_001135770	Q86YT6	-	NP_065825	-	-	-	-	-	-	Homo sapiens	Homo sapiens
2690454	8878	6727	114397	112605	-	-	SQSTM1	SRP14	A170|OSIL|PDB3|ZIP3|p60|p62|p62B	ALURBP	Affinity Capture-MS	physical	Karras P (2019)	PUBMED:30581152	9606	9606	High Throughput	-	-	-	-	BIOGRID	Q13501	-	NP_003891|NP_001135771|NP_001135770	P37108	-	NP_001296363|NP_003125	-	-	-	-	-	-	Homo sapiens	Homo sapiens
2690455	8878	5250	114397	111269	-	OK/SW-cl.48	SQSTM1	SLC25A3	A170|OSIL|PDB3|ZIP3|p60|p62|p62B	PHC|PTP	Affinity Capture-MS	physical	Karras P (2019)	PUBMED:30581152	9606	9606	High Throughput	-	-	-	-	BIOGRID	Q13501	-	NP_003891|NP_001135771|NP_001135770	Q00325	A0A024RBE8|A0A024RBH9|Q6MZF9	NP_002626|NP_998776|NP_005879	-	-	-	-	-	-	Homo sapiens	Homo sapiens
2690456	8878	56945	114397	121269	-	GK002	SQSTM1	MRPS22	A170|OSIL|PDB3|ZIP3|p60|p62|p62B	C3orf5|COXPD5|GIBT|MRP-S22|RPMS22	Affinity Capture-MS	physical	Karras P (2019)	PUBMED:30581152	9606	9606	High Throughput	-	-	-	-	BIOGRID	Q13501	-	NP_003891|NP_001135771|NP_001135770	P82650	G5E9V5	NP_064576	-	-	-	-	-	-	Homo sapiens	Homo sapiens
2690457	8878	11190	114397	116360	-	RP3-477O4.2	SQSTM1	CEP250	A170|OSIL|PDB3|ZIP3|p60|p62|p62B	C-NAP1|CEP2|CNAP1	Affinity Capture-MS	physical	Karras P (2019)	PUBMED:30581152	9606	9606	High Throughput	-	-	-	-	BIOGRID	Q13501	-	NP_003891|NP_001135771|NP_001135770	Q9BV73	-	NP_001305148|NP_009117	-	-	-	-	-	-	Homo sapiens	Homo sapiens
2690458	8878	729440	114397	609841	-	-	SQSTM1	CCDC61	A170|OSIL|PDB3|ZIP3|p60|p62|p62B	-	Affinity Capture-MS	physical	Karras P (2019)	PUBMED:30581152	9606	9606	High Throughput	-	-	-	-	BIOGRID	Q13501	-	NP_003891|NP_001135771|NP_001135770	Q9Y6R9	-	NP_001254652	-	-	-	-	-	-	Homo sapiens	Homo sapiens
2690459	8878	10970	114397	116167	-	-	SQSTM1	CKAP4	A170|OSIL|PDB3|ZIP3|p60|p62|p62B	CLIMP-63|ERGIC-63|p63	Affinity Capture-MS	physical	Karras P (2019)	PUBMED:30581152	9606	9606	High Throughput	-	-	-	-	BIOGRID	Q13501	-	NP_003891|NP_001135771|NP_001135770	Q07065	A0A024RBH2	NP_006816	-	-	-	-	-	-	Homo sapiens	Homo sapiens
2690460	8878	6217	114397	112131	-	-	SQSTM1	RPS16	A170|OSIL|PDB3|ZIP3|p60|p62|p62B	S16	Affinity Capture-MS	physical	Karras P (2019)	PUBMED:30581152	9606	9606	High Throughput	-	-	-	-	BIOGRID	Q13501	-	NP_003891|NP_001135771|NP_001135770	P62249	Q6IPX4	NP_001350789|NP_001011|NP_001308040	-	-	-	-	-	-	Homo sapiens	Homo sapiens
2690461	8878	636	114397	107105	-	RP11-817I4.1	SQSTM1	BICD1	A170|OSIL|PDB3|ZIP3|p60|p62|p62B	BICD	Affinity Capture-MS	physical	Karras P (2019)	PUBMED:30581152	9606	9606	High Throughput	-	-	-	-	BIOGRID	Q13501	-	NP_003891|NP_001135771|NP_001135770	Q96G01	A8MVZ6	NP_001003398|NP_001705	-	-	-	-	-	-	Homo sapiens	Homo sapiens
2690462	8878	6209	114397	112123	-	-	SQSTM1	RPS15	A170|OSIL|PDB3|ZIP3|p60|p62|p62B	RIG|S15	Affinity Capture-MS	physical	Karras P (2019)	PUBMED:30581152	9606	9606	High Throughput	-	-	-	-	BIOGRID	Q13501	-	NP_003891|NP_001135771|NP_001135770	P62841	-	NP_001295155|NP_001009	-	-	-	-	-	-	Homo sapiens	Homo sapiens
2690463	8878	10476	114397	115739	-	My032	SQSTM1	ATP5H	A170|OSIL|PDB3|ZIP3|p60|p62|p62B	ATPQ	Affinity Capture-MS	physical	Karras P (2019)	PUBMED:30581152	9606	9606	High Throughput	-	-	-	-	BIOGRID	Q13501	-	NP_003891|NP_001135771|NP_001135770	O75947	A0PJH2	NP_001003785|NP_006347	-	-	-	-	-	-	Homo sapiens	Homo sapiens
2690464	8878	163	114397	106672	-	-	SQSTM1	AP2B1	A170|OSIL|PDB3|ZIP3|p60|p62|p62B	ADTB2|AP105B|AP2-BETA|CLAPB1	Affinity Capture-MS	physical	Karras P (2019)	PUBMED:30581152	9606	9606	High Throughput	-	-	-	-	BIOGRID	Q13501	-	NP_003891|NP_001135771|NP_001135770	P63010	Q96EL6	NP_001273|NP_001025177	-	-	-	-	-	-	Homo sapiens	Homo sapiens
2690465	8878	4784	114397	110856	-	-	SQSTM1	NFIX	A170|OSIL|PDB3|ZIP3|p60|p62|p62B	MRSHSS|NF1A|SOTOS2	Affinity Capture-MS	physical	Karras P (2019)	PUBMED:30581152	9606	9606	High Throughput	-	-	-	-	BIOGRID	Q13501	-	NP_003891|NP_001135771|NP_001135770	Q14938	D2DXM9|B4DHW2	NP_001257973|NP_001257972|NP_002492	-	-	-	-	-	-	Homo sapiens	Homo sapiens
2690466	8878	55755	114397	120873	-	RP11-412P1.1	SQSTM1	CDK5RAP2	A170|OSIL|PDB3|ZIP3|p60|p62|p62B	C48|Cep215|MCPH3	Affinity Capture-MS	physical	Karras P (2019)	PUBMED:30581152	9606	9606	High Throughput	-	-	-	-	BIOGRID	Q13501	-	NP_003891|NP_001135771|NP_001135770	Q96SN8	Q7Z3M0|B3KVI2|B9EG74	NP_060719|NP_001258968|NP_001011649	-	-	-	-	-	-	Homo sapiens	Homo sapiens
2690467	8878	6238	114397	112152	-	RP11-462D18.3	SQSTM1	RRBP1	A170|OSIL|PDB3|ZIP3|p60|p62|p62B	ES/130|ES130|RRp|hES	Affinity Capture-MS	physical	Karras P (2019)	PUBMED:30581152	9606	9606	High Throughput	-	-	-	-	BIOGRID	Q13501	-	NP_003891|NP_001135771|NP_001135770	Q9P2E9	-	NP_001352542|NP_004578|NP_001036041	-	-	-	-	-	-	Homo sapiens	Homo sapiens
2690468	8878	291	114397	106788	-	-	SQSTM1	SLC25A4	A170|OSIL|PDB3|ZIP3|p60|p62|p62B	1|AAC1|ANT|ANT 1|ANT1|MTDPS12|PEO2|PEO3|T1	Affinity Capture-MS	physical	Karras P (2019)	PUBMED:30581152	9606	9606	High Throughput	-	-	-	-	BIOGRID	Q13501	-	NP_003891|NP_001135771|NP_001135770	P12235	-	NP_001142	-	-	-	-	-	-	Homo sapiens	Homo sapiens
2690469	8878	6193	114397	112107	-	-	SQSTM1	RPS5	A170|OSIL|PDB3|ZIP3|p60|p62|p62B	S5	Affinity Capture-MS	physical	Karras P (2019)	PUBMED:30581152	9606	9606	High Throughput	-	-	-	-	BIOGRID	Q13501	-	NP_003891|NP_001135771|NP_001135770	P46782	A0A024R4Q8	NP_001000	-	-	-	-	-	-	Homo sapiens	Homo sapiens
2690470	8878	22974	114397	116624	-	RP11-243J16.10-002	SQSTM1	TPX2	A170|OSIL|PDB3|ZIP3|p60|p62|p62B	C20orf1|C20orf2|DIL-2|DIL2|FLS353|GD:C20orf1|HCA519|HCTP4|REPP86|p100	Affinity Capture-MS	physical	Karras P (2019)	PUBMED:30581152	9606	9606	High Throughput	-	-	-	-	BIOGRID	Q13501	-	NP_003891|NP_001135771|NP_001135770	Q9ULW0	Q643R0	NP_036244	-	-	-	-	-	-	Homo sapiens	Homo sapiens
2690471	8878	161	114397	106670	-	-	SQSTM1	AP2A2	A170|OSIL|PDB3|ZIP3|p60|p62|p62B	ADTAB|CLAPA2|HIP-9|HIP9|HYPJ	Affinity Capture-MS	physical	Karras P (2019)	PUBMED:30581152	9606	9606	High Throughput	-	-	-	-	BIOGRID	Q13501	-	NP_003891|NP_001135771|NP_001135770	O94973	-	NP_036437|NP_001229766	-	-	-	-	-	-	Homo sapiens	Homo sapiens
2690472	8878	3550	114397	109766	-	-	SQSTM1	IK	A170|OSIL|PDB3|ZIP3|p60|p62|p62B	CSA2|RED	Affinity Capture-MS	physical	Karras P (2019)	PUBMED:30581152	9606	9606	High Throughput	-	-	-	-	BIOGRID	Q13501	-	NP_003891|NP_001135771|NP_001135770	Q13123	Q9UK43|Q95HA6	NP_006074	-	-	-	-	-	-	Homo sapiens	Homo sapiens
2690473	8878	5518	114397	111510	-	-	SQSTM1	PPP2R1A	A170|OSIL|PDB3|ZIP3|p60|p62|p62B	PP2A-Aalpha|PP2AAALPHA|PR65A	Affinity Capture-MS	physical	Karras P (2019)	PUBMED:30581152	9606	9606	High Throughput	-	-	-	-	BIOGRID	Q13501	-	NP_003891|NP_001135771|NP_001135770	P30153	A8K7B7	NP_001350585|NP_055040	-	-	-	-	-	-	Homo sapiens	Homo sapiens
2690474	8878	2804	114397	109066	-	-	SQSTM1	GOLGB1	A170|OSIL|PDB3|ZIP3|p60|p62|p62B	GCP|GCP372|GOLIM1	Affinity Capture-MS	physical	Karras P (2019)	PUBMED:30581152	9606	9606	High Throughput	-	-	-	-	BIOGRID	Q13501	-	NP_003891|NP_001135771|NP_001135770	Q14789	F1T0J2	NP_004478|NP_001243416|NP_001243417|NP_001243415|NP_001353212|NP_001353213|NP_001353211	-	-	-	-	-	-	Homo sapiens	Homo sapiens
2690475	8878	23164	114397	116776	-	-	SQSTM1	MPRIP	A170|OSIL|PDB3|ZIP3|p60|p62|p62B	M-RIP|MRIP|RHOIP3|RIP3|p116Rip	Affinity Capture-MS	physical	Karras P (2019)	PUBMED:30581152	9606	9606	High Throughput	-	-	-	-	BIOGRID	Q13501	-	NP_003891|NP_001135771|NP_001135770	Q6WCQ1	Q8N236	NP_958431|NP_001351645|NP_055949	-	-	-	-	-	-	Homo sapiens	Homo sapiens
2690476	8878	79026	114397	122494	-	-	SQSTM1	AHNAK	A170|OSIL|PDB3|ZIP3|p60|p62|p62B	AHNAKRS	Affinity Capture-MS	physical	Karras P (2019)	PUBMED:30581152	9606	9606	High Throughput	-	-	-	-	BIOGRID	Q13501	-	NP_003891|NP_001135771|NP_001135770	Q09666	Q9BVU3|B4DTV0	NP_001333374|NP_001611|NP_001333375|NP_076965	-	-	-	-	-	-	Homo sapiens	Homo sapiens
2690477	8878	5116	114397	111146	-	-	SQSTM1	PCNT	A170|OSIL|PDB3|ZIP3|p60|p62|p62B	KEN|MOPD2|PCN|PCNT2|PCNTB|PCTN2|SCKL4	Affinity Capture-MS	physical	Karras P (2019)	PUBMED:30581152	9606	9606	High Throughput	-	-	-	-	BIOGRID	Q13501	-	NP_003891|NP_001135771|NP_001135770	O95613	-	NP_001302458|NP_006022	-	-	-	-	-	-	Homo sapiens	Homo sapiens
2690478	8878	6229	114397	112143	-	RP11-6P10.1	SQSTM1	RPS24	A170|OSIL|PDB3|ZIP3|p60|p62|p62B	DBA3|S24	Affinity Capture-MS	physical	Karras P (2019)	PUBMED:30581152	9606	9606	High Throughput	-	-	-	-	BIOGRID	Q13501	-	NP_003891|NP_001135771|NP_001135770	P62847	-	NP_001135755|NP_148982|NP_001135754|NP_001135757|NP_001135756|NP_001017	-	-	-	-	-	-	Homo sapiens	Homo sapiens
2690479	8878	1069	114397	107496	-	-	SQSTM1	CETN2	A170|OSIL|PDB3|ZIP3|p60|p62|p62B	CALT|CEN2	Affinity Capture-MS	physical	Karras P (2019)	PUBMED:30581152	9606	9606	High Throughput	-	-	-	-	BIOGRID	Q13501	-	NP_003891|NP_001135771|NP_001135770	P41208	-	NP_004335	-	-	-	-	-	-	Homo sapiens	Homo sapiens
2690480	8878	11100	114397	116281	-	-	SQSTM1	HNRNPUL1	A170|OSIL|PDB3|ZIP3|p60|p62|p62B	E1B-AP5|E1BAP5|HNRPUL1	Affinity Capture-MS	physical	Karras P (2019)	PUBMED:30581152	9606	9606	High Throughput	-	-	-	-	BIOGRID	Q13501	-	NP_003891|NP_001135771|NP_001135770	Q9BUJ2	B7Z4B8|A0A024R0J9	NP_001308137|NP_008971|NP_001287945|NP_001308140|NP_653333	-	-	-	-	-	-	Homo sapiens	Homo sapiens
2690481	8878	7916	114397	113646	-	DADB-70P7.5	SQSTM1	PRRC2A	A170|OSIL|PDB3|ZIP3|p60|p62|p62B	BAT2|D6S51|D6S51E|G2	Affinity Capture-MS	physical	Karras P (2019)	PUBMED:30581152	9606	9606	High Throughput	-	-	-	-	BIOGRID	Q13501	-	NP_003891|NP_001135771|NP_001135770	P48634	-	NP_542417|NP_004629	-	-	-	-	-	-	Homo sapiens	Homo sapiens
2690482	8878	7818	114397	113587	-	-	SQSTM1	DAP3	A170|OSIL|PDB3|ZIP3|p60|p62|p62B	DAP-3|MRP-S29|MRPS29|bMRP-10	Affinity Capture-MS	physical	Karras P (2019)	PUBMED:30581152	9606	9606	High Throughput	-	-	-	-	BIOGRID	Q13501	-	NP_003891|NP_001135771|NP_001135770	P51398	-	NP_001186780|NP_004623|NP_001186779|NP_001186778|NP_387506	-	-	-	-	-	-	Homo sapiens	Homo sapiens
2690483	8878	10464	114397	115727	-	RP11-505F3.1	SQSTM1	PIBF1	A170|OSIL|PDB3|ZIP3|p60|p62|p62B	C13orf24|CEP90|PIBF	Affinity Capture-MS	physical	Karras P (2019)	PUBMED:30581152	9606	9606	High Throughput	-	-	-	-	BIOGRID	Q13501	-	NP_003891|NP_001135771|NP_001135770	Q8WXW3	-	NP_001336584|NP_006337	-	-	-	-	-	-	Homo sapiens	Homo sapiens
2690484	8878	7082	114397	112937	-	-	SQSTM1	TJP1	A170|OSIL|PDB3|ZIP3|p60|p62|p62B	ZO-1	Affinity Capture-MS	physical	Karras P (2019)	PUBMED:30581152	9606	9606	High Throughput	-	-	-	-	BIOGRID	Q13501	-	NP_003891|NP_001135771|NP_001135770	Q07157	G5E9E7|A9CQZ8|G3V1L9|Q6MZU1|B4DZK4	NP_001287955|NP_001287954|NP_001341941|NP_001341943|NP_001341942|NP_001341944|NP_001317168|NP_783297|NP_003248	-	-	-	-	-	-	Homo sapiens	Homo sapiens
2690485	8878	5984	114397	111916	-	-	SQSTM1	RFC4	A170|OSIL|PDB3|ZIP3|p60|p62|p62B	A1|RFC37	Affinity Capture-MS	physical	Karras P (2019)	PUBMED:30581152	9606	9606	High Throughput	-	-	-	-	BIOGRID	Q13501	-	NP_003891|NP_001135771|NP_001135770	P35249	-	NP_002907|NP_853551	-	-	-	-	-	-	Homo sapiens	Homo sapiens
2690486	8878	55035	114397	120364	-	RP11-62C3.9	SQSTM1	NOL8	A170|OSIL|PDB3|ZIP3|p60|p62|p62B	C9orf34|NOP132|bA62C3.3|bA62C3.4	Affinity Capture-MS	physical	Karras P (2019)	PUBMED:30581152	9606	9606	High Throughput	-	-	-	-	BIOGRID	Q13501	-	NP_003891|NP_001135771|NP_001135770	Q76FK4	A6H8Z4	NP_060418|NP_001243323|NP_001317651	-	-	-	-	-	-	Homo sapiens	Homo sapiens
2690487	8878	80184	114397	123163	-	-	SQSTM1	CEP290	A170|OSIL|PDB3|ZIP3|p60|p62|p62B	3H11Ag|BBS14|CT87|JBTS5|LCA10|MKS4|NPHP6|POC3|SLSN6|rd16	Affinity Capture-MS	physical	Karras P (2019)	PUBMED:30581152	9606	9606	High Throughput	-	-	-	-	BIOGRID	Q13501	-	NP_003891|NP_001135771|NP_001135770	O15078	Q05BJ6	NP_079390	-	-	-	-	-	-	Homo sapiens	Homo sapiens
2690488	8878	9223	114397	114655	-	RP11-88H12.2	SQSTM1	MAGI1	A170|OSIL|PDB3|ZIP3|p60|p62|p62B	AIP-3|AIP3|BAIAP1|BAP-1|BAP1|MAGI-1|Magi1d|TNRC19|WWP3	Affinity Capture-MS	physical	Karras P (2019)	PUBMED:30581152	9606	9606	High Throughput	-	-	-	-	BIOGRID	Q13501	-	NP_003891|NP_001135771|NP_001135770	Q96QZ7	-	NP_056335|NP_001028229|NP_004733	-	-	-	-	-	-	Homo sapiens	Homo sapiens
2690489	8878	171017	114397	128100	-	-	SQSTM1	ZNF384	A170|OSIL|PDB3|ZIP3|p60|p62|p62B	CAGH1|CAGH1A|CIZ|ERDA2|NMP4|NP|TNRC1	Affinity Capture-MS	physical	Karras P (2019)	PUBMED:30581152	9606	9606	High Throughput	-	-	-	-	BIOGRID	Q13501	-	NP_003891|NP_001135771|NP_001135770	Q8TF68	-	NP_001129206|NP_597733|NP_001035009	-	-	-	-	-	-	Homo sapiens	Homo sapiens
2690490	8878	9922	114397	115250	-	-	SQSTM1	IQSEC1	A170|OSIL|PDB3|ZIP3|p60|p62|p62B	ARF-GEP100|ARFGEP100|BRAG2|GEP100	Affinity Capture-MS	physical	Karras P (2019)	PUBMED:30581152	9606	9606	High Throughput	-	-	-	-	BIOGRID	Q13501	-	NP_003891|NP_001135771|NP_001135770	Q6DN90	B4DGC5|A0A087WWK8	NP_055684|NP_001363867|NP_001317548|NP_001127854	-	-	-	-	-	-	Homo sapiens	Homo sapiens
2690491	8878	57551	114397	121607	-	-	SQSTM1	TAOK1	A170|OSIL|PDB3|ZIP3|p60|p62|p62B	KFC-B|MAP3K16|MARKK|PSK-2|PSK2|TAO1|hKFC-B|hTAOK1	Affinity Capture-MS	physical	Karras P (2019)	PUBMED:30581152	9606	9606	High Throughput	-	-	-	-	BIOGRID	Q13501	-	NP_003891|NP_001135771|NP_001135770	Q7L7X3	A0A024QZ70	NP_079418|NP_065842	-	-	-	-	-	-	Homo sapiens	Homo sapiens
2690492	8878	192111	114397	128154	-	-	SQSTM1	PGAM5	A170|OSIL|PDB3|ZIP3|p60|p62|p62B	BXLBV68	Affinity Capture-MS	physical	Karras P (2019)	PUBMED:30581152	9606	9606	High Throughput	-	-	-	-	BIOGRID	Q13501	-	NP_003891|NP_001135771|NP_001135770	Q96HS1	-	NP_612642|NP_001164014|NP_001164015	-	-	-	-	-	-	Homo sapiens	Homo sapiens
2690493	8878	23049	114397	116687	-	-	SQSTM1	SMG1	A170|OSIL|PDB3|ZIP3|p60|p62|p62B	61E3.4|ATX|LIP	Affinity Capture-MS	physical	Karras P (2019)	PUBMED:30581152	9606	9606	High Throughput	-	-	-	-	BIOGRID	Q13501	-	NP_003891|NP_001135771|NP_001135770	Q96Q15	-	NP_055907	-	-	-	-	-	-	Homo sapiens	Homo sapiens
2690494	8878	26130	114397	117568	-	RP11-184B22.1	SQSTM1	GAPVD1	A170|OSIL|PDB3|ZIP3|p60|p62|p62B	GAPEX5|GAPex-5|RAP6	Affinity Capture-MS	physical	Karras P (2019)	PUBMED:30581152	9606	9606	High Throughput	-	-	-	-	BIOGRID	Q13501	-	NP_003891|NP_001135771|NP_001135770	Q14C86	A0A024R875|B4DGD8|A0A024R862|A0A024R8A2	NP_001341228|NP_001341229|NP_001341223|NP_001269609|NP_001269608|NP_001341224|NP_001341222|NP_001341230|NP_001269610|NP_001341225|NP_001341226|NP_001341227|NP_056450|NP_001317706|NP_001317707	-	-	-	-	-	-	Homo sapiens	Homo sapiens
2690495	8878	64965	114397	122360	-	-	SQSTM1	MRPS9	A170|OSIL|PDB3|ZIP3|p60|p62|p62B	MRP-S9|RPMS9|S9mt	Affinity Capture-MS	physical	Karras P (2019)	PUBMED:30581152	9606	9606	High Throughput	-	-	-	-	BIOGRID	Q13501	-	NP_003891|NP_001135771|NP_001135770	P82933	-	NP_872578	-	-	-	-	-	-	Homo sapiens	Homo sapiens
2690496	8878	83858	114397	123774	-	RP4-628J24.3	SQSTM1	ATAD3B	A170|OSIL|PDB3|ZIP3|p60|p62|p62B	AAA-TOB3|TOB3	Affinity Capture-MS	physical	Karras P (2019)	PUBMED:30581152	9606	9606	High Throughput	-	-	-	-	BIOGRID	Q13501	-	NP_003891|NP_001135771|NP_001135770	Q5T9A4	-	NP_114127|NP_001304167	-	-	-	-	-	-	Homo sapiens	Homo sapiens
2690497	8878	1479	114397	107861	-	-	SQSTM1	CSTF3	A170|OSIL|PDB3|ZIP3|p60|p62|p62B	CSTF-77	Affinity Capture-MS	physical	Karras P (2019)	PUBMED:30581152	9606	9606	High Throughput	-	-	-	-	BIOGRID	Q13501	-	NP_003891|NP_001135771|NP_001135770	Q12996	-	NP_001028677|NP_001028678|NP_001317	-	-	-	-	-	-	Homo sapiens	Homo sapiens
2690498	8878	285527	114397	130134	-	-	SQSTM1	FRYL	A170|OSIL|PDB3|ZIP3|p60|p62|p62B	KIAA0826	Affinity Capture-MS	physical	Karras P (2019)	PUBMED:30581152	9606	9606	High Throughput	-	-	-	-	BIOGRID	Q13501	-	NP_003891|NP_001135771|NP_001135770	O94915	Q6ZR29|B3KXG5	NP_055845	-	-	-	-	-	-	Homo sapiens	Homo sapiens
2690499	8878	2058	114397	108372	-	PIG32	SQSTM1	EPRS	A170|OSIL|PDB3|ZIP3|p60|p62|p62B	EARS|GLUPRORS|PARS|QARS|QPRS	Affinity Capture-MS	physical	Karras P (2019)	PUBMED:30581152	9606	9606	High Throughput	-	-	-	-	BIOGRID	Q13501	-	NP_003891|NP_001135771|NP_001135770	P07814	-	NP_004437	-	-	-	-	-	-	Homo sapiens	Homo sapiens
2690500	8878	23370	114397	116950	-	-	SQSTM1	ARHGEF18	A170|OSIL|PDB3|ZIP3|p60|p62|p62B	P114-RhoGEF	Affinity Capture-MS	physical	Karras P (2019)	PUBMED:30581152	9606	9606	High Throughput	-	-	-	-	BIOGRID	Q13501	-	NP_003891|NP_001135771|NP_001135770	Q6ZSZ5	-	NP_056133|NP_001354752|NP_001354753|NP_001124427	-	-	-	-	-	-	Homo sapiens	Homo sapiens
2690501	8878	8773	114397	114303	-	-	SQSTM1	SNAP23	A170|OSIL|PDB3|ZIP3|p60|p62|p62B	HsT17016|SNAP-23|SNAP23A|SNAP23B	Affinity Capture-MS	physical	Karras P (2019)	PUBMED:30581152	9606	9606	High Throughput	-	-	-	-	BIOGRID	Q13501	-	NP_003891|NP_001135771|NP_001135770	O00161	A8K287|A0A024R9R8	NP_003816|NP_570710	-	-	-	-	-	-	Homo sapiens	Homo sapiens
2690502	8878	84950	114397	124382	-	RP5-965L7.1	SQSTM1	PRPF38A	A170|OSIL|PDB3|ZIP3|p60|p62|p62B	Prp38	Affinity Capture-MS	physical	Karras P (2019)	PUBMED:30581152	9606	9606	High Throughput	-	-	-	-	BIOGRID	Q13501	-	NP_003891|NP_001135771|NP_001135770	Q8NAV1	-	NP_116253	-	-	-	-	-	-	Homo sapiens	Homo sapiens
2690503	8878	389677	114397	133227	-	-	SQSTM1	RBM12B	A170|OSIL|PDB3|ZIP3|p60|p62|p62B	MGC:33837	Affinity Capture-MS	physical	Karras P (2019)	PUBMED:30581152	9606	9606	High Throughput	-	-	-	-	BIOGRID	Q13501	-	NP_003891|NP_001135771|NP_001135770	Q8IXT5	-	NP_976324|NP_001364892|NP_001364893|NP_001364890|NP_001364891|NP_001364889	-	-	-	-	-	-	Homo sapiens	Homo sapiens
2690504	8878	2734	114397	108996	-	RP11-252A24.7	SQSTM1	GLG1	A170|OSIL|PDB3|ZIP3|p60|p62|p62B	CFR-1|ESL-1|MG-160|MG160	Affinity Capture-MS	physical	Karras P (2019)	PUBMED:30581152	9606	9606	High Throughput	-	-	-	-	BIOGRID	Q13501	-	NP_003891|NP_001135771|NP_001135770	Q92896	-	NP_036333|NP_001139139|NP_001139138	-	-	-	-	-	-	Homo sapiens	Homo sapiens
2690505	8878	1468	114397	107850	-	-	SQSTM1	SLC25A10	A170|OSIL|PDB3|ZIP3|p60|p62|p62B	DIC	Affinity Capture-MS	physical	Karras P (2019)	PUBMED:30581152	9606	9606	High Throughput	-	-	-	-	BIOGRID	Q13501	-	NP_003891|NP_001135771|NP_001135770	Q9UBX3	F6RGN5|B4E1E9	NP_036272|NP_001257882|NP_001257817	-	-	-	-	-	-	Homo sapiens	Homo sapiens
2690506	8878	84294	114397	124021	-	-	SQSTM1	UTP23	A170|OSIL|PDB3|ZIP3|p60|p62|p62B	C8orf53	Affinity Capture-MS	physical	Karras P (2019)	PUBMED:30581152	9606	9606	High Throughput	-	-	-	-	BIOGRID	Q13501	-	NP_003891|NP_001135771|NP_001135770	Q9BRU9	-	NP_115710	-	-	-	-	-	-	Homo sapiens	Homo sapiens
2690507	8878	11116	114397	116291	-	-	SQSTM1	FGFR1OP	A170|OSIL|PDB3|ZIP3|p60|p62|p62B	FOP	Affinity Capture-MS	physical	Karras P (2019)	PUBMED:30581152	9606	9606	High Throughput	-	-	-	-	BIOGRID	Q13501	-	NP_003891|NP_001135771|NP_001135770	O95684	B4DH64|A0A087WV25	NP_001265619|NP_008976|NP_919410	-	-	-	-	-	-	Homo sapiens	Homo sapiens
2690508	8878	8508	114397	114080	-	-	SQSTM1	NIPSNAP1	A170|OSIL|PDB3|ZIP3|p60|p62|p62B	-	Affinity Capture-MS	physical	Karras P (2019)	PUBMED:30581152	9606	9606	High Throughput	-	-	-	-	BIOGRID	Q13501	-	NP_003891|NP_001135771|NP_001135770	Q9BPW8	B4DQI7	NP_003625|NP_001189431	-	-	-	-	-	-	Homo sapiens	Homo sapiens
2690509	8878	55234	114397	120528	-	RP11-54K16.3	SQSTM1	SMU1	A170|OSIL|PDB3|ZIP3|p60|p62|p62B	BWD|SMU-1|fSAP57	Affinity Capture-MS	physical	Karras P (2019)	PUBMED:30581152	9606	9606	High Throughput	-	-	-	-	BIOGRID	Q13501	-	NP_003891|NP_001135771|NP_001135770	Q2TAY7	A0MNN4	NP_060695	-	-	-	-	-	-	Homo sapiens	Homo sapiens
2690510	8878	9693	114397	115045	-	-	SQSTM1	RAPGEF2	A170|OSIL|PDB3|ZIP3|p60|p62|p62B	CNrasGEF|NRAPGEP|PDZ-GEF1|PDZGEF1|RA-GEF|RA-GEF-1|Rap-GEP|nRap GEP	Affinity Capture-MS	physical	Karras P (2019)	PUBMED:30581152	9606	9606	High Throughput	-	-	-	-	BIOGRID	Q13501	-	NP_003891|NP_001135771|NP_001135770	Q9Y4G8	-	NP_055062|NP_001338655|NP_001338654|NP_001338657|NP_001338656|NP_001338653	-	-	-	-	-	-	Homo sapiens	Homo sapiens
2690511	8878	5584	114397	111570	-	-	SQSTM1	PRKCI	A170|OSIL|PDB3|ZIP3|p60|p62|p62B	DXS1179E|PKCI|nPKC-iota	Affinity Capture-MS	physical	Karras P (2019)	PUBMED:30581152	9606	9606	High Throughput	-	-	-	-	BIOGRID	Q13501	-	NP_003891|NP_001135771|NP_001135770	P41743	-	NP_002731	-	-	-	-	-	-	Homo sapiens	Homo sapiens
2690512	8878	8481	114397	114055	-	-	SQSTM1	OFD1	A170|OSIL|PDB3|ZIP3|p60|p62|p62B	71-7A|CXorf5|JBTS10|RP23|SGBS2	Affinity Capture-MS	physical	Karras P (2019)	PUBMED:30581152	9606	9606	High Throughput	-	-	-	-	BIOGRID	Q13501	-	NP_003891|NP_001135771|NP_001135770	O75665	A6NF31|E9KL37|A8K2T9	NP_003602|NP_001317139|NP_001317138	-	-	-	-	-	-	Homo sapiens	Homo sapiens
2690513	8878	56288	114397	121134	-	RP11-406D17.1	SQSTM1	PARD3	A170|OSIL|PDB3|ZIP3|p60|p62|p62B	ASIP|Baz|PAR3|PAR3alpha|PARD-3|PARD3A|PPP1R118|SE2-5L16|SE2-5LT1|SE2-5T2	Affinity Capture-MS	physical	Karras P (2019)	PUBMED:30581152	9606	9606	High Throughput	-	-	-	-	BIOGRID	Q13501	-	NP_003891|NP_001135771|NP_001135770	Q8TEW0	Q5VWV2	NP_001171715|NP_001171714|NP_062565|NP_001171716|NP_001171719|NP_001171718|NP_001171722|NP_001171723|NP_001171720|NP_001171721|NP_001171717	-	-	-	-	-	-	Homo sapiens	Homo sapiens
2690514	8878	6280	114397	112188	-	-	SQSTM1	S100A9	A170|OSIL|PDB3|ZIP3|p60|p62|p62B	60B8AG|CAGB|CFAG|CGLB|L1AG|LIAG|MAC387|MIF|MRP14|NIF|P14	Affinity Capture-MS	physical	Karras P (2019)	PUBMED:30581152	9606	9606	High Throughput	-	-	-	-	BIOGRID	Q13501	-	NP_003891|NP_001135771|NP_001135770	P06702	-	NP_002956	-	-	-	-	-	-	Homo sapiens	Homo sapiens
2690515	8878	8878	114397	114397	-	-	SQSTM1	SQSTM1	A170|OSIL|PDB3|ZIP3|p60|p62|p62B	A170|OSIL|PDB3|ZIP3|p60|p62|p62B	Affinity Capture-MS	physical	Karras P (2019)	PUBMED:30581152	9606	9606	High Throughput	-	-	-	-	BIOGRID	Q13501	-	NP_003891|NP_001135771|NP_001135770	Q13501	-	NP_003891|NP_001135771|NP_001135770	-	-	-	-	-	-	Homo sapiens	Homo sapiens
2690516	8878	1975	114397	108291	-	-	SQSTM1	EIF4B	A170|OSIL|PDB3|ZIP3|p60|p62|p62B	EIF-4B|PRO1843	Affinity Capture-MS	physical	Karras P (2019)	PUBMED:30581152	9606	9606	High Throughput	-	-	-	-	BIOGRID	Q13501	-	NP_003891|NP_001135771|NP_001135770	P23588	E7EX17|B4DRM3|Q7Z5Y0	NP_001287750|NP_001408|NP_001317583	-	-	-	-	-	-	Homo sapiens	Homo sapiens
2690517	8878	9669	114397	115024	-	-	SQSTM1	EIF5B	A170|OSIL|PDB3|ZIP3|p60|p62|p62B	IF2	Affinity Capture-MS	physical	Karras P (2019)	PUBMED:30581152	9606	9606	High Throughput	-	-	-	-	BIOGRID	Q13501	-	NP_003891|NP_001135771|NP_001135770	O60841	Q8N5A0	NP_056988	-	-	-	-	-	-	Homo sapiens	Homo sapiens
2690518	8878	10642	114397	115886	-	-	SQSTM1	IGF2BP1	A170|OSIL|PDB3|ZIP3|p60|p62|p62B	CRD-BP|CRDBP|IMP-1|IMP1|VICKZ1|ZBP1	Affinity Capture-MS	physical	Karras P (2019)	PUBMED:30581152	9606	9606	High Throughput	-	-	-	-	BIOGRID	Q13501	-	NP_003891|NP_001135771|NP_001135770	Q9NZI8	-	NP_006537|NP_001153895	-	-	-	-	-	-	Homo sapiens	Homo sapiens
2690519	8878	10643	114397	115887	-	-	SQSTM1	IGF2BP3	A170|OSIL|PDB3|ZIP3|p60|p62|p62B	CT98|IMP-3|IMP3|KOC|KOC1|VICKZ3	Affinity Capture-MS	physical	Karras P (2019)	PUBMED:30581152	9606	9606	High Throughput	-	-	-	-	BIOGRID	Q13501	-	NP_003891|NP_001135771|NP_001135770	O00425	-	NP_006538	-	-	-	-	-	-	Homo sapiens	Homo sapiens
2690520	8878	9817	114397	115156	-	-	SQSTM1	KEAP1	A170|OSIL|PDB3|ZIP3|p60|p62|p62B	INrf2|KLHL19	Affinity Capture-MS	physical	Karras P (2019)	PUBMED:30581152	9606	9606	High Throughput	-	-	-	-	BIOGRID	Q13501	-	NP_003891|NP_001135771|NP_001135770	Q14145	A0A024R7C0	NP_036421|NP_987096	-	-	-	-	-	-	Homo sapiens	Homo sapiens
2690608	6310	8878	112217	114397	-	-	ATXN1	SQSTM1	ATX1|D6S504E|SCA1	A170|OSIL|PDB3|ZIP3|p60|p62|p62B	Affinity Capture-MS	physical	Hosp F (2015)	PUBMED:25959826	9606	9606	High Throughput	-	-	-	-	BIOGRID	P54253	Q96FF1	NP_001121636|NP_000323	Q13501	-	NP_003891|NP_001135771|NP_001135770	-	-	-	-	-	-	Homo sapiens	Homo sapiens
2691097	951475	8878	1205534	114397	HCVgp1	-	HCVgp1	SQSTM1	-	A170|OSIL|PDB3|ZIP3|p60|p62|p62B	Affinity Capture-Western	physical	Zhao Q (2017)	PUBMED:28900156	11103	9606	Low Throughput	-	-	-	-	BIOGRID	-	-	NP_671491	Q13501	-	NP_003891|NP_001135771|NP_001135770	-	-	-	-	-	-	Hepatitus C Virus	Homo sapiens
2691098	8878	951475	114397	1205534	-	HCVgp1	SQSTM1	HCVgp1	A170|OSIL|PDB3|ZIP3|p60|p62|p62B	-	Affinity Capture-Western	physical	Zhao Q (2017)	PUBMED:28900156	9606	11103	Low Throughput	-	-	-	-	BIOGRID	Q13501	-	NP_003891|NP_001135771|NP_001135770	-	-	NP_671491	-	-	-	-	-	-	Homo sapiens	Hepatitus C Virus
2691683	8878	3551	114397	109767	-	-	SQSTM1	IKBKB	A170|OSIL|PDB3|ZIP3|p60|p62|p62B	IKK-beta|IKK2|IKKB|IMD15|NFKBIKB	Affinity Capture-Western	physical	Liu K (2018)	PUBMED:29474632	9606	9606	Low Throughput	-	-	-	-	BIOGRID	Q13501	-	NP_003891|NP_001135771|NP_001135770	O14920	-	NP_001547|NP_001177649|NP_001229707	-	-	-	-	-	-	Homo sapiens	Homo sapiens
2691688	8878	6502	114397	112393	-	-	SQSTM1	SKP2	A170|OSIL|PDB3|ZIP3|p60|p62|p62B	FBL1|FBXL1|FLB1|p45	Affinity Capture-Western	physical	Liu K (2018)	PUBMED:29474632	9606	9606	Low Throughput	-	-	-	-	BIOGRID	Q13501	-	NP_003891|NP_001135771|NP_001135770	Q13309	A0A024R069	NP_116026|NP_001230049|NP_005974	-	-	-	-	-	-	Homo sapiens	Homo sapiens
2691689	3551	8878	109767	114397	-	-	IKBKB	SQSTM1	IKK-beta|IKK2|IKKB|IMD15|NFKBIKB	A170|OSIL|PDB3|ZIP3|p60|p62|p62B	Reconstituted Complex	physical	Liu K (2018)	PUBMED:29474632	9606	9606	Low Throughput	-	-	assayed using IP (immunoprecipitation) of purified proteins	-	BIOGRID	O14920	-	NP_001547|NP_001177649|NP_001229707	Q13501	-	NP_003891|NP_001135771|NP_001135770	-	-	-	-	-	-	Homo sapiens	Homo sapiens
2691690	6502	8878	112393	114397	-	-	SKP2	SQSTM1	FBL1|FBXL1|FLB1|p45	A170|OSIL|PDB3|ZIP3|p60|p62|p62B	Reconstituted Complex	physical	Liu K (2018)	PUBMED:29474632	9606	9606	Low Throughput	-	-	assayed using Ni-NTA (nickel-nitrilotriacetic acid) chromatography using purified proteins	-	BIOGRID	Q13309	A0A024R069	NP_116026|NP_001230049|NP_005974	Q13501	-	NP_003891|NP_001135771|NP_001135770	-	-	-	-	-	-	Homo sapiens	Homo sapiens
2692362	11331	8878	116459	114397	-	-	PHB2	SQSTM1	BAP|BCAP37|Bap37|PNAS-141|REA|p22	A170|OSIL|PDB3|ZIP3|p60|p62|p62B	Affinity Capture-Western	physical	Xiao Y (2018)	PUBMED:29416008	9606	9606	Low Throughput	-	-	-	-	BIOGRID	Q99623	-	NP_001138303|NP_001254629	Q13501	-	NP_003891|NP_001135771|NP_001135770	-	-	-	-	-	-	Homo sapiens	Homo sapiens
2692363	81631	8878	123565	114397	-	-	MAP1LC3B	SQSTM1	ATG8F|LC3B|MAP1A/1BLC3|MAP1LC3B-a	A170|OSIL|PDB3|ZIP3|p60|p62|p62B	Affinity Capture-Western	physical	Xiao Y (2018)	PUBMED:29416008	9606	9606	Low Throughput	-	-	-	-	BIOGRID	Q9GZQ8	Q658J6	NP_073729	Q13501	-	NP_003891|NP_001135771|NP_001135770	-	-	-	-	-	-	Homo sapiens	Homo sapiens
2692365	8878	81631	114397	123565	-	-	SQSTM1	MAP1LC3B	A170|OSIL|PDB3|ZIP3|p60|p62|p62B	ATG8F|LC3B|MAP1A/1BLC3|MAP1LC3B-a	Affinity Capture-Western	physical	Xiao Y (2018)	PUBMED:29416008	9606	9606	Low Throughput	-	-	-	-	BIOGRID	Q13501	-	NP_003891|NP_001135771|NP_001135770	Q9GZQ8	Q658J6	NP_073729	-	-	-	-	-	-	Homo sapiens	Homo sapiens
2695833	11345	8878	116473	114397	-	-	GABARAPL2	SQSTM1	ATG8|ATG8C|GATE-16|GATE16|GEF-2|GEF2	A170|OSIL|PDB3|ZIP3|p60|p62|p62B	Two-hybrid	physical	Luck K (2020)	PUBMED:32296183	9606	9606	High Throughput	-	-	This human reference interactome (HuRI) was generated by performing nine two-hybrid screens with the high confidence interactions determined by pairwise verification by quadruplicate retesting and sequence confirmation. This HI-III-20 dataset contains over 52,000 PPIs involving more than 8,000 proteins.	-	BIOGRID	P60520	-	NP_009216	Q13501	-	NP_003891|NP_001135771|NP_001135770	-	-	-	-	-	-	Homo sapiens	Homo sapiens
2701008	9817	8878	115156	114397	-	-	KEAP1	SQSTM1	INrf2|KLHL19	A170|OSIL|PDB3|ZIP3|p60|p62|p62B	Two-hybrid	physical	Luck K (2020)	PUBMED:32296183	9606	9606	High Throughput	-	-	This human reference interactome (HuRI) was generated by performing nine two-hybrid screens with the high confidence interactions determined by pairwise verification by quadruplicate retesting and sequence confirmation. This HI-III-20 dataset contains over 52,000 PPIs involving more than 8,000 proteins.	-	BIOGRID	Q14145	A0A024R7C0	NP_036421|NP_987096	Q13501	-	NP_003891|NP_001135771|NP_001135770	-	-	-	-	-	-	Homo sapiens	Homo sapiens
2706877	84557	8878	124137	114397	RP11-346K17.1	-	MAP1LC3A	SQSTM1	ATG8E|LC3|LC3A|MAP1ALC3|MAP1BLC3	A170|OSIL|PDB3|ZIP3|p60|p62|p62B	Two-hybrid	physical	Luck K (2020)	PUBMED:32296183	9606	9606	High Throughput	-	-	This human reference interactome (HuRI) was generated by performing nine two-hybrid screens with the high confidence interactions determined by pairwise verification by quadruplicate retesting and sequence confirmation. This HI-III-20 dataset contains over 52,000 PPIs involving more than 8,000 proteins.	-	BIOGRID	Q9H492	-	NP_115903|NP_852610	Q13501	-	NP_003891|NP_001135771|NP_001135770	-	-	-	-	-	-	Homo sapiens	Homo sapiens
2709884	11140	8878	116312	114397	-	-	CDC37	SQSTM1	P50CDC37	A170|OSIL|PDB3|ZIP3|p60|p62|p62B	Two-hybrid	physical	Luck K (2020)	PUBMED:32296183	9606	9606	High Throughput	-	-	This human reference interactome (HuRI) was generated by performing nine two-hybrid screens with the high confidence interactions determined by pairwise verification by quadruplicate retesting and sequence confirmation. This HI-III-20 dataset contains over 52,000 PPIs involving more than 8,000 proteins.	-	BIOGRID	Q16543	A0A024R7B7	NP_008996	Q13501	-	NP_003891|NP_001135771|NP_001135770	-	-	-	-	-	-	Homo sapiens	Homo sapiens
2726386	5607	8878	111593	114397	-	-	MAP2K5	SQSTM1	HsT17454|MAPKK5|MEK5|PRKMK5	A170|OSIL|PDB3|ZIP3|p60|p62|p62B	Two-hybrid	physical	Luck K (2020)	PUBMED:32296183	9606	9606	High Throughput	-	-	This human reference interactome (HuRI) was generated by performing nine two-hybrid screens with the high confidence interactions determined by pairwise verification by quadruplicate retesting and sequence confirmation. This HI-III-20 dataset contains over 52,000 PPIs involving more than 8,000 proteins.	-	BIOGRID	Q13163	A0A024R5Y2|A0A024R5X5	NP_001193733|NP_002748|NP_660143	Q13501	-	NP_003891|NP_001135771|NP_001135770	-	-	-	-	-	-	Homo sapiens	Homo sapiens
2727011	23710	8878	117223	114397	-	-	GABARAPL1	SQSTM1	APG8-LIKE|APG8L|ATG8|ATG8B|ATG8L|GEC1	A170|OSIL|PDB3|ZIP3|p60|p62|p62B	Two-hybrid	physical	Luck K (2020)	PUBMED:32296183	9606	9606	High Throughput	-	-	This human reference interactome (HuRI) was generated by performing nine two-hybrid screens with the high confidence interactions determined by pairwise verification by quadruplicate retesting and sequence confirmation. This HI-III-20 dataset contains over 52,000 PPIs involving more than 8,000 proteins.	-	BIOGRID	Q9H0R8	A0A024RAP5	NP_113600|NP_001350527	Q13501	-	NP_003891|NP_001135771|NP_001135770	-	-	-	-	-	-	Homo sapiens	Homo sapiens
2727924	81631	8878	123565	114397	-	-	MAP1LC3B	SQSTM1	ATG8F|LC3B|MAP1A/1BLC3|MAP1LC3B-a	A170|OSIL|PDB3|ZIP3|p60|p62|p62B	Two-hybrid	physical	Luck K (2020)	PUBMED:32296183	9606	9606	High Throughput	-	-	This human reference interactome (HuRI) was generated by performing nine two-hybrid screens with the high confidence interactions determined by pairwise verification by quadruplicate retesting and sequence confirmation. This HI-III-20 dataset contains over 52,000 PPIs involving more than 8,000 proteins.	-	BIOGRID	Q9GZQ8	Q658J6	NP_073729	Q13501	-	NP_003891|NP_001135771|NP_001135770	-	-	-	-	-	-	Homo sapiens	Homo sapiens
2734334	8878	8878	114397	114397	-	-	SQSTM1	SQSTM1	A170|OSIL|PDB3|ZIP3|p60|p62|p62B	A170|OSIL|PDB3|ZIP3|p60|p62|p62B	Two-hybrid	physical	Luck K (2020)	PUBMED:32296183	9606	9606	High Throughput	-	-	This human reference interactome (HuRI) was generated by performing nine two-hybrid screens with the high confidence interactions determined by pairwise verification by quadruplicate retesting and sequence confirmation. This HI-III-20 dataset contains over 52,000 PPIs involving more than 8,000 proteins.	-	BIOGRID	Q13501	-	NP_003891|NP_001135771|NP_001135770	Q13501	-	NP_003891|NP_001135771|NP_001135770	-	-	-	-	-	-	Homo sapiens	Homo sapiens
2734335	8878	5584	114397	111570	-	-	SQSTM1	PRKCI	A170|OSIL|PDB3|ZIP3|p60|p62|p62B	DXS1179E|PKCI|nPKC-iota	Two-hybrid	physical	Luck K (2020)	PUBMED:32296183	9606	9606	High Throughput	-	-	This human reference interactome (HuRI) was generated by performing nine two-hybrid screens with the high confidence interactions determined by pairwise verification by quadruplicate retesting and sequence confirmation. This HI-III-20 dataset contains over 52,000 PPIs involving more than 8,000 proteins.	-	BIOGRID	Q13501	-	NP_003891|NP_001135771|NP_001135770	P41743	-	NP_002731	-	-	-	-	-	-	Homo sapiens	Homo sapiens
2734336	8878	11337	114397	116465	-	HT004	SQSTM1	GABARAP	A170|OSIL|PDB3|ZIP3|p60|p62|p62B	ATG8A|GABARAP-a|MM46	Two-hybrid	physical	Luck K (2020)	PUBMED:32296183	9606	9606	High Throughput	-	-	This human reference interactome (HuRI) was generated by performing nine two-hybrid screens with the high confidence interactions determined by pairwise verification by quadruplicate retesting and sequence confirmation. This HI-III-20 dataset contains over 52,000 PPIs involving more than 8,000 proteins.	-	BIOGRID	Q13501	-	NP_003891|NP_001135771|NP_001135770	O95166	Q6IAW1	NP_009209	-	-	-	-	-	-	Homo sapiens	Homo sapiens
2734337	8878	9802	114397	115143	-	-	SQSTM1	DAZAP2	A170|OSIL|PDB3|ZIP3|p60|p62|p62B	PRTB	Two-hybrid	physical	Luck K (2020)	PUBMED:32296183	9606	9606	High Throughput	-	-	This human reference interactome (HuRI) was generated by performing nine two-hybrid screens with the high confidence interactions determined by pairwise verification by quadruplicate retesting and sequence confirmation. This HI-III-20 dataset contains over 52,000 PPIs involving more than 8,000 proteins.	-	BIOGRID	Q13501	-	NP_003891|NP_001135771|NP_001135770	Q15038	A0A024R110	NP_001129738|NP_001129739|NP_001129736|NP_001129741|NP_055579|NP_001129740	-	-	-	-	-	-	Homo sapiens	Homo sapiens
2746310	7421	8878	113264	114397	-	-	VDR	SQSTM1	NR1I1|PPP1R163	A170|OSIL|PDB3|ZIP3|p60|p62|p62B	Affinity Capture-Western	physical	Zhang J (2019)	PUBMED:30793399	9606	9606	Low Throughput	-	-	-	-	BIOGRID	P11473	F1D8P8	NP_001017536|NP_001017535|NP_000367	Q13501	-	NP_003891|NP_001135771|NP_001135770	-	-	-	-	-	-	Homo sapiens	Homo sapiens
2746311	8878	7421	114397	113264	-	-	SQSTM1	VDR	A170|OSIL|PDB3|ZIP3|p60|p62|p62B	NR1I1|PPP1R163	Affinity Capture-Western	physical	Zhang J (2019)	PUBMED:30793399	9606	9606	Low Throughput	-	-	-	-	BIOGRID	Q13501	-	NP_003891|NP_001135771|NP_001135770	P11473	F1D8P8	NP_001017536|NP_001017535|NP_000367	-	-	-	-	-	-	Homo sapiens	Homo sapiens
2746367	81631	8878	123565	114397	-	-	MAP1LC3B	SQSTM1	ATG8F|LC3B|MAP1A/1BLC3|MAP1LC3B-a	A170|OSIL|PDB3|ZIP3|p60|p62|p62B	Reconstituted Complex	physical	Knaevelsrud H (2013)	PUBMED:23878278	9606	9606	Low Throughput	-	-	-	-	BIOGRID	Q9GZQ8	Q658J6	NP_073729	Q13501	-	NP_003891|NP_001135771|NP_001135770	-	-	-	-	-	-	Homo sapiens	Homo sapiens
2746368	11337	8878	116465	114397	HT004	-	GABARAP	SQSTM1	ATG8A|GABARAP-a|MM46	A170|OSIL|PDB3|ZIP3|p60|p62|p62B	Reconstituted Complex	physical	Knaevelsrud H (2013)	PUBMED:23878278	9606	9606	Low Throughput	-	-	-	-	BIOGRID	O95166	Q6IAW1	NP_009209	Q13501	-	NP_003891|NP_001135771|NP_001135770	-	-	-	-	-	-	Homo sapiens	Homo sapiens
2746419	5350	8878	111365	114397	RP3-509L4.2	-	PLN	SQSTM1	CMD1P|CMH18|PLB	A170|OSIL|PDB3|ZIP3|p60|p62|p62B	Affinity Capture-Western	physical	Teng AC (2015)	PUBMED:26040000	9606	9606	Low Throughput	-	-	-	-	BIOGRID	P26678	Q5R352	NP_002658	Q13501	-	NP_003891|NP_001135771|NP_001135770	-	-	-	-	-	-	Homo sapiens	Homo sapiens
2746542	8878	57506	114397	121570	-	-	SQSTM1	MAVS	A170|OSIL|PDB3|ZIP3|p60|p62|p62B	CARDIF|IPS-1|IPS1|VISA	Affinity Capture-Western	physical	He X (2019)	PUBMED:31304625	9606	9606	Low Throughput	-	-	-	-	BIOGRID	Q13501	-	NP_003891|NP_001135771|NP_001135770	Q7Z434	M1P2Z0	NP_065797|NP_001372592|NP_001193420	-	-	-	-	-	-	Homo sapiens	Homo sapiens
2747759	1856	8878	108189	114397	-	-	DVL2	SQSTM1	-	A170|OSIL|PDB3|ZIP3|p60|p62|p62B	Affinity Capture-MS	physical	Nielsen CP (2019)	PUBMED:31340145	9606	9606	High Throughput	-	-	assayed using SILAC (stable isotope labeling by amino acids in cell culture)	-	BIOGRID	O14641	-	NP_004413	Q13501	-	NP_003891|NP_001135771|NP_001135770	-	-	-	-	-	-	Homo sapiens	Homo sapiens
2747777	8878	317	114397	106814	-	-	SQSTM1	APAF1	A170|OSIL|PDB3|ZIP3|p60|p62|p62B	APAF-1|CED4	Affinity Capture-Western	physical	Ohta E (2019)	PUBMED:31329620	9606	9606	Low Throughput	-	-	-	-	BIOGRID	Q13501	-	NP_003891|NP_001135771|NP_001135770	O14727	-	NP_863659|NP_001151|NP_863658|NP_863651|NP_037361	-	-	-	-	-	-	Homo sapiens	Homo sapiens
2747778	8878	317	114397	106814	-	-	SQSTM1	APAF1	A170|OSIL|PDB3|ZIP3|p60|p62|p62B	APAF-1|CED4	Co-localization	physical	Ohta E (2019)	PUBMED:31329620	9606	9606	Low Throughput	-	-	-	-	BIOGRID	Q13501	-	NP_003891|NP_001135771|NP_001135770	O14727	-	NP_863659|NP_001151|NP_863658|NP_863651|NP_037361	-	-	-	-	-	-	Homo sapiens	Homo sapiens
2747828	8878	51295	114397	119446	-	-	SQSTM1	ECSIT	A170|OSIL|PDB3|ZIP3|p60|p62|p62B	SITPEC	Affinity Capture-Western	physical	Kim MJ (2019)	PUBMED:31281713	9606	9606	Low Throughput	-	-	Source of SQSTM1 not clear	-	BIOGRID	Q13501	-	NP_003891|NP_001135771|NP_001135770	Q9BQ95	-	NP_001230133|NP_057665|NP_001135937|NP_001135936	-	-	-	-	-	-	Homo sapiens	Homo sapiens
2747829	7189	8878	113041	114397	-	-	TRAF6	SQSTM1	MGC:3310|RNF85	A170|OSIL|PDB3|ZIP3|p60|p62|p62B	Affinity Capture-Western	physical	Kim MJ (2019)	PUBMED:31281713	9606	9606	Low Throughput	-	-	Source of SQSTM1 not clear	-	BIOGRID	Q9Y4K3	-	NP_004611|NP_665802	Q13501	-	NP_003891|NP_001135771|NP_001135770	-	-	-	-	-	-	Homo sapiens	Homo sapiens
2752155	57534	8878	121593	114397	-	-	MIB1	SQSTM1	DIP-1|DIP1|LVNC7|MIB|ZZANK2|ZZZ6	A170|OSIL|PDB3|ZIP3|p60|p62|p62B	Proximity Label-MS	physical	Dho SE (2019)	PUBMED:31462741	9606	9606	High Throughput	-	-	assayed using BioID (proximity-dependent biotin identification)	-	BIOGRID	Q86YT6	-	NP_065825	Q13501	-	NP_003891|NP_001135771|NP_001135770	-	-	-	-	-	-	Homo sapiens	Homo sapiens
2752819	65018	8878	122376	114397	-	-	PINK1	SQSTM1	BRPK|PARK6	A170|OSIL|PDB3|ZIP3|p60|p62|p62B	Affinity Capture-MS	physical	Guardia-Laguarta C (2019)	PUBMED:31300519	9606	9606	High Throughput	-	-	assayed using LC-MS/MS (liquid chromatography/tandem mass spectrometry)	-	BIOGRID	Q9BXM7	-	NP_115785	Q13501	-	NP_003891|NP_001135771|NP_001135770	-	-	-	-	-	-	Homo sapiens	Homo sapiens
2752931	8878	9100	114397	114554	-	-	SQSTM1	USP10	A170|OSIL|PDB3|ZIP3|p60|p62|p62B	UBPO	Affinity Capture-Western	physical	Anisimov S (2019)	PUBMED:31501480	9606	9606	Low Throughput	-	-	-	-	BIOGRID	Q13501	-	NP_003891|NP_001135771|NP_001135770	Q14694	-	NP_005144|NP_001259004	-	-	-	-	-	-	Homo sapiens	Homo sapiens
2752932	8878	10146	114397	115448	-	-	SQSTM1	G3BP1	A170|OSIL|PDB3|ZIP3|p60|p62|p62B	G3BP|HDH-VIII	Affinity Capture-Western	physical	Anisimov S (2019)	PUBMED:31501480	9606	9606	Low Throughput	-	-	-	-	BIOGRID	Q13501	-	NP_003891|NP_001135771|NP_001135770	Q13283	Q5U0Q1|Q6ZP53	NP_005745|NP_938405	-	-	-	-	-	-	Homo sapiens	Homo sapiens
2752933	8878	9908	114397	115237	-	-	SQSTM1	G3BP2	A170|OSIL|PDB3|ZIP3|p60|p62|p62B	-	Affinity Capture-Western	physical	Anisimov S (2019)	PUBMED:31501480	9606	9606	Low Throughput	-	-	-	-	BIOGRID	Q13501	-	NP_003891|NP_001135771|NP_001135770	Q9UN86	A0A024RDB2|A0A024RDE5	NP_036429|NP_987101|NP_987100	-	-	-	-	-	-	Homo sapiens	Homo sapiens
2752988	6622	8878	112506	114397	-	-	SNCA	SQSTM1	NACP|PARK1|PARK4|PD1	A170|OSIL|PDB3|ZIP3|p60|p62|p62B	Co-localization	physical	Du T (2019)	PUBMED:31447645	9606	9606	Low Throughput	-	-	-	-	BIOGRID	P37840	H6UYS5	NP_000336|NP_009292|NP_001362216|NP_001362217|NP_001362214|NP_001362215|NP_001139526|NP_001139527	Q13501	-	NP_003891|NP_001135771|NP_001135770	-	-	-	-	-	-	Homo sapiens	Homo sapiens
2752993	664	8878	107132	114397	-	-	BNIP3	SQSTM1	NIP3	A170|OSIL|PDB3|ZIP3|p60|p62|p62B	Affinity Capture-Western	physical	Roperto S (2019)	PUBMED:31500722	9606	9606	Low Throughput	-	-	-	-	BIOGRID	Q12983	-	NP_004043	Q13501	-	NP_003891|NP_001135771|NP_001135770	-	-	-	-	-	-	Homo sapiens	Homo sapiens
2752996	665	8878	107133	114397	-	-	BNIP3L	SQSTM1	BNIP3a|NIX	A170|OSIL|PDB3|ZIP3|p60|p62|p62B	Affinity Capture-Western	physical	Roperto S (2019)	PUBMED:31500722	9606	9606	Low Throughput	-	-	-	-	BIOGRID	O60238	Q6IBV1	NP_004322|NP_001317420	Q13501	-	NP_003891|NP_001135771|NP_001135770	-	-	-	-	-	-	Homo sapiens	Homo sapiens
2756549	3309	8878	109541	114397	-	-	HSPA5	SQSTM1	BIP|GRP78|HEL-S-89n|MIF2	A170|OSIL|PDB3|ZIP3|p60|p62|p62B	Affinity Capture-Western	physical	Ji CH (2019)	PUBMED:31375263	9606	9606	Low Throughput	-	-	-	-	BIOGRID	P11021	V9HWB4	NP_005338	Q13501	-	NP_003891|NP_001135771|NP_001135770	-	-	-	-	-	-	Homo sapiens	Homo sapiens
2756550	10206	8878	115501	114397	-	-	TRIM13	SQSTM1	CAR|DLEU5|LEU5|RFP2|RNF77	A170|OSIL|PDB3|ZIP3|p60|p62|p62B	Affinity Capture-Western	physical	Ji CH (2019)	PUBMED:31375263	9606	9606	Low Throughput	-	-	-	-	BIOGRID	O60858	A0A024RDU3|L7MTJ6	NP_001007279|NP_998755|NP_005789|NP_434698	Q13501	-	NP_003891|NP_001135771|NP_001135770	-	-	-	-	-	-	Homo sapiens	Homo sapiens
2756551	8878	8878	114397	114397	-	-	SQSTM1	SQSTM1	A170|OSIL|PDB3|ZIP3|p60|p62|p62B	A170|OSIL|PDB3|ZIP3|p60|p62|p62B	Reconstituted Complex	physical	Ji CH (2019)	PUBMED:31375263	9606	9606	Low Throughput	-	-	p62 aggregation in vitro assayed using non-reducing SDS-PAGE (sodium dodecyl sulfate polyacrylamide gel electrophoresis)	-	BIOGRID	Q13501	-	NP_003891|NP_001135771|NP_001135770	Q13501	-	NP_003891|NP_001135771|NP_001135770	-	-	-	-	-	-	Homo sapiens	Homo sapiens
2756553	10206	8878	115501	114397	-	-	TRIM13	SQSTM1	CAR|DLEU5|LEU5|RFP2|RNF77	A170|OSIL|PDB3|ZIP3|p60|p62|p62B	Co-localization	physical	Ji CH (2019)	PUBMED:31375263	9606	9606	Low Throughput	-	-	-	-	BIOGRID	O60858	A0A024RDU3|L7MTJ6	NP_001007279|NP_998755|NP_005789|NP_434698	Q13501	-	NP_003891|NP_001135771|NP_001135770	-	-	-	-	-	-	Homo sapiens	Homo sapiens
2756558	3309	8878	109541	114397	-	-	HSPA5	SQSTM1	BIP|GRP78|HEL-S-89n|MIF2	A170|OSIL|PDB3|ZIP3|p60|p62|p62B	Protein-peptide	physical	Ji CH (2019)	PUBMED:31375263	9606	9606	Low Throughput	-	-	assayed using biotin/streptavidin pull-down experiments in which cross-linked biotinylated peptides based on the bait proteins were used to pull-down the hit protein, p62	-	BIOGRID	P11021	V9HWB4	NP_005338	Q13501	-	NP_003891|NP_001135771|NP_001135770	-	-	-	-	-	-	Homo sapiens	Homo sapiens
2756559	811	8878	107262	114397	-	-	CALR	SQSTM1	CRT|HEL-S-99n|RO|SSA|cC1qR	A170|OSIL|PDB3|ZIP3|p60|p62|p62B	Protein-peptide	physical	Ji CH (2019)	PUBMED:31375263	9606	9606	Low Throughput	-	-	assayed using biotin/streptavidin pull-down experiments in which cross-linked biotinylated peptides based on the bait proteins were used to pull-down the hit protein, p62	-	BIOGRID	P27797	V9HW88	NP_004334	Q13501	-	NP_003891|NP_001135771|NP_001135770	-	-	-	-	-	-	Homo sapiens	Homo sapiens
2756560	54431	8878	119947	114397	UNQ495/PRO1012	-	DNAJC10	SQSTM1	ERdj5|JPDI|MTHr|PDIA19	A170|OSIL|PDB3|ZIP3|p60|p62|p62B	Protein-peptide	physical	Ji CH (2019)	PUBMED:31375263	9606	9606	Low Throughput	-	-	assayed using biotin/streptavidin pull-down experiments in which cross-linked biotinylated peptides based on the bait proteins were used to pull-down the hit protein, p62	-	BIOGRID	Q8IXB1	-	NP_001258510|NP_061854	Q13501	-	NP_003891|NP_001135771|NP_001135770	-	-	-	-	-	-	Homo sapiens	Homo sapiens
2756800	8878	1616	114397	107985	-	DADB-159G18.9	SQSTM1	DAXX	A170|OSIL|PDB3|ZIP3|p60|p62|p62B	BING2|DAP6|EAP1	Affinity Capture-Western	physical	Yang Y (2019)	PUBMED:31434890	9606	9606	Low Throughput	-	-	-	-	BIOGRID	Q13501	-	NP_003891|NP_001135771|NP_001135770	Q9UER7	Q53F85|A0A024RCS3|B4E1C1	NP_001135441|NP_001341|NP_001241646|NP_001135442	-	-	-	-	-	-	Homo sapiens	Homo sapiens
2756801	1616	8878	107985	114397	DADB-159G18.9	-	DAXX	SQSTM1	BING2|DAP6|EAP1	A170|OSIL|PDB3|ZIP3|p60|p62|p62B	Affinity Capture-Western	physical	Yang Y (2019)	PUBMED:31434890	9606	9606	Low Throughput	-	-	-	-	BIOGRID	Q9UER7	Q53F85|A0A024RCS3|B4E1C1	NP_001135441|NP_001341|NP_001241646|NP_001135442	Q13501	-	NP_003891|NP_001135771|NP_001135770	-	-	-	-	-	-	Homo sapiens	Homo sapiens
2756802	8878	1616	114397	107985	-	DADB-159G18.9	SQSTM1	DAXX	A170|OSIL|PDB3|ZIP3|p60|p62|p62B	BING2|DAP6|EAP1	Co-localization	physical	Yang Y (2019)	PUBMED:31434890	9606	9606	Low Throughput	-	-	-	-	BIOGRID	Q13501	-	NP_003891|NP_001135771|NP_001135770	Q9UER7	Q53F85|A0A024RCS3|B4E1C1	NP_001135441|NP_001341|NP_001241646|NP_001135442	-	-	-	-	-	-	Homo sapiens	Homo sapiens
2756803	8878	8878	114397	114397	-	-	SQSTM1	SQSTM1	A170|OSIL|PDB3|ZIP3|p60|p62|p62B	A170|OSIL|PDB3|ZIP3|p60|p62|p62B	Reconstituted Complex	physical	Yang Y (2019)	PUBMED:31434890	9606	9606	Low Throughput	-	-	p62 oligomerization/aggregation assayed using in vitro phase separation and in vitro sedimentation assays, native PAGE (polyacrylamide gel electrophoresis) and Wes size assays (involving quantitative capillary electrophoresis)	-	BIOGRID	Q13501	-	NP_003891|NP_001135771|NP_001135770	Q13501	-	NP_003891|NP_001135771|NP_001135770	-	-	-	-	-	-	Homo sapiens	Homo sapiens
2756804	8878	8878	114397	114397	-	-	SQSTM1	SQSTM1	A170|OSIL|PDB3|ZIP3|p60|p62|p62B	A170|OSIL|PDB3|ZIP3|p60|p62|p62B	Affinity Capture-Western	physical	Yang Y (2019)	PUBMED:31434890	9606	9606	Low Throughput	-	-	-	-	BIOGRID	Q13501	-	NP_003891|NP_001135771|NP_001135770	Q13501	-	NP_003891|NP_001135771|NP_001135770	-	-	-	-	-	-	Homo sapiens	Homo sapiens
2756805	8878	1616	114397	107985	-	DADB-159G18.9	SQSTM1	DAXX	A170|OSIL|PDB3|ZIP3|p60|p62|p62B	BING2|DAP6|EAP1	Two-hybrid	physical	Yang Y (2019)	PUBMED:31434890	9606	9606	Low Throughput	-	-	-	-	BIOGRID	Q13501	-	NP_003891|NP_001135771|NP_001135770	Q9UER7	Q53F85|A0A024RCS3|B4E1C1	NP_001135441|NP_001341|NP_001241646|NP_001135442	-	-	-	-	-	-	Homo sapiens	Homo sapiens
2756806	8878	1616	114397	107985	-	DADB-159G18.9	SQSTM1	DAXX	A170|OSIL|PDB3|ZIP3|p60|p62|p62B	BING2|DAP6|EAP1	Reconstituted Complex	physical	Yang Y (2019)	PUBMED:31434890	9606	9606	Low Throughput	-	-	assayed using GST (glutathione S-transferase) pull-down experiments	-	BIOGRID	Q13501	-	NP_003891|NP_001135771|NP_001135770	Q9UER7	Q53F85|A0A024RCS3|B4E1C1	NP_001135441|NP_001341|NP_001241646|NP_001135442	-	-	-	-	-	-	Homo sapiens	Homo sapiens
2759194	8878	22190	114397	204403	-	-	SQSTM1	Ubc	A170|OSIL|PDB3|ZIP3|p60|p62|p62B	2700054O04Rik|AI194771|Rps27a|TI-225|Uba52|Ubb	Affinity Capture-Western	physical	Lee S (2019)	PUBMED:31690171	9606	10090	Low Throughput	-	-	#LPPI|Likely protein-protein interaction	-	BIOGRID	Q13501	-	NP_003891|NP_001135771|NP_001135770	P0CG50	-	NP_062613	-	-	-	-	-	-	Homo sapiens	Mus musculus
2759594	202299	8878	128424	114397	-	-	LINC01554	SQSTM1	C5orf27|FIS	A170|OSIL|PDB3|ZIP3|p60|p62|p62B	Protein-RNA	physical	Zheng YL (2019)	PUBMED:30809309	9606	9606	High Throughput	-	-	-	-	BIOGRID	-	-	-	Q13501	-	NP_003891|NP_001135771|NP_001135770	-	-	-	-	-	-	Homo sapiens	Homo sapiens
2766126	10133	8878	115436	114397	RP11-730A19.1	-	OPTN	SQSTM1	ALS12|FIP2|GLC1E|HIP7|HYPL|NRP|TFIIIA-INTP	A170|OSIL|PDB3|ZIP3|p60|p62|p62B	Proximity Label-MS	physical	Heo JM (2019)	PUBMED:31723608	9606	9606	High Throughput	-	-	-	-	BIOGRID	Q96CV9	-	NP_068815|NP_001008214|NP_001008213|NP_001008212	Q13501	-	NP_003891|NP_001135771|NP_001135770	-	-	-	-	-	-	Homo sapiens	Homo sapiens
2766178	8887	8878	114405	114397	PRO0105	-	TAX1BP1	SQSTM1	CALCOCO3|T6BP|TXBP151	A170|OSIL|PDB3|ZIP3|p60|p62|p62B	Proximity Label-MS	physical	Heo JM (2019)	PUBMED:31723608	9606	9606	High Throughput	-	-	-	-	BIOGRID	Q86VP1	A4D196|B4DSG5	NP_001073333|NP_001193830|NP_001193831|NP_001349723|NP_001349724|NP_006015	Q13501	-	NP_003891|NP_001135771|NP_001135770	-	-	-	-	-	-	Homo sapiens	Homo sapiens
2766223	8878	3162	114397	109405	-	CTA-286B10.6	SQSTM1	HMOX1	A170|OSIL|PDB3|ZIP3|p60|p62|p62B	HMOX1D|HO-1|HSP32|bK286B10	Affinity Capture-Western	physical	Jung KT (2019)	PUBMED:31521246	9606	9606	Low Throughput	-	-	-	-	BIOGRID	Q13501	-	NP_003891|NP_001135771|NP_001135770	P09601	Q6FH11	NP_002124	-	-	-	-	-	-	Homo sapiens	Homo sapiens
2766224	8878	3162	114397	109405	-	CTA-286B10.6	SQSTM1	HMOX1	A170|OSIL|PDB3|ZIP3|p60|p62|p62B	HMOX1D|HO-1|HSP32|bK286B10	Co-localization	physical	Jung KT (2019)	PUBMED:31521246	9606	9606	Low Throughput	-	-	-	-	BIOGRID	Q13501	-	NP_003891|NP_001135771|NP_001135770	P09601	Q6FH11	NP_002124	-	-	-	-	-	-	Homo sapiens	Homo sapiens
2766336	7706	8878	113500	114397	-	-	TRIM25	SQSTM1	EFP|RNF147|Z147|ZNF147	A170|OSIL|PDB3|ZIP3|p60|p62|p62B	Co-localization	physical	Gupta S (2019)	PUBMED:31710640	9606	9606	Low Throughput	-	-	-	-	BIOGRID	Q14258	-	NP_005073	Q13501	-	NP_003891|NP_001135771|NP_001135770	-	-	-	-	-	-	Homo sapiens	Homo sapiens
2766407	8878	7316	114397	113164	-	-	SQSTM1	UBC	A170|OSIL|PDB3|ZIP3|p60|p62|p62B	HMG20	Affinity Capture-Western	physical	Mercado N (2019)	PUBMED:32123815	9606	9606	Low Throughput	-	-	#LPPI|Likely protein-protein interaction	-	BIOGRID	Q13501	-	NP_003891|NP_001135771|NP_001135770	P0CG48	-	NP_066289	-	-	-	-	-	-	Homo sapiens	Homo sapiens
2766408	8878	84557	114397	124137	-	RP11-346K17.1	SQSTM1	MAP1LC3A	A170|OSIL|PDB3|ZIP3|p60|p62|p62B	ATG8E|LC3|LC3A|MAP1ALC3|MAP1BLC3	Affinity Capture-Western	physical	Mercado N (2019)	PUBMED:32123815	9606	9606	Low Throughput	-	-	-	-	BIOGRID	Q13501	-	NP_003891|NP_001135771|NP_001135770	Q9H492	-	NP_115903|NP_852610	-	-	-	-	-	-	Homo sapiens	Homo sapiens
2766409	8878	4077	114397	110253	-	MIG19	SQSTM1	NBR1	A170|OSIL|PDB3|ZIP3|p60|p62|p62B	1A1-3B|IAI3B|M17S2	Affinity Capture-Western	physical	Mercado N (2019)	PUBMED:32123815	9606	9606	Low Throughput	-	-	-	-	BIOGRID	Q13501	-	NP_003891|NP_001135771|NP_001135770	Q14596	B7Z5R6|A0A024R1V3	NP_114064|NP_005890|NP_001278500|NP_001278501|NP_114068	-	-	-	-	-	-	Homo sapiens	Homo sapiens
2768099	6622	8878	112506	114397	-	-	SNCA	SQSTM1	NACP|PARK1|PARK4|PD1	A170|OSIL|PDB3|ZIP3|p60|p62|p62B	Co-localization	physical	Lohmann S (2019)	PUBMED:31230104	9606	9606	Low Throughput	-	-	-	-	BIOGRID	P37840	H6UYS5	NP_000336|NP_009292|NP_001362216|NP_001362217|NP_001362214|NP_001362215|NP_001139526|NP_001139527	Q13501	-	NP_003891|NP_001135771|NP_001135770	-	-	-	-	-	-	Homo sapiens	Homo sapiens
2768688	899	8878	107339	114397	-	-	CCNF	SQSTM1	FBX1|FBXO1	A170|OSIL|PDB3|ZIP3|p60|p62|p62B	Affinity Capture-Western	physical	Yu Y (2019)	PUBMED:31577344	9606	9606	Low Throughput	-	-	-	-	BIOGRID	P41002	Q59HD0	NP_001752|NP_001310467	Q13501	-	NP_003891|NP_001135771|NP_001135770	-	-	-	-	-	-	Homo sapiens	Homo sapiens
2776356	8878	10524	114397	115779	-	-	SQSTM1	KAT5	A170|OSIL|PDB3|ZIP3|p60|p62|p62B	ESA1|HTATIP|HTATIP1|PLIP|TIP|TIP60|ZC2HC5|cPLA2	Affinity Capture-Western	physical	You Z (2019)	PUBMED:31857589	9606	9606	Low Throughput	-	-	-	-	BIOGRID	Q13501	-	NP_003891|NP_001135771|NP_001135770	Q92993	A0A024R597|A0A024R5E8	NP_006379|NP_001193762|NP_874368|NP_874369	-	-	-	-	-	-	Homo sapiens	Homo sapiens
2776357	10524	8878	115779	114397	-	-	KAT5	SQSTM1	ESA1|HTATIP|HTATIP1|PLIP|TIP|TIP60|ZC2HC5|cPLA2	A170|OSIL|PDB3|ZIP3|p60|p62|p62B	Affinity Capture-Western	physical	You Z (2019)	PUBMED:31857589	9606	9606	Low Throughput	-	-	-	-	BIOGRID	Q92993	A0A024R597|A0A024R5E8	NP_006379|NP_001193762|NP_874368|NP_874369	Q13501	-	NP_003891|NP_001135771|NP_001135770	-	-	-	-	-	-	Homo sapiens	Homo sapiens
2776358	8878	10524	114397	115779	-	-	SQSTM1	KAT5	A170|OSIL|PDB3|ZIP3|p60|p62|p62B	ESA1|HTATIP|HTATIP1|PLIP|TIP|TIP60|ZC2HC5|cPLA2	Reconstituted Complex	physical	You Z (2019)	PUBMED:31857589	9606	9606	Low Throughput	-	-	assayed using GST (glutathione S-transferase) pull-down experiments	-	BIOGRID	Q13501	-	NP_003891|NP_001135771|NP_001135770	Q92993	A0A024R597|A0A024R5E8	NP_006379|NP_001193762|NP_874368|NP_874369	-	-	-	-	-	-	Homo sapiens	Homo sapiens
2776360	10524	8878	115779	114397	-	-	KAT5	SQSTM1	ESA1|HTATIP|HTATIP1|PLIP|TIP|TIP60|ZC2HC5|cPLA2	A170|OSIL|PDB3|ZIP3|p60|p62|p62B	Biochemical Activity	physical	You Z (2019)	PUBMED:31857589	9606	9606	Low Throughput	-	Acetylation	in vitro acetylation with TIP60 as acetyltransferase and p62 as substrate	-	BIOGRID	Q92993	A0A024R597|A0A024R5E8	NP_006379|NP_001193762|NP_874368|NP_874369	Q13501	-	NP_003891|NP_001135771|NP_001135770	-	-	-	-	-	-	Homo sapiens	Homo sapiens
2776361	10013	8878	115330	114397	JM21	-	HDAC6	SQSTM1	CPBHM|HD6|PPP1R90	A170|OSIL|PDB3|ZIP3|p60|p62|p62B	Affinity Capture-Western	physical	You Z (2019)	PUBMED:31857589	9606	9606	Low Throughput	-	-	-	-	BIOGRID	Q9UBN7	A0A024QZ26	NP_001308160|NP_006035|NP_001308159|NP_001308158|NP_001308155|NP_001308154|NP_001308157|NP_001308156	Q13501	-	NP_003891|NP_001135771|NP_001135770	-	-	-	-	-	-	Homo sapiens	Homo sapiens
2776362	84557	8878	124137	114397	RP11-346K17.1	-	MAP1LC3A	SQSTM1	ATG8E|LC3|LC3A|MAP1ALC3|MAP1BLC3	A170|OSIL|PDB3|ZIP3|p60|p62|p62B	Reconstituted Complex	physical	You Z (2019)	PUBMED:31857589	9606	9606	Low Throughput	-	-	assayed using GST (glutathione S-transferase) pull-down experiments	-	BIOGRID	Q9H492	-	NP_115903|NP_852610	Q13501	-	NP_003891|NP_001135771|NP_001135770	-	-	-	-	-	-	Homo sapiens	Homo sapiens
2776363	8878	8878	114397	114397	-	-	SQSTM1	SQSTM1	A170|OSIL|PDB3|ZIP3|p60|p62|p62B	A170|OSIL|PDB3|ZIP3|p60|p62|p62B	Co-crystal Structure	physical	You Z (2019)	PUBMED:31857589	9606	9606	Low Throughput	-	-	assayed using NMR (nuclear magnetic resonance)	-	BIOGRID	Q13501	-	NP_003891|NP_001135771|NP_001135770	Q13501	-	NP_003891|NP_001135771|NP_001135770	-	-	-	-	-	-	Homo sapiens	Homo sapiens
[truncated: 591 more rows]
